# Supplementary material for: Crystal structure of (3,5-dimethyl-1H-pyrrol-2-yl)di­phenyl­phosphine oxide
Source: Acta Crystallogr E Crystallogr Commun. 2017 Jul 28;73(Pt 8):1268–70. doi: 10.1107/S2056989017010994 (PMC5598863; doi:10.1107/S2056989017010994)
Supplement: Supplementary file 1 [file e-73-01268-sup1.cif]

##############################################################################
#                                                                            #
# This CIF contains the data in a paper accepted for publication in          #
# Acta Crystallographica Section E. It conforms to the requirements of       #
# Notes for Authors for Acta Crystallographica Section E, and has been       #
# peer reviewed under the auspices of the IUCr Commission on Journals.       #
#                                                                            #
# Full details of the Crystallographic Information File format               #
# are given in the paper "The Crystallographic Information File (CIF):       #
# a New Standard Archive File for Crystallography" by S. R. Hall, F. H.      #
# Allen and I. D. Brown [Acta Cryst. (1991), A47, 655-685].                  #
#                                                                            #
# The current version of the core CIF dictionary is obtainable from          #
# ftp://ftp.iucr.org/pub/cif_core.dic.                                       #
#                                                                            #
# Software is freely available for graphical display of the structure(s)     #
# in this CIF. For information consult the CIF software page                 #
# http://www.iucr.org/resources/cif/software.                                #
#                                                                            #
# This file may be used for bona fide research purposes within the           #
# scientific community so long as proper attribution is given to the journal # 
# article from which it was obtained.                                        #
#                                                                            #
##############################################################################
data_I
_database_code_depnum_ccdc_archive 'CCDC 1564683'
_audit_creation_method     'SHELXL-2014/7'
_journal_date_recd_electronic     2017-07-12
_journal_date_accepted     2017-07-26
_journal_name_full     'Acta Crystallographica, Section E'
_journal_year     2017
_journal_volume     73
_journal_issue      8
_journal_page_first     1268
_journal_page_last     1270
_journal_paper_category     GO
_journal_paper_doi     10.1107/S2056989017010994
_journal_coeditor_code     WM5405
_publ_contact_author_name     'Kyung-sun Son'
_publ_contact_author_address
;
Department of Chemistry, Chungnam National University, Daejeon 34134, Korea.
;
_publ_contact_author_email     'kson@cnu.ac.kr'
_publ_contact_author_fax     ?
_publ_contact_author_phone     ?
_publ_section_title
;
Crystal structure of (3,5-dimethyl-1<i>H</i>-pyrrol-2-yl)diphenylphosphine
oxide
;
loop_
    _publ_author_name
    _publ_author_footnote
    _publ_author_address
    'Kang, Sung Kwon' .
;
Department of Chemistry, Chungnam National University, Daejeon 34134
Republic of Korea
;
    'Choi, Eung Man' .
;
Department of Chemistry, Chungnam National University, Daejeon 34134
Republic of Korea
;
    'Son, Kyung-sun' .
;
Department of Chemistry, Chungnam National University, Daejeon 34134
Republic of Korea
;
_publ_section_synopsis
;
The P\\db O bond in the crystal structure of
(3,5-dimethyl-1<i>H</i>-pyrrol-2-yl)diphenylphosphine oxide is not elongated
despite its involvement in N---H...O\\db P hydrogen bonding.
;
_chemical_name_systematic
;
(3,5-Dimethyl-1<i>H</i>-pyrrol-2-yl)diphenylphosphine
oxide
;
_chemical_name_common     ?
_chemical_formula_moiety     'C18 H18 N O P'
_chemical_formula_sum     'C18 H18 N O P'
_chemical_formula_iupac     'C18 H18 N O P'
_chemical_formula_weight     295.30
_chemical_melting_point     ?
_shelx_space_group_comment
;
The symmetry employed for this shelxl refinement is uniquely defined
by the following loop, which should always be used as a source of
symmetry information in preference to the above space-group names.
They are only intended as comments.
;
_space_group_crystal_system     monoclinic
_space_group_name_H-M_alt     'C 2/c'
_space_group_name_Hall     '-C 2yc'
loop_
    _space_group_symop_operation_xyz
    'x, y, z'
    '-x, y, -z+1/2'
    'x+1/2, y+1/2, z'
    '-x+1/2, y+1/2, -z+1/2'
    '-x, -y, -z'
    'x, -y, z-1/2'
    '-x+1/2, -y+1/2, -z'
    'x+1/2, -y+1/2, z-1/2'
_cell_length_a     10.656(6)
_cell_length_b     14.765(8)
_cell_length_c     20.757(11)
_cell_angle_alpha     90
_cell_angle_beta     98.378(8)
_cell_angle_gamma     90
_cell_volume     3231(3)
_cell_formula_units_Z     8
_cell_measurement_reflns_used     6973
_cell_measurement_theta_min     2.37
_cell_measurement_theta_max     27.95
_cell_measurement_temperature     296(2)
_exptl_crystal_description     'block'
_exptl_crystal_colour     'orange'
_exptl_crystal_size_max     0.29
_exptl_crystal_size_mid     0.27
_exptl_crystal_size_min     0.25
_exptl_crystal_density_diffrn     1.214
_exptl_crystal_density_meas     ?
_exptl_crystal_density_method     ?
_exptl_crystal_F_000     1248
_exptl_absorpt_coefficient_mu     0.168
_exptl_absorpt_correction_type     multi-scan
_exptl_absorpt_process_details
;
(<i>SADABS</i>; Krause <i>et al.</i>, 2015)
;
_shelx_estimated_absorpt_T_min     ?
_shelx_estimated_absorpt_T_max     ?
_exptl_absorpt_correction_T_min     0.943
_exptl_absorpt_correction_T_max     0.967
_diffrn_ambient_temperature     296(2)
_diffrn_radiation_type     MoK\a
_diffrn_radiation_wavelength     0.71073
_diffrn_measurement_device_type     'Bruker SMART CCD area-detector'
_diffrn_measurement_method     '\w scans'
_diffrn_detector_area_resol_mean     ?
_diffrn_reflns_number     14781
_diffrn_reflns_av_R_equivalents     0.0271
_diffrn_reflns_theta_min     1.983
_diffrn_reflns_theta_max     28.441
_diffrn_reflns_theta_full     25.242
_diffrn_measured_fraction_theta_max     0.973
_diffrn_measured_fraction_theta_full     0.989
_diffrn_reflns_limit_h_min     -14
_diffrn_reflns_limit_h_max     14
_diffrn_reflns_limit_k_min     -19
_diffrn_reflns_limit_k_max     19
_diffrn_reflns_limit_l_min     -27
_diffrn_reflns_limit_l_max     27
_refine_special_details     ?
_reflns_number_total     3961
_reflns_number_gt     3196
_reflns_threshold_expression     'I > 2\s(I)'
_refine_ls_structure_factor_coef     Fsqd
_refine_ls_matrix_type     full
_refine_ls_R_factor_all     0.0590
_refine_ls_R_factor_gt     0.0461
_refine_ls_wR_factor_gt     0.1265
_refine_ls_wR_factor_ref     0.1358
_refine_ls_goodness_of_fit_ref     1.065
_refine_ls_restrained_S_all     1.065
_refine_ls_number_reflns     3961
_refine_ls_number_parameters     196
_refine_ls_number_restraints     0
_refine_ls_hydrogen_treatment     mixed
_refine_ls_weighting_scheme     calc
_refine_ls_weighting_details
              'w=1/[\s^2^(Fo^2^)+(0.0690P)^2^+1.3679P] where P=(Fo^2^+2Fc^2^)/3'
_atom_sites_solution_hydrogens     mixed
_atom_sites_solution_primary     ?
_atom_sites_solution_secondary     ?
_refine_ls_shift/su_max     0.001
_refine_ls_shift/su_mean     0.000
_refine_diff_density_max     0.322
_refine_diff_density_min     -0.243
_refine_ls_extinction_method     none
_refine_ls_extinction_coef     .
loop_
    _atom_type_symbol
    _atom_type_description
    _atom_type_scat_dispersion_real
    _atom_type_scat_dispersion_imag
    _atom_type_scat_source
    'C' 'C' 0.0033 0.0016
                         'International Tables Vol C Tables 4.2.6.8 and 6.1.1.4'
    'H' 'H' 0.0000 0.0000
                         'International Tables Vol C Tables 4.2.6.8 and 6.1.1.4'
    'N' 'N' 0.0061 0.0033
                         'International Tables Vol C Tables 4.2.6.8 and 6.1.1.4'
    'O' 'O' 0.0106 0.0060
                         'International Tables Vol C Tables 4.2.6.8 and 6.1.1.4'
    'P' 'P' 0.1023 0.0942
                         'International Tables Vol C Tables 4.2.6.8 and 6.1.1.4'
_computing_data_collection
;
SMART (Bruker, 2002)
;
_computing_cell_refinement
;
SAINT (Bruker, 2002)
;
_computing_data_reduction
;
SAINT (Bruker, 2002)
;
_computing_structure_solution
;
SHELXS97 (Sheldrick, 2008)
;
_computing_structure_refinement
;
SHELXL2013 (Sheldrick, 2015)
;
_computing_molecular_graphics
;
ORTEP-3 for Windows (Farrugia, 2012)
;
_computing_publication_material
;
WinGX (Farrugia, 2012)
;
loop_
    _atom_site_type_symbol
    _atom_site_label
    _atom_site_fract_x
    _atom_site_fract_y
    _atom_site_fract_z
    _atom_site_U_iso_or_equiv
    _atom_site_adp_type
    _atom_site_calc_flag
    _atom_site_occupancy
    _atom_site_disorder_assembly
    _atom_site_disorder_group
    P P1 0.71878(4) 0.57612(3) 0.33110(2) 0.03972(14) Uani d 1 . .
    O O2 0.65623(12) 0.55565(10) 0.26460(6) 0.0621(4) Uani d 1 . .
    C C3 0.82519(14) 0.48606(10) 0.36150(8) 0.0429(4) Uani d 1 . .
    C C4 0.7970(2) 0.42449(12) 0.40734(11) 0.0602(5) Uani d 1 . .
    H H4 0.7259 0.4330 0.4278 0.072 Uiso calc 1 . .
    C C5 0.8752(2) 0.34969(14) 0.42287(13) 0.0780(7) Uani d 1 . .
    H H5 0.8565 0.3088 0.4542 0.094 Uiso calc 1 . .
    C C6 0.9787(2) 0.33576(14) 0.39253(13) 0.0744(7) Uani d 1 . .
    H H6 1.0294 0.2850 0.4025 0.089 Uiso calc 1 . .
    C C7 1.0074(2) 0.39616(16) 0.34775(14) 0.0796(7) Uani d 1 . .
    H H7 1.0786 0.3871 0.3274 0.096 Uiso calc 1 . .
    C C8 0.93109(19) 0.47160(14) 0.33202(11) 0.0655(5) Uani d 1 . .
    H H8 0.9518 0.5127 0.3013 0.079 Uiso calc 1 . .
    C C9 0.81251(15) 0.67828(11) 0.33328(8) 0.0451(4) Uani d 1 . .
    C C10 0.92531(18) 0.69087(13) 0.37448(11) 0.0597(5) Uani d 1 . .
    H H10 0.9568 0.6453 0.4033 0.072 Uiso calc 1 . .
    C C11 0.9917(2) 0.77160(16) 0.37289(14) 0.0814(7) Uani d 1 . .
    H H11 1.0678 0.7798 0.4005 0.098 Uiso calc 1 . .
    C C12 0.9455(3) 0.83877(15) 0.33103(17) 0.0933(9) Uani d 1 . .
    H H12 0.9906 0.8926 0.3301 0.112 Uiso calc 1 . .
    C C13 0.8345(3) 0.82778(15) 0.29083(15) 0.0909(9) Uani d 1 . .
    H H13 0.8031 0.8744 0.2630 0.109 Uiso calc 1 . .
    C C14 0.7680(2) 0.74766(14) 0.29101(11) 0.0688(6) Uani d 1 . .
    H H14 0.6927 0.7401 0.2626 0.083 Uiso calc 1 . .
    C C15 0.60482(15) 0.58994(10) 0.38423(8) 0.0400(3) Uani d 1 . .
    C C16 0.60900(17) 0.60509(11) 0.45053(8) 0.0468(4) Uani d 1 . .
    C C17 0.48236(18) 0.60914(13) 0.46181(9) 0.0558(5) Uani d 1 . .
    H H17 0.4559 0.6182 0.5021 0.067 Uiso calc 1 . .
    C C18 0.40454(17) 0.59763(12) 0.40420(10) 0.0516(4) Uani d 1 . .
    N N19 0.47866(13) 0.58591(9) 0.35719(8) 0.0435(3) Uani d 1 . .
    H H19 0.4501(18) 0.5756(12) 0.3169(10) 0.049(5) Uiso d 1 . .
    C C20 0.7239(2) 0.61602(16) 0.50077(10) 0.0675(5) Uani d 1 . .
    H H20A 0.7544 0.5574 0.5158 0.101 Uiso calc 1 . .
    H H20B 0.7020 0.6504 0.5368 0.101 Uiso calc 1 . .
    H H20C 0.7888 0.6472 0.4820 0.101 Uiso calc 1 . .
    C C21 0.26291(19) 0.59778(19) 0.38760(13) 0.0812(7) Uani d 1 . .
    H H21A 0.2255 0.6017 0.4269 0.122 Uiso calc 1 . .
    H H21B 0.2357 0.5429 0.3650 0.122 Uiso calc 1 . .
    H H21C 0.2367 0.6489 0.3603 0.122 Uiso calc 1 . .
loop_
    _atom_site_aniso_label
    _atom_site_aniso_U_11
    _atom_site_aniso_U_22
    _atom_site_aniso_U_33
    _atom_site_aniso_U_12
    _atom_site_aniso_U_13
    _atom_site_aniso_U_23
    P1 0.0339(2) 0.0405(2) 0.0439(3) 0.00439(15) 0.00249(17) -0.00102(16)
    O2 0.0492(7) 0.0831(9) 0.0507(7) 0.0116(6) -0.0035(6) -0.0094(6)
    C3 0.0362(8) 0.0360(7) 0.0547(9) 0.0020(6) 0.0006(7) -0.0045(6)
    C4 0.0564(11) 0.0451(9) 0.0800(14) 0.0051(8) 0.0132(10) 0.0097(9)
    C5 0.0836(15) 0.0466(10) 0.1029(18) 0.0115(10) 0.0107(14) 0.0217(11)
    C6 0.0588(12) 0.0449(10) 0.1140(19) 0.0165(9) -0.0059(12) 0.0015(11)
    C7 0.0557(12) 0.0658(13) 0.121(2) 0.0215(10) 0.0242(13) -0.0065(13)
    C8 0.0590(11) 0.0559(11) 0.0861(14) 0.0154(9) 0.0255(11) 0.0074(10)
    C9 0.0429(8) 0.0394(8) 0.0549(10) 0.0045(6) 0.0142(7) 0.0037(7)
    C10 0.0547(11) 0.0456(9) 0.0776(13) -0.0055(8) 0.0049(10) -0.0012(9)
    C11 0.0661(13) 0.0582(13) 0.122(2) -0.0174(11) 0.0226(14) -0.0215(13)
    C12 0.0905(18) 0.0440(11) 0.159(3) -0.0099(12) 0.0644(19) -0.0032(14)
    C13 0.0995(19) 0.0523(12) 0.131(2) 0.0178(12) 0.0516(18) 0.0377(13)
    C14 0.0633(12) 0.0595(12) 0.0867(15) 0.0154(10) 0.0213(11) 0.0258(10)
    C15 0.0353(8) 0.0376(7) 0.0462(8) 0.0033(6) 0.0024(7) 0.0008(6)
    C16 0.0515(10) 0.0433(8) 0.0449(9) 0.0027(7) 0.0048(7) 0.0043(7)
    C17 0.0603(11) 0.0588(11) 0.0517(10) 0.0065(9) 0.0198(9) 0.0071(8)
    C18 0.0433(9) 0.0500(9) 0.0641(11) 0.0036(7) 0.0165(8) 0.0097(8)
    N19 0.0361(7) 0.0444(7) 0.0493(8) 0.0015(5) 0.0038(6) -0.0002(6)
    C20 0.0699(13) 0.0776(14) 0.0510(11) 0.0019(11) -0.0045(10) -0.0015(9)
    C21 0.0436(11) 0.1053(18) 0.0982(18) 0.0040(11) 0.0225(11) 0.0118(14)
_geom_special_details
;
 All esds (except the esd in the dihedral angle between two l.s. planes)
 are estimated using the full covariance matrix.  The cell esds are taken
 into account individually in the estimation of esds in distances, angles
 and torsion angles; correlations between esds in cell parameters are only
 used when they are defined by crystal symmetry.  An approximate (isotropic)
 treatment of cell esds is used for estimating esds involving l.s. planes.
;
loop_
    _geom_bond_atom_site_label_1
    _geom_bond_atom_site_label_2
    _geom_bond_site_symmetry_2
    _geom_bond_distance
    _geom_bond_publ_flag
    P1 O2 . 1.4740(15) ?
    P1 C15 . 1.7672(18) ?
    P1 C3 . 1.8011(17) ?
    P1 C9 . 1.8059(18) ?
    C3 C8 . 1.377(3) ?
    C3 C4 . 1.380(3) ?
    C4 C5 . 1.392(3) ?
    C4 H4 . 0.9300 ?
    C5 C6 . 1.363(3) ?
    C5 H5 . 0.9300 ?
    C6 C7 . 1.355(4) ?
    C6 H6 . 0.9300 ?
    C7 C8 . 1.390(3) ?
    C7 H7 . 0.9300 ?
    C8 H8 . 0.9300 ?
    C9 C10 . 1.383(3) ?
    C9 C14 . 1.387(2) ?
    C10 C11 . 1.389(3) ?
    C10 H10 . 0.9300 ?
    C11 C12 . 1.362(4) ?
    C11 H11 . 0.9300 ?
    C12 C13 . 1.354(4) ?
    C12 H12 . 0.9300 ?
    C13 C14 . 1.380(3) ?
    C13 H13 . 0.9300 ?
    C14 H14 . 0.9300 ?
    C15 N19 . 1.381(2) ?
    C15 C16 . 1.388(2) ?
    C16 C17 . 1.404(3) ?
    C16 C20 . 1.497(3) ?
    C17 C18 . 1.363(3) ?
    C17 H17 . 0.9300 ?
    C18 N19 . 1.353(2) ?
    C18 C21 . 1.498(3) ?
    N19 H19 . 0.862(19) ?
    C20 H20A . 0.9600 ?
    C20 H20B . 0.9600 ?
    C20 H20C . 0.9600 ?
    C21 H21A . 0.9600 ?
    C21 H21B . 0.9600 ?
    C21 H21C . 0.9600 ?
loop_
    _geom_angle_atom_site_label_1
    _geom_angle_atom_site_label_2
    _geom_angle_atom_site_label_3
    _geom_angle_site_symmetry_1
    _geom_angle_site_symmetry_3
    _geom_angle
    _geom_angle_publ_flag
    O2 P1 C15 . . 110.49(9) ?
    O2 P1 C3 . . 110.63(8) ?
    C15 P1 C3 . . 108.75(8) ?
    O2 P1 C9 . . 111.57(9) ?
    C15 P1 C9 . . 108.41(8) ?
    C3 P1 C9 . . 106.87(8) ?
    C8 C3 C4 . . 118.62(16) ?
    C8 C3 P1 . . 118.29(14) ?
    C4 C3 P1 . . 122.60(14) ?
    C3 C4 C5 . . 120.0(2) ?
    C3 C4 H4 . . 120.0 ?
    C5 C4 H4 . . 120.0 ?
    C6 C5 C4 . . 120.6(2) ?
    C6 C5 H5 . . 119.7 ?
    C4 C5 H5 . . 119.7 ?
    C7 C6 C5 . . 119.78(18) ?
    C7 C6 H6 . . 120.1 ?
    C5 C6 H6 . . 120.1 ?
    C6 C7 C8 . . 120.4(2) ?
    C6 C7 H7 . . 119.8 ?
    C8 C7 H7 . . 119.8 ?
    C3 C8 C7 . . 120.6(2) ?
    C3 C8 H8 . . 119.7 ?
    C7 C8 H8 . . 119.7 ?
    C10 C9 C14 . . 118.60(18) ?
    C10 C9 P1 . . 123.76(13) ?
    C14 C9 P1 . . 117.65(15) ?
    C9 C10 C11 . . 120.0(2) ?
    C9 C10 H10 . . 120.0 ?
    C11 C10 H10 . . 120.0 ?
    C12 C11 C10 . . 120.2(2) ?
    C12 C11 H11 . . 119.9 ?
    C10 C11 H11 . . 119.9 ?
    C13 C12 C11 . . 120.5(2) ?
    C13 C12 H12 . . 119.8 ?
    C11 C12 H12 . . 119.8 ?
    C12 C13 C14 . . 120.3(2) ?
    C12 C13 H13 . . 119.9 ?
    C14 C13 H13 . . 119.9 ?
    C13 C14 C9 . . 120.4(2) ?
    C13 C14 H14 . . 119.8 ?
    C9 C14 H14 . . 119.8 ?
    N19 C15 C16 . . 107.38(15) ?
    N19 C15 P1 . . 117.27(13) ?
    C16 C15 P1 . . 135.35(13) ?
    C15 C16 C17 . . 106.22(15) ?
    C15 C16 C20 . . 127.80(17) ?
    C17 C16 C20 . . 125.97(17) ?
    C18 C17 C16 . . 108.97(16) ?
    C18 C17 H17 . . 125.5 ?
    C16 C17 H17 . . 125.5 ?
    N19 C18 C17 . . 107.71(16) ?
    N19 C18 C21 . . 120.57(19) ?
    C17 C18 C21 . . 131.71(19) ?
    C18 N19 C15 . . 109.72(16) ?
    C18 N19 H19 . . 124.2(13) ?
    C15 N19 H19 . . 126.0(13) ?
    C16 C20 H20A . . 109.5 ?
    C16 C20 H20B . . 109.5 ?
    H20A C20 H20B . . 109.5 ?
    C16 C20 H20C . . 109.5 ?
    H20A C20 H20C . . 109.5 ?
    H20B C20 H20C . . 109.5 ?
    C18 C21 H21A . . 109.5 ?
    C18 C21 H21B . . 109.5 ?
    H21A C21 H21B . . 109.5 ?
    C18 C21 H21C . . 109.5 ?
    H21A C21 H21C . . 109.5 ?
    H21B C21 H21C . . 109.5 ?
loop_
    _geom_torsion_atom_site_label_1
    _geom_torsion_atom_site_label_2
    _geom_torsion_atom_site_label_3
    _geom_torsion_atom_site_label_4
    _geom_torsion_site_symmetry_1
    _geom_torsion_site_symmetry_2
    _geom_torsion_site_symmetry_3
    _geom_torsion_site_symmetry_4
    _geom_torsion
    _geom_torsion_publ_flag
    O2 P1 C3 C8 . . . . 66.62(17) ?
    C15 P1 C3 C8 . . . . -171.86(15) ?
    C9 P1 C3 C8 . . . . -55.02(17) ?
    O2 P1 C3 C4 . . . . -105.19(17) ?
    C15 P1 C3 C4 . . . . 16.33(17) ?
    C9 P1 C3 C4 . . . . 133.17(16) ?
    C8 C3 C4 C5 . . . . 0.0(3) ?
    P1 C3 C4 C5 . . . . 171.80(16) ?
    C3 C4 C5 C6 . . . . -0.9(3) ?
    C4 C5 C6 C7 . . . . 1.3(4) ?
    C5 C6 C7 C8 . . . . -0.8(4) ?
    C4 C3 C8 C7 . . . . 0.5(3) ?
    P1 C3 C8 C7 . . . . -171.64(18) ?
    C6 C7 C8 C3 . . . . -0.1(4) ?
    O2 P1 C9 C10 . . . . -145.38(16) ?
    C15 P1 C9 C10 . . . . 92.73(17) ?
    C3 P1 C9 C10 . . . . -24.33(18) ?
    O2 P1 C9 C14 . . . . 34.61(17) ?
    C15 P1 C9 C14 . . . . -87.28(16) ?
    C3 P1 C9 C14 . . . . 155.66(14) ?
    C14 C9 C10 C11 . . . . -0.1(3) ?
    P1 C9 C10 C11 . . . . 179.85(16) ?
    C9 C10 C11 C12 . . . . 0.4(3) ?
    C10 C11 C12 C13 . . . . 0.3(4) ?
    C11 C12 C13 C14 . . . . -1.1(4) ?
    C12 C13 C14 C9 . . . . 1.4(4) ?
    C10 C9 C14 C13 . . . . -0.7(3) ?
    P1 C9 C14 C13 . . . . 179.28(17) ?
    O2 P1 C15 N19 . . . . -3.94(14) ?
    C3 P1 C15 N19 . . . . -125.55(12) ?
    C9 P1 C15 N19 . . . . 118.61(12) ?
    O2 P1 C15 C16 . . . . 176.30(16) ?
    C3 P1 C15 C16 . . . . 54.69(18) ?
    C9 P1 C15 C16 . . . . -61.15(18) ?
    N19 C15 C16 C17 . . . . 0.45(18) ?
    P1 C15 C16 C17 . . . . -179.78(14) ?
    N19 C15 C16 C20 . . . . -179.03(18) ?
    P1 C15 C16 C20 . . . . 0.7(3) ?
    C15 C16 C17 C18 . . . . -0.5(2) ?
    C20 C16 C17 C18 . . . . 178.98(18) ?
    C16 C17 C18 N19 . . . . 0.4(2) ?
    C16 C17 C18 C21 . . . . -178.5(2) ?
    C17 C18 N19 C15 . . . . -0.10(19) ?
    C21 C18 N19 C15 . . . . 178.96(18) ?
    C16 C15 N19 C18 . . . . -0.23(18) ?
    P1 C15 N19 C18 . . . . 179.95(11) ?
loop_
    _geom_hbond_atom_site_label_D
    _geom_hbond_atom_site_label_H
    _geom_hbond_atom_site_label_A
    _geom_hbond_site_symmetry_A
    _geom_hbond_distance_DH
    _geom_hbond_distance_HA
    _geom_hbond_distance_DA
    _geom_hbond_angle_DHA
    N19 H19 O2 2_655 0.862(19) 1.92(2) 2.757(2) 164.7(18)
_shelx_hkl_file
;
   2   0   0   17.75    0.58
  -2   0   0   18.74    0.56
  -2   0   0   17.64    0.58
   2   0   0   17.35    0.58
   4   0   0  234.91    6.95
  -4   0   0  231.91    6.95
  -4   0   0  226.96    6.97
  -6   0   0    0.06    0.05
   6   0   0    0.06    0.05
   6   0   0   -0.09    0.08
  -6   0   0    0.05    0.05
   8   0   0    1.43    0.16
   8   0   0    2.19    0.18
   8   0   0    2.14    0.21
  -8   0   0    2.12    0.18
 -10   0   0   11.00    0.51
  10   0   0   11.57    0.52
  12   0   0    0.29    0.14
 -12   0   0   -0.19    0.09
   1  -1   0   97.32    3.36
  -1  -1   0  111.37    3.35
   1  -1   0  115.13    3.39
  -1   1   0  112.86    3.39
   1   1   0  114.89    3.38
   1   1   0  119.07    3.36
  -3  -1   0   26.46    0.84
  -3  -1   0   25.51    0.80
   3  -1   0   26.04    0.83
  -3   1   0   27.01    0.83
   3   1   0   25.45    0.83
   3   1   0   27.66    0.84
  -3   1   0   25.59    0.82
   5  -1   0    2.77    0.16
   5  -1   0    3.23    0.18
  -5  -1   0    2.91    0.12
  -5  -1   0    2.89    0.17
   5  -1   0    2.86    0.15
   5   1   0    2.55    0.17
   5   1   0    3.04    0.16
  -5   1   0    2.98    0.14
  -5   1   0    2.86    0.16
  -7  -1   0    5.84    0.29
   7  -1   0    5.83    0.29
   7  -1   0    5.48    0.28
   7  -1   0    5.56    0.27
  -7  -1   0    5.34    0.22
   7   1   0    5.90    0.28
  -7   1   0    5.41    0.24
   7   1   0    6.04    0.31
  -7   1   0    5.54    0.27
   9  -1   0   34.66    1.18
  -9  -1   0   33.52    1.18
   9  -1   0   32.67    1.18
   9  -1   0   34.77    1.16
   9   1   0   33.97    1.19
  -9   1   0   34.26    1.17
 -11  -1   0    8.71    0.46
  11  -1   0    8.31    0.44
 -11   1   0    8.30    0.44
  11   1   0    8.77    0.46
 -13  -1   0    1.18    0.23
  13  -1   0    1.67    0.23
  13   1   0    1.76    0.25
   0  -2   0  146.82    4.33
   0  -2   0  142.38    4.31
   0   2   0  142.34    4.33
   0   2   0  137.60    4.34
   2  -2   0   69.58    2.04
  -2  -2   0   66.59    2.05
   2  -2   0   67.37    2.04
   2  -2   0   61.80    2.03
   2   2   0   68.49    2.04
  -2   2   0   70.99    2.05
   2   2   0   65.73    2.03
   4  -2   0    2.90    0.15
   4  -2   0    2.89    0.15
  -4  -2   0    2.96    0.16
   4   2   0    2.90    0.15
  -4   2   0    2.88    0.15
   4   2   0    3.05    0.18
   6  -2   0    0.21    0.07
  -6  -2   0    0.22    0.07
   6   2   0    0.27    0.11
  -6   2   0    0.30    0.07
  -6   2   0    0.31    0.07
   6   2   0    0.31    0.07
   8  -2   0    0.65    0.13
  -8  -2   0    0.59    0.12
   8  -2   0    0.57    0.11
   8   2   0    0.56    0.11
  -8   2   0    0.57    0.11
  -8   2   0    0.87    0.12
   8   2   0    0.61    0.16
 -10  -2   0    0.48    0.14
  10  -2   0    0.56    0.14
 -10   2   0    0.24    0.11
  10   2   0    0.40    0.17
 -12  -2   0    0.48    0.16
  12  -2   0    0.52    0.15
  12   2   0    0.32    0.16
  14   2   0    0.35    0.15
  -1  -3   0    9.17    0.32
  -1  -3   0    9.10    0.33
   1  -3   0    9.92    0.32
   1  -3   0    9.39    0.32
   1   3   0   10.08    0.32
   1   3   0    9.11    0.31
  -1   3   0    8.74    0.32
   1   3   0    9.54    0.31
  -3  -3   0   -0.02    0.04
   3  -3   0    0.02    0.04
   3  -3   0   -0.02    0.03
   3  -3   0    0.07    0.04
  -3   3   0    0.00    0.04
   3   3   0    0.10    0.06
   3   3   0    0.02    0.03
   5  -3   0    0.01    0.05
  -5  -3   0    0.23    0.07
   5  -3   0    0.02    0.04
   5  -3   0    0.24    0.07
   5   3   0    0.17    0.09
  -5   3   0   -0.06    0.05
   5   3   0    0.11    0.05
   7  -3   0    2.16    0.15
   7  -3   0    2.33    0.18
  -7  -3   0    2.55    0.19
   7  -3   0    2.26    0.18
   7   3   0    2.53    0.23
  -7   3   0    2.35    0.17
  -7   3   0    2.56    0.17
   7   3   0    2.44    0.18
   9  -3   0    0.50    0.10
  -9  -3   0    1.03    0.16
   9  -3   0    1.07    0.16
   9  -3   0    0.77    0.13
   9   3   0    1.13    0.21
  -9   3   0    0.64    0.13
  -9   3   0    0.93    0.14
 -11  -3   0   -0.03    0.10
  11  -3   0    0.07    0.10
  11   3   0    0.34    0.17
  13  -3   0    0.21    0.13
 -13  -3   0    0.03    0.14
  13   3   0    0.31    0.17
   0  -4   0  617.82   20.68
   0  -4   0  732.10   20.76
   0   4   0  717.56   20.81
   0   4   0  685.91   20.73
   2  -4   0   14.35    0.47
   2  -4   0   14.63    0.47
   2  -4   0   13.61    0.45
  -2  -4   0   13.91    0.47
  -2  -4   0   13.34    0.48
  -2   4   0   13.50    0.48
   2   4   0   13.02    0.44
   2   4   0   14.05    0.45
   2   4   0   14.04    0.47
   4  -4   0   12.73    0.47
  -4  -4   0   13.35    0.49
   4  -4   0   14.07    0.48
   4  -4   0   13.41    0.45
  -4   4   0   12.79    0.47
   4   4   0   12.89    0.48
   4   4   0   12.47    0.45
   6  -4   0    3.65    0.21
   6  -4   0    3.74    0.19
  -6  -4   0    4.09    0.23
   6  -4   0    4.00    0.22
   6   4   0    4.07    0.21
  -6   4   0    3.80    0.21
   6   4   0    4.03    0.25
   8  -4   0   12.24    0.52
   8  -4   0   12.62    0.51
   8  -4   0   12.15    0.48
  -8  -4   0   11.64    0.53
  -8   4   0   12.04    0.49
   8   4   0   12.54    0.56
   8   4   0   12.48    0.51
 -10  -4   0    6.06    0.37
  10  -4   0    5.95    0.33
  10   4   0    5.86    0.39
  12  -4   0    1.24    0.19
 -12  -4   0    1.02    0.20
  12   4   0    1.08    0.24
  -1  -5   0  357.75   10.34
   1  -5   0  343.76   10.38
  -1  -5   0  327.19   10.33
   1   5   0  337.49   10.33
   1   5   0  343.47   10.43
  -1   5   0  363.42   10.47
  -1   5   0  346.75   10.39
   1   5   0  339.95   10.39
  -3  -5   0   42.93    1.40
   3  -5   0   42.70    1.38
   3  -5   0   44.16    1.38
   3  -5   0   44.43    1.36
  -3   5   0   45.49    1.40
   3   5   0   47.09    1.37
   3   5   0   42.00    1.39
   3   5   0   42.28    1.34
   5  -5   0    1.26    0.13
   5  -5   0    1.02    0.11
  -5  -5   0    1.01    0.12
   5  -5   0    0.82    0.09
   5   5   0    0.78    0.09
  -5   5   0    0.90    0.11
   5   5   0    0.84    0.13
   7  -5   0   30.84    1.08
   7  -5   0   31.54    1.04
  -7  -5   0   31.65    1.10
   7  -5   0   33.05    1.07
  -7   5   0   31.82    1.07
   7   5   0   31.19    1.10
   7   5   0   30.99    1.06
  -9  -5   0   10.15    0.49
   9  -5   0   10.26    0.45
   9  -5   0    8.55    0.54
   9  -5   0   10.17    0.43
  -9   5   0   10.10    0.45
   9   5   0    9.87    0.50
  11  -5   0    0.53    0.14
 -11  -5   0    0.59    0.17
  11   5   0    0.56    0.20
 -13  -5   0   -0.03    0.14
  13   5   0    0.63    0.22
   0  -6   0  259.36    7.59
   0  -6   0  256.72    7.60
   0   6   0  257.60    7.58
   0   6   0  236.66    7.59
  -2  -6   0   39.12    1.33
  -2  -6   0   41.57    1.33
   2  -6   0   41.93    1.30
   2  -6   0   42.78    1.33
   2  -6   0   42.88    1.32
   2   6   0   41.33    1.30
   2   6   0   42.35    1.33
  -2   6   0   42.34    1.34
   2   6   0   41.20    1.30
   4  -6   0  105.43    3.10
   4  -6   0  101.27    3.12
  -4  -6   0  104.87    3.15
   4  -6   0  105.28    3.13
  -4   6   0  100.84    3.14
   4   6   0  101.63    3.10
   4   6   0  102.17    3.13
   4   6   0   92.01    3.06
   6  -6   0   14.82    0.52
  -6  -6   0   13.89    0.58
   6  -6   0   14.74    0.56
   6  -6   0   14.19    0.55
   6   6   0   15.31    0.54
  -6   6   0   14.20    0.56
   6   6   0   14.87    0.58
  -8  -6   0   23.76    0.90
   8  -6   0   23.67    0.82
   8  -6   0   24.68    0.86
   8   6   0   22.86    0.85
   8   6   0   24.32    0.91
  -8   6   0   23.20    0.87
 -10  -6   0   10.45    0.52
  10  -6   0    9.56    0.46
  10   6   0    9.07    0.51
 -12  -6   0    1.06    0.22
  12  -6   0    1.32    0.20
  12   6   0    1.77    0.29
   1  -7   0   91.82    2.99
  -1  -7   0   98.10    3.02
   1  -7   0  100.95    3.02
  -1  -7   0  100.12    3.01
   1   7   0  101.82    3.00
  -1   7   0   92.66    2.99
   1   7   0  100.13    2.99
  -1   7   0   98.38    3.02
   1   7   0   98.54    3.01
  -3  -7   0   11.66    0.46
  -3  -7   0   11.17    0.45
   3  -7   0   12.05    0.43
   3  -7   0   11.78    0.42
   3  -7   0   12.01    0.44
   3   7   0   11.24    0.44
   3   7   0   11.06    0.40
   3   7   0   11.35    0.41
  -3   7   0   11.19    0.45
   5  -7   0   22.01    0.78
   5  -7   0   22.47    0.74
  -5  -7   0   21.89    0.80
   5  -7   0   23.15    0.78
   5   7   0   21.75    0.75
   5   7   0   21.43    0.71
  -5   7   0   23.06    0.80
   5   7   0   21.93    0.79
   7  -7   0    0.84    0.13
   7  -7   0    0.93    0.11
  -7  -7   0    0.66    0.13
  -7   7   0    0.67    0.14
   7   7   0    0.97    0.19
  -9  -7   0   12.54    0.58
   9  -7   0   12.09    0.53
  -9   7   0   11.96    0.54
   9   7   0   11.91    0.59
  11  -7   0    1.21    0.18
 -11  -7   0    0.89    0.20
  11   7   0    0.95    0.25
 -13  -7   0    0.67    0.21
  13   7   0    1.09    0.28
   0  -8   0   34.62    1.12
   0  -8   0   34.84    1.13
   0   8   0   33.80    1.12
   0   8   0   33.85    1.13
   0   8   0   34.45    1.10
   2  -8   0   26.65    0.90
  -2  -8   0   24.49    0.90
   2  -8   0   27.91    0.88
  -2  -8   0   27.35    0.91
   2   8   0   26.09    0.90
  -2   8   0   27.80    0.92
   2   8   0   27.96    0.88
   2   8   0   25.69    0.87
  -2   8   0   26.30    0.89
   4  -8   0    0.37    0.08
   4  -8   0    0.39    0.07
  -4  -8   0    0.28    0.09
   4  -8   0    0.23    0.07
  -4   8   0    0.23    0.09
   4   8   0    0.31    0.06
   4   8   0    0.33    0.07
   4   8   0    0.33    0.10
   6  -8   0    0.06    0.07
  -6  -8   0    0.11    0.08
   6  -8   0    0.11    0.06
   6   8   0    0.06    0.12
   8  -8   0    9.10    0.42
  -8  -8   0    8.37    0.45
  -8   8   0    8.54    0.44
   8   8   0    9.13    0.48
  10  -8   0    0.34    0.11
 -10  -8   0    0.12    0.14
  10   8   0    0.00    0.19
 -12  -8   0    1.59    0.26
  12   8   0    1.72    0.31
   1  -9   0   13.80    0.53
   1  -9   0   14.22    0.51
  -1  -9   0   14.11    0.53
  -1  -9   0   13.83    0.53
   1   9   0   13.64    0.49
   1   9   0   13.05    0.51
  -1   9   0   14.45    0.51
   1   9   0   14.32    0.52
   1   9   0   13.50    0.49
  -1   9   0   13.62    0.53
  -3  -9   0    9.60    0.41
   3  -9   0    9.34    0.37
  -3  -9   0    9.57    0.41
   3  -9   0    9.57    0.40
  -3   9   0    9.09    0.39
   3   9   0    9.71    0.40
   3   9   0    9.08    0.36
   3   9   0    8.93    0.36
  -3   9   0    9.71    0.42
   5  -9   0    2.11    0.14
   5  -9   0    2.16    0.18
   5   9   0    1.99    0.20
   5   9   0    2.30    0.17
  -7  -9   0    0.16    0.10
   7  -9   0    0.06    0.08
   7   9   0   -0.04    0.13
   9  -9   0    5.71    0.33
  -9  -9   0    5.39    0.39
   9   9   0    5.28    0.41
 -11  -9   0    1.01    0.22
  11  -9   0    0.65    0.23
  11   9   0    0.92    0.26
   0 -10   0   21.33    0.76
   0 -10   0   21.53    0.74
   0  10   0   20.88    0.72
   0  10   0   19.89    0.75
   2 -10   0    5.54    0.29
  -2 -10   0    5.86    0.30
  -2 -10   0    5.99    0.29
   2  10   0    5.55    0.29
   2  10   0    5.30    0.27
   2  10   0    5.85    0.26
  -2  10   0    5.44    0.27
  -2  10   0    5.43    0.29
   4 -10   0    0.52    0.11
   4 -10   0    0.33    0.08
   4  10   0    0.28    0.08
   4  10   0    0.34    0.11
   6 -10   0    2.16    0.21
  -6  10   0    1.80    0.21
   6  10   0    1.85    0.23
   8 -10   0    0.28    0.11
  -8 -10   0    0.18    0.13
   8  10   0    0.29    0.17
 -10 -10   0    2.88    0.33
  10 -10   0    2.25    0.25
  10  10   0    2.21    0.31
 -12 -10   0    0.06    0.17
  12  10   0   -0.03    0.24
   1 -11   0    2.24    0.17
   1 -11   0    2.41    0.18
  -1 -11   0    2.47    0.19
  -1 -11   0    2.37    0.19
  -1  11   0    2.27    0.17
   1  11   0    2.29    0.19
  -1  11   0    2.47    0.21
   1  11   0    2.68    0.19
   3 -11   0    0.11    0.07
  -3 -11   0    0.21    0.09
   3 -11   0    0.14    0.07
   3  11   0   -0.03    0.09
  -3  11   0    0.23    0.10
  -3  11   0    0.04    0.06
   3  11   0    0.08    0.06
   3  11   0    0.14    0.07
   5 -11   0    3.77    0.24
   5 -11   0    3.21    0.20
   5  11   0    3.41    0.27
   7 -11   0    2.51    0.22
   7  11   0    2.25    0.27
  -9 -11   0    8.48    0.49
   9 -11   0    8.41    0.44
  -9  11   0    7.23    0.46
   9  11   0    7.35    0.47
 -11 -11   0    0.90    0.23
  11  11   0    0.59    0.26
   0 -12   0   92.18    2.96
   0 -12   0   97.87    2.99
   0  12   0   94.34    2.96
   0  12   0   92.83    2.94
   0  12   0   94.83    2.98
  -2 -12   0    8.04    0.40
   2 -12   0    7.67    0.39
   2  12   0    8.73    0.38
  -2  12   0    8.14    0.41
  -2  12   0    8.21    0.37
   4 -12   0    9.05    0.44
  -4 -12   0    9.65    0.45
   4 -12   0    9.37    0.40
  -4  12   0    8.79    0.46
   4  12   0    9.70    0.45
   6 -12   0    0.10    0.09
   6  12   0   -0.17    0.12
   8 -12   0    0.07    0.09
   8  12   0   -0.06    0.16
 -10 -12   0    1.35    0.28
  10  12   0    0.83    0.28
   1 -13   0    3.86    0.25
   1 -13   0    3.93    0.26
  -1 -13   0    3.78    0.26
  -1  13   0    3.78    0.28
   1  13   0    3.55    0.26
  -3 -13   0    0.24    0.12
   3 -13   0    0.25    0.09
   3 -13   0    0.38    0.12
   3  13   0    0.13    0.10
   3  13   0    0.03    0.09
  -3  13   0    0.29    0.13
   5 -13   0    3.16    0.25
   5  13   0    2.92    0.29
  -5  13   0    2.32    0.26
   7 -13   0    7.50    0.41
   7  13   0    6.48    0.44
   9 -13   0    1.17    0.20
   9  13   0    1.03    0.28
   0 -14   0    0.55    0.14
   0  14   0    0.49    0.13
  -2 -14   0    9.22    0.45
  -2 -14   0    8.78    0.45
   2 -14   0    9.08    0.44
  -2  14   0    8.99    0.46
   2  14   0    8.36    0.43
   2  14   0    8.11    0.42
   4 -14   0    1.26    0.18
  -4 -14   0    1.56    0.21
  -4  14   0    1.44    0.21
   6 -14   0   -0.08    0.09
   6  14   0   -0.08    0.14
   8 -14   0    0.01    0.10
   8  14   0   -0.01    0.19
  -1 -15   0    2.29    0.26
   1 -15   0    2.51    0.26
   1  15   0    1.94    0.24
  -1  15   0    2.31    0.26
   3 -15   0    0.06    0.09
  -3 -15   0   -0.04    0.11
  -3  15   0    0.14    0.13
   5 -15   0    4.50    0.32
  -5  15   0    4.44    0.37
   7 -15   0    0.71    0.17
   7  15   0    0.42    0.19
   9  15   0   -0.21    0.22
   0 -16   0    2.09    0.26
   0  16   0    1.53    0.23
   2 -16   0    8.08    0.45
  -2 -16   0    7.97    0.45
  -2  16   0    8.81    0.48
   2  16   0    8.22    0.44
   2  16   0    8.65    0.45
  -4 -16   0    0.37    0.16
   4 -16   0    0.56    0.14
  -4  16   0   -0.05    0.16
   6 -16   0   -0.07    0.10
   8  16   0    1.18    0.28
  -1 -17   0    0.08    0.12
   1 -17   0    0.16    0.12
   1  17   0   -0.37    0.11
  -1  17   0   -0.15    0.12
   3 -17   0    0.08    0.12
  -3 -17   0   -0.05    0.12
  -3  17   0   -0.15    0.15
   5 -17   0   -0.06    0.10
  -5  17   0   -0.32    0.13
   7 -17   0    0.26    0.14
   7  17   0    0.34    0.20
   0 -18   0    0.58    0.16
   0  18   0    0.22    0.17
   2 -18   0    2.22    0.27
  -2 -18   0    2.05    0.27
  -2  18   0    1.27    0.26
   4 -18   0    0.10    0.13
  -4  18   0   -0.22    0.17
  -1 -19   0    0.22    0.15
   1 -19   0   -0.05    0.11
  -1  19   0   -0.05    0.17
  -3 -19   0    0.06    0.12
   3 -19   0   -0.04    0.12
  -3  19   0   -0.16    0.15
 -12   0   1   -0.04    0.11
  12   0  -1    0.14    0.13
 -10   0   1    0.14    0.10
  10   0  -1   -0.09    0.11
   8   0  -1    0.10    0.07
  -8   0   1    0.09    0.08
   8   0  -1    0.19    0.08
   8   0  -1    0.23    0.11
   6   0  -1    0.07    0.05
  -6   0   1    0.04    0.05
   6   0  -1   -0.04    0.08
  -6   0   1    0.03    0.05
   6   0  -1   -0.05    0.05
   4   0  -1   -0.19    0.05
  -4   0   1   -0.09    0.04
  -4   0   1   -0.09    0.04
   4   0  -1   -0.09    0.03
  -2   0   1   -0.05    0.03
   2   0  -1   -0.02    0.03
   2   0  -1   -0.03    0.03
  -2   0   1    0.04    0.03
   2   0  -1   -0.03    0.02
   0   0   1   -0.14    0.00
  -2   0  -1   -0.02    0.02
   2   0   1   -0.08    0.01
   2   0   1   -0.03    0.04
  -2   0  -1   -0.08    0.02
   4   0   1   -0.02    0.04
   4   0   1    0.08    0.07
  -4   0  -1    0.02    0.03
  -4   0  -1    0.06    0.04
  -6   0  -1    0.04    0.04
   6   0   1    0.09    0.09
   6   0   1   -0.01    0.05
  -6   0  -1    0.06    0.06
  -8   0  -1    0.10    0.07
   8   0   1   -0.01    0.07
   8   0   1    0.01    0.07
   8   0   1    0.00    0.11
  10   0   1   -0.04    0.11
 -10   0  -1   -0.01    0.09
  12   0   1    0.09    0.12
 -12   0  -1   -0.04    0.16
  14   0   1    0.37    0.13
 -13  -1   1    0.12    0.13
  13  -1  -1    0.54    0.16
  13   1  -1    0.37    0.15
 -11  -1   1    1.13    0.19
  11  -1  -1    1.20    0.19
  11   1  -1    1.13    0.19
 -11   1   1    0.97    0.18
  -9  -1   1    1.43    0.18
   9  -1  -1    1.25    0.17
   9  -1  -1    1.62    0.19
  -9   1   1    1.71    0.19
   9   1  -1    1.40    0.20
  -7  -1   1    0.00    0.06
   7  -1  -1   -0.03    0.05
   7  -1  -1    0.10    0.06
  -7  -1   1    0.03    0.04
   7  -1  -1   -0.02    0.07
  -7   1   1    0.00    0.06
  -7   1   1    0.04    0.06
   7   1  -1   -0.11    0.09
   7   1  -1    0.03    0.05
   5  -1  -1    0.57    0.08
   5  -1  -1    0.76    0.09
  -5  -1   1    0.69    0.06
   5  -1  -1    0.64    0.09
  -5  -1   1    0.68    0.09
   5   1  -1    0.72    0.11
   5   1  -1    0.77    0.08
  -5   1   1    0.80    0.08
  -5   1   1    0.72    0.09
  -3  -1   1    0.63    0.05
  -3  -1   1    0.51    0.07
   3  -1  -1    0.44    0.05
   3  -1  -1    0.60    0.07
   3  -1  -1    0.43    0.06
  -3   1   1    0.52    0.06
   3   1  -1    0.60    0.08
  -3   1   1    0.66    0.07
   3   1  -1    0.58    0.06
   1  -1  -1   80.79    2.48
   1  -1  -1   85.70    2.49
  -1  -1   1   75.31    2.49
  -1  -1   1   82.44    2.50
  -1  -1   1   88.12    2.51
  -1   1   1   83.76    2.49
   1   1  -1   83.55    2.51
   1   1  -1   83.67    2.49
   1  -1   1   14.74    0.47
  -1  -1  -1   14.54    0.47
   1  -1   1   15.02    0.47
   1  -1   1   15.66    0.47
   1   1   1   14.92    0.46
  -1   1  -1   14.24    0.46
   1   1   1   14.92    0.47
   3  -1   1    7.26    0.27
   3  -1   1    7.89    0.29
  -3  -1  -1    8.01    0.25
   3  -1   1    7.53    0.29
  -3  -1  -1    8.42    0.29
  -3   1  -1    7.19    0.27
  -3   1  -1    7.77    0.27
   3   1   1    7.88    0.28
   3   1   1    7.92    0.30
   5  -1   1    0.48    0.10
  -5  -1  -1    0.58    0.08
  -5  -1  -1    0.58    0.05
   5   1   1    0.53    0.08
  -5   1  -1    0.47    0.07
   5   1   1    0.51    0.11
  -5   1  -1    0.51    0.06
  -7  -1  -1    3.40    0.15
   7  -1   1    2.50    0.17
   7  -1   1    3.22    0.22
  -7  -1  -1    3.54    0.21
   7   1   1    3.30    0.25
  -7   1  -1    3.52    0.20
  -7   1  -1    3.86    0.18
   7   1   1    3.71    0.22
   9  -1   1   20.83    0.77
  -9  -1  -1   21.79    0.80
   9  -1   1   21.65    0.80
   9  -1   1   21.11    0.80
  -9   1  -1   20.42    0.78
   9   1   1   21.09    0.82
   9   1   1   20.74    0.78
 -11  -1  -1    0.77    0.17
  11  -1   1    0.92    0.18
  11   1   1    1.01    0.19
 -11   1  -1    0.57    0.14
  13  -1   1    1.14    0.21
  13   1   1    1.05    0.22
 -14  -2   1   -0.22    0.13
  14   2  -1    0.55    0.21
 -12  -2   1    2.11    0.27
  12  -2  -1    2.37    0.25
  12   2  -1    2.63    0.29
 -10  -2   1    8.55    0.43
  10  -2  -1    8.17    0.41
 -10   2   1    7.42    0.40
  10   2  -1    7.73    0.43
   8  -2  -1    8.72    0.40
  -8  -2   1    8.31    0.40
   8  -2  -1    8.52    0.38
   8  -2  -1    8.38    0.38
  -8   2   1    8.74    0.36
   8   2  -1    8.58    0.38
  -8   2   1    8.51    0.38
   8   2  -1    9.05    0.43
  -6  -2   1   24.62    0.77
  -6  -2   1   25.18    0.87
   6  -2  -1   25.23    0.86
   6  -2  -1   26.69    0.85
   6  -2  -1   25.59    0.85
  -6  -2   1   24.02    0.77
  -6   2   1   25.46    0.84
  -6   2   1   25.77    0.85
   6   2  -1   25.49    0.87
   6   2  -1   24.63    0.85
  -4  -2   1   33.23    0.96
   4  -2  -1   31.85    1.01
   4  -2  -1   32.70    1.01
  -4  -2   1   32.99    1.04
   4   2  -1   30.81    1.02
   4   2  -1   30.78    1.01
  -4   2   1   30.58    1.02
  -2  -2   1    8.33    0.26
   2  -2  -1    7.78    0.28
  -2  -2   1    7.88    0.29
   2  -2  -1    8.49    0.28
   2  -2  -1    8.20    0.29
   2   2  -1    7.99    0.27
  -2   2   1    8.44    0.29
   2   2  -1    8.04    0.28
   0  -2  -1  147.83    4.32
   0  -2   1  141.06    4.32
   0  -2   1  141.30    4.32
   0  -2  -1  141.06    4.35
   0   2  -1  143.80    4.36
   0   2   1  139.89    4.36
   0   2   1  147.69    4.36
   0   2   1  147.49    4.33
   2  -2   1  486.34   14.78
   2  -2   1  490.15   14.74
   2  -2   1  500.87   14.70
  -2  -2  -1  485.32   14.81
  -2   2  -1  491.27   14.79
   2   2   1  487.71   14.72
   2   2   1  482.74   14.76
   4  -2   1   62.95    1.89
  -4  -2  -1   61.65    1.89
   4  -2   1   59.62    1.88
   4  -2   1   63.51    1.87
   4   2   1   60.17    1.90
   4   2   1   65.37    1.89
  -4   2  -1   53.05    1.86
   6  -2   1   12.26    0.48
   6  -2   1   12.03    0.46
   6  -2   1   13.42    0.49
  -6  -2  -1   12.27    0.49
  -6   2  -1   13.12    0.46
   6   2   1   12.62    0.48
   6   2   1   12.70    0.51
  -6   2  -1   13.19    0.47
   8  -2   1   16.56    0.63
  -8  -2  -1   15.87    0.62
   8  -2   1   16.25    0.62
   8  -2   1   12.98    0.57
  -8   2  -1   15.36    0.60
   8   2   1   17.11    0.63
  -8   2  -1   17.58    0.59
   8   2   1   16.69    0.65
  10  -2   1    1.12    0.18
 -10  -2  -1    1.00    0.17
  10   2   1    1.01    0.20
 -10   2  -1    0.79    0.15
  12  -2   1    0.21    0.12
 -12  -2  -1   -0.06    0.11
  12   2   1    0.40    0.17
 -13  -3   1    0.43    0.17
  13   3  -1    0.44    0.18
 -11  -3   1   -0.08    0.08
  11  -3  -1    0.16    0.10
  11   3  -1   -0.03    0.15
  -9  -3   1   17.30    0.69
   9  -3  -1   17.13    0.65
   9  -3  -1   16.99    0.65
  -9   3   1   17.49    0.64
  -9   3   1   16.01    0.65
   9   3  -1   17.05    0.70
  -7  -3   1   44.70    1.43
   7  -3  -1   38.30    1.38
   7  -3  -1   44.89    1.40
   7   3  -1   43.07    1.40
  -7   3   1   42.67    1.39
  -7   3   1   43.40    1.39
   7   3  -1   43.77    1.43
   5  -3  -1   29.35    0.94
  -5  -3   1   28.02    0.95
   5  -3  -1   27.79    0.92
  -5   3   1   28.44    0.93
   5   3  -1   26.78    0.91
   5   3  -1   28.77    0.94
   3  -3  -1   61.49    1.85
   3  -3  -1   61.52    1.84
  -3  -3   1   58.14    1.85
  -3   3   1   61.74    1.85
   3   3  -1   58.12    1.82
   3   3  -1   59.14    1.84
   3   3  -1   59.13    1.80
  -1  -3   1  598.97   19.16
   1  -3  -1  618.80   19.15
   1  -3  -1  636.59   19.16
  -1  -3   1  657.67   19.17
   1  -3  -1  669.72   19.16
   1   3  -1  640.40   19.17
  -1   3   1  639.25   19.21
  -1   3   1  588.78   19.12
   1   3  -1  629.28   19.05
   1   3  -1  676.61   19.11
  -1  -3  -1  604.91   18.45
  -1  -3  -1  608.16   18.52
   1  -3   1  614.07   18.52
   1  -3   1  647.13   18.43
  -1   3  -1  633.36   18.54
   1   3   1  607.40   18.44
   1   3   1  593.93   18.43
   1   3   1  597.14   18.45
  -3  -3  -1   11.15    0.41
   3  -3   1   11.89    0.38
   3  -3   1   11.77    0.41
   3  -3   1   10.88    0.40
  -3   3  -1   11.49    0.41
   3   3   1   12.00    0.42
   3   3   1   11.49    0.40
   5  -3   1  119.90    3.68
  -5  -3  -1  118.24    3.69
   5  -3   1  118.41    3.67
   5  -3   1  128.57    3.65
  -5   3  -1  120.08    3.65
   5   3   1  121.81    3.67
   5   3   1  114.24    3.68
  -7  -3  -1    0.19    0.08
   7  -3   1    0.03    0.05
   7  -3   1    0.08    0.07
   7  -3   1    0.05    0.06
  -7   3  -1    0.05    0.06
   7   3   1   -0.02    0.12
   7   3   1    0.17    0.07
  -7   3  -1    0.15    0.07
   9  -3   1   34.21    1.20
  -9  -3  -1   33.21    1.22
   9  -3   1   35.71    1.22
   9  -3   1   33.34    1.17
  -9   3  -1   37.76    1.19
   9   3   1   34.63    1.24
 -11  -3  -1    3.08    0.28
  11  -3   1    3.64    0.28
  11   3   1    3.42    0.33
 -13  -3  -1    6.60    0.45
  13  -3   1    6.78    0.42
  13   3   1    7.42    0.47
 -12  -4   1    4.61    0.35
  12  -4  -1    4.17    0.30
  12   4  -1    4.76    0.38
  10  -4  -1    0.52    0.12
 -10  -4   1    0.51    0.14
  10   4  -1    0.53    0.20
   8  -4  -1    3.62    0.24
   8  -4  -1    3.59    0.23
  -8  -4   1    3.81    0.27
   8   4  -1    3.66    0.30
  -8   4   1    3.48    0.24
   6  -4  -1    6.67    0.31
   6  -4  -1    6.96    0.30
  -6  -4   1    6.85    0.33
  -6   4   1    6.86    0.31
   6   4  -1    6.58    0.29
   6   4  -1    6.64    0.33
   4  -4  -1   10.07    0.38
   4  -4  -1   10.44    0.39
  -4  -4   1   10.29    0.40
  -4   4   1   10.70    0.40
   4   4  -1   10.41    0.37
   4   4  -1   10.52    0.32
   4   4  -1   10.51    0.40
  -2  -4   1    5.58    0.24
  -2  -4   1    5.95    0.24
   2  -4  -1    6.05    0.23
   2  -4  -1    5.37    0.22
   2   4  -1    5.56    0.21
   2   4  -1    5.36    0.23
   2   4  -1    6.36    0.21
  -2   4   1    5.71    0.24
   0  -4  -1  442.89   12.77
   0  -4   1  420.25   12.76
   0  -4  -1  432.73   12.69
   0   4   1  404.15   12.72
   0   4   1  394.77   12.64
   0   4  -1  418.86   12.74
   0   4  -1  409.35   12.67
   0   4  -1  440.37   12.72
  -2  -4  -1   45.49    1.44
   2  -4   1   47.59    1.42
   2  -4   1   46.91    1.43
   2  -4   1   46.96    1.40
   2   4   1   46.03    1.41
  -2   4  -1   44.69    1.43
   2   4   1   43.16    1.40
   2   4   1   46.16    1.43
  -4  -4  -1   73.31    2.26
   4  -4   1   73.01    2.24
   4  -4   1   70.66    2.24
   4  -4   1   74.25    2.21
   4   4   1   70.81    2.25
  -4   4  -1   74.11    2.25
   4   4   1   70.60    2.23
   6  -4   1    0.90    0.11
   6  -4   1    1.00    0.12
   6  -4   1    1.06    0.10
   6   4   1    0.82    0.11
   6   4   1    0.85    0.14
  -6   4  -1    0.89    0.11
   8  -4   1   56.72    1.89
  -8  -4  -1   60.36    1.93
   8  -4   1   60.54    1.92
   8  -4   1   58.04    1.86
   8   4   1   57.68    1.93
  -8   4  -1   58.72    1.88
  10  -4   1    0.56    0.13
 -10  -4  -1    0.49    0.15
  10   4   1    0.21    0.18
  12  -4   1    0.21    0.13
 -12  -4  -1   -0.02    0.12
  12   4   1    0.20    0.16
 -13  -5   1   -0.05    0.14
  13   5  -1    0.28    0.20
 -11  -5   1    0.08    0.11
  11  -5  -1    0.13    0.09
  11   5  -1    0.37    0.19
   9  -5  -1    0.09    0.09
   9  -5  -1    0.16    0.09
   9  -5  -1    0.20    0.09
  -9  -5   1    0.15    0.11
  -9   5   1    0.07    0.09
   9   5  -1    0.33    0.17
   7  -5  -1   27.18    0.93
   7  -5  -1   26.13    0.91
   7  -5  -1   26.55    0.90
  -7  -5   1   26.14    0.95
   7   5  -1   26.43    0.94
  -7   5   1   26.61    0.92
   7   5  -1   25.94    0.90
   5  -5  -1    7.42    0.32
   5  -5  -1    8.12    0.32
  -5  -5   1    7.82    0.35
   5  -5  -1    8.48    0.34
   5   5  -1    8.17    0.35
  -5   5   1    8.13    0.35
   5   5  -1    8.50    0.32
   3  -5  -1  105.39    3.26
  -3  -5   1  113.11    3.28
   3  -5  -1  104.05    3.27
  -3  -5   1  102.53    3.28
   3   5  -1  112.31    3.23
   3   5  -1  105.34    3.24
   3   5  -1  106.62    3.27
  -3   5   1  108.60    3.29
  -1  -5   1   46.07    1.49
   1  -5  -1   49.03    1.48
   1  -5  -1   46.06    1.48
  -1  -5   1   47.65    1.49
   1  -5  -1   48.85    1.48
   1   5  -1   47.81    1.46
  -1   5   1   48.74    1.48
   1   5  -1   48.58    1.48
   1   5  -1   47.72    1.48
  -1   5   1   46.79    1.49
   1  -5   1   86.65    2.69
  -1  -5  -1   88.06    2.69
   1  -5   1   90.24    2.67
  -1  -5  -1   88.76    2.70
   1   5   1   88.42    2.69
   1   5   1   88.15    2.68
   1   5   1   87.20    2.67
  -1   5  -1   87.69    2.70
   3  -5   1   98.24    2.97
   3  -5   1  101.48    2.93
  -3  -5  -1   98.34    2.98
   3  -5   1  101.93    2.97
   3   5   1   81.92    2.94
  -3   5  -1   97.02    2.98
   3   5   1   99.47    2.97
   3   5   1   97.04    2.92
  -5  -5  -1   12.82    0.50
   5  -5   1   13.51    0.46
   5  -5   1   12.26    0.48
   5  -5   1   12.64    0.49
   5   5   1   13.06    0.51
  -5   5  -1   13.22    0.50
   5   5   1   13.20    0.48
  -7  -5  -1    4.48    0.28
   7  -5   1    4.59    0.26
   7  -5   1    4.47    0.26
   7  -5   1    4.73    0.23
   7   5   1    4.63    0.26
  -7   5  -1    4.67    0.26
   7   5   1    4.30    0.31
   9  -5   1    4.55    0.28
  -9  -5  -1    4.63    0.31
   9   5   1    4.42    0.36
  11  -5   1    2.57    0.26
 -11  -5  -1    2.96    0.31
  11   5   1    2.48    0.30
 -13  -5  -1    0.60    0.19
  13  -5   1    0.60    0.16
  13   5   1    0.81    0.23
 -12  -6   1    0.00    0.14
  12   6  -1    0.03    0.19
  10  -6  -1    0.22    0.09
 -10  -6   1   -0.05    0.09
  10   6  -1   -0.12    0.17
   8  -6  -1    1.14    0.15
  -8  -6   1    1.20    0.18
   8  -6  -1    1.26    0.17
   8  -6  -1    0.90    0.13
  -8   6   1    1.16    0.17
   8   6  -1    1.00    0.18
   6  -6  -1   15.25    0.57
   6  -6  -1   14.25    0.55
  -6  -6   1   14.96    0.59
   6  -6  -1   15.12    0.54
   6   6  -1   14.96    0.58
   6   6  -1   14.50    0.54
  -6   6   1   15.03    0.58
  -4  -6   1    0.61    0.10
   4  -6  -1    0.52    0.08
   4  -6  -1    0.54    0.08
   4  -6  -1    0.56    0.08
   4   6  -1    0.55    0.07
   4   6  -1    0.63    0.06
   4   6  -1    0.39    0.10
  -4   6   1    0.37    0.09
  -2  -6   1   14.93    0.54
  -2  -6   1   15.80    0.55
   2  -6  -1   14.75    0.53
   2  -6  -1   15.75    0.53
   2   6  -1   15.28    0.51
  -2   6   1   15.51    0.55
  -2   6   1   14.89    0.53
   2   6  -1   15.73    0.54
   2   6  -1   15.51    0.51
   0  -6  -1    6.57    0.27
   0  -6   1    6.53    0.26
   0  -6  -1    6.42    0.26
   0  -6   1    5.68    0.26
   0   6   1    6.63    0.25
   0   6  -1    6.48    0.24
   0   6  -1    6.29    0.26
   0   6  -1    6.26    0.24
   0   6   1    6.60    0.27
  -2  -6  -1    2.14    0.14
   2  -6   1    1.98    0.12
   2  -6   1    2.24    0.12
   2  -6   1    2.08    0.14
  -2  -6  -1    2.18    0.14
   2   6   1    2.07    0.12
   2   6   1    2.02    0.12
  -2   6  -1    1.90    0.14
   2   6   1    1.89    0.13
   4  -6   1    0.17    0.06
   4  -6   1    0.00    0.03
  -4  -6  -1   -0.03    0.05
   4  -6   1   -0.03    0.04
   4   6   1    0.17    0.08
   4   6   1    0.08    0.05
   4   6   1   -0.06    0.03
  -4   6  -1   -0.02    0.06
  -6  -6  -1    0.76    0.12
   6  -6   1    0.86    0.12
   6  -6   1    0.72    0.11
   6  -6   1    0.80    0.09
   6   6   1    0.52    0.14
  -6   6  -1    0.83    0.12
   6   6   1    0.65    0.10
  -8  -6  -1    1.30    0.18
   8  -6   1    1.15    0.16
   8  -6   1    1.06    0.14
   8   6   1    1.10    0.21
 -10  -6  -1    0.34    0.15
  10  -6   1    0.20    0.10
  10   6   1    0.00    0.18
  12  -6   1    0.16    0.11
 -12  -6  -1    0.13    0.14
  12   6   1   -0.14    0.19
 -13  -7   1    0.13    0.17
  13   7  -1    0.00    0.21
 -11  -7   1    1.03    0.20
  11  -7  -1    1.22    0.17
  11   7  -1    0.87    0.24
  -9  -7   1    3.24    0.27
   9  -7  -1    3.05    0.23
   9   7  -1    2.95    0.23
   9   7  -1    2.68    0.29
   7  -7  -1   10.12    0.40
   7  -7  -1    8.88    0.41
  -7  -7   1    9.49    0.45
   7  -7  -1    9.03    0.46
   7   7  -1    9.97    0.46
  -7   7   1    9.77    0.44
   5  -7  -1    0.24    0.07
   5  -7  -1    0.27    0.07
   5  -7  -1    0.20    0.07
  -5  -7   1    0.34    0.09
  -5   7   1    0.29    0.09
   5   7  -1    0.21    0.09
   5   7  -1    0.31    0.07
   5   7  -1    0.23    0.04
   3  -7  -1    0.44    0.08
  -3  -7   1    0.32    0.08
   3  -7  -1    0.50    0.08
  -3  -7   1    0.38    0.08
  -3   7   1    0.43    0.08
   3   7  -1    0.51    0.10
   3   7  -1    0.40    0.06
   3   7  -1    0.39    0.06
   1  -7  -1   48.76    1.56
  -1  -7   1   50.57    1.58
  -1  -7   1   50.47    1.57
   1   7  -1   49.98    1.54
   1   7  -1   49.90    1.57
  -1   7   1   50.10    1.58
   1   7  -1   50.19    1.54
  -1   7   1   49.46    1.56
   1   7  -1   48.19    1.56
  -1  -7  -1    9.98    0.39
  -1  -7  -1   10.44    0.40
   1  -7   1    9.55    0.39
   1   7   1    9.62    0.37
   1   7   1   10.20    0.39
   1   7   1   10.45    0.38
  -1   7  -1    9.89    0.39
  -1   7  -1   10.70    0.38
  -3  -7  -1    0.11    0.06
  -3  -7  -1    0.14    0.06
   3  -7   1    0.07    0.04
   3  -7   1    0.13    0.05
   3  -7   1    0.29    0.07
   3   7   1    0.15    0.05
   3   7   1    0.10    0.07
  -3   7  -1    0.10    0.06
   3   7   1    0.16    0.05
   5  -7   1    3.60    0.21
  -5  -7  -1    3.68    0.24
   5  -7   1    3.75    0.21
   5  -7   1    3.85    0.18
  -5   7  -1    3.70    0.22
   5   7   1    3.53    0.23
   5   7   1    3.56    0.20
  -7  -7  -1   -0.01    0.07
   7  -7   1    0.05    0.07
   7  -7   1    0.03    0.06
   7   7   1    0.11    0.14
   9  -7   1    1.70    0.20
  -9  -7  -1    1.44    0.21
   9   7   1    1.93    0.27
 -11  -7  -1   -0.04    0.12
  11  -7   1    0.12    0.10
  11   7   1   -0.10    0.19
 -13  -7  -1    0.08    0.15
  13   7   1   -0.09    0.20
 -12  -8   1    0.49    0.20
  12   8  -1    0.48    0.25
  10  -8  -1    0.77    0.14
 -10  -8   1    0.33    0.17
  10   8  -1    0.15    0.19
  -8  -8   1    9.02    0.47
   8  -8  -1    9.46    0.47
   8  -8  -1    9.42    0.43
   8   8  -1    9.17    0.47
   6  -8  -1   13.01    0.52
   6  -8  -1   13.28    0.50
   6   8  -1   13.42    0.55
  -4  -8   1   14.62    0.58
   4  -8  -1   15.01    0.54
  -4  -8   1   14.97    0.57
   4  -8  -1   14.88    0.56
   4  -8  -1   15.06    0.56
   4   8  -1   15.56    0.51
   4   8  -1   15.09    0.53
  -4   8   1   14.81    0.58
   4   8  -1   14.23    0.56
   2  -8  -1    7.72    0.33
  -2  -8   1    7.48    0.33
   2  -8  -1    7.55    0.31
  -2  -8   1    7.31    0.33
   2  -8  -1    7.80    0.31
  -2   8   1    7.09    0.33
   2   8  -1    7.92    0.31
   2   8  -1    7.85    0.30
   2   8  -1    7.94    0.33
  -2   8   1    7.15    0.31
   0  -8  -1  135.46    4.26
   0  -8   1  136.35    4.26
   0  -8  -1  140.04    4.25
   0  -8   1  142.70    4.25
   0   8  -1  140.45    4.26
   0   8   1  141.12    4.24
   0   8   1  140.06    4.26
   0   8  -1  140.98    4.23
   0   8  -1  138.24    4.23
   2  -8   1    1.11    0.12
   2  -8   1    1.30    0.10
  -2  -8  -1    1.62    0.15
  -2  -8  -1    1.14    0.13
   2   8   1    1.46    0.13
   2   8   1    1.41    0.11
   2   8   1    1.19    0.11
  -2   8  -1    1.51    0.14
   4  -8   1   15.84    0.61
   4  -8   1   15.43    0.61
   4  -8   1   16.81    0.58
  -4  -8  -1   17.20    0.64
  -4   8  -1   17.04    0.64
   4   8   1   18.02    0.60
   4   8   1   16.57    0.63
   6  -8   1    8.12    0.33
  -6  -8  -1    8.45    0.40
   6  -8   1    8.08    0.37
   6   8   1    7.48    0.39
  -8  -8  -1   10.68    0.51
   8  -8   1   10.08    0.47
   8   8   1   10.07    0.51
  10  -8   1    0.26    0.10
 -10  -8  -1   -0.16    0.12
  10   8   1    0.10    0.20
 -12  -8  -1    0.01    0.16
  12  -8   1    0.20    0.15
  12   8   1   -0.10    0.22
 -11  -9   1    2.58    0.32
  11   9  -1    2.39    0.34
  -9  -9   1   10.79    0.55
   9  -9  -1    9.89    0.47
   9   9  -1   10.11    0.54
  -9   9   1   10.30    0.53
   7  -9  -1   10.61    0.46
  -7  -9   1    9.91    0.50
   7  -9  -1   10.79    0.43
   7   9  -1   10.63    0.51
   5  -9  -1   11.76    0.45
  -5  -9   1   12.14    0.51
   5  -9  -1   11.35    0.48
   5   9  -1   11.59    0.50
  -3  -9   1    2.33    0.18
  -3  -9   1    2.32    0.17
   3  -9  -1    2.26    0.16
   3   9  -1    2.19    0.18
   3   9  -1    2.31    0.15
  -3   9   1    2.47    0.17
  -3   9   1    2.59    0.20
   3   9  -1    2.34    0.15
   1  -9  -1   27.99    0.94
  -1  -9   1   26.72    0.96
   1  -9  -1   30.04    0.96
  -1  -9   1   27.97    0.95
  -1   9   1   29.08    0.94
   1   9  -1   27.33    0.92
   1   9  -1   27.97    0.92
  -1   9   1   27.12    0.96
   1   9  -1   28.58    0.95
   1   9  -1   29.01    0.95
  -1  -9  -1    0.75    0.11
   1  -9   1    0.85    0.12
  -1  -9  -1    0.97    0.12
   1   9   1    0.62    0.10
  -1   9  -1    0.56    0.08
  -1   9  -1    0.77    0.11
   1   9   1    0.78    0.10
   1   9   1    0.75    0.10
   3  -9   1    2.42    0.18
   3  -9   1    2.45    0.15
  -3  -9  -1    2.48    0.18
  -3  -9  -1    2.51    0.19
   3   9   1    2.39    0.18
  -3   9  -1    2.68    0.20
   3   9   1    2.38    0.16
   3   9   1    2.29    0.16
   5  -9   1   20.83    0.71
   5  -9   1   20.73    0.77
   5   9   1   20.62    0.78
   5   9   1   20.98    0.74
   7  -9   1    2.82    0.22
  -7  -9  -1    2.42    0.25
   7   9   1    2.44    0.26
  -9  -9  -1   27.18    1.04
   9  -9   1   25.72    0.99
   9   9   1   27.07    1.05
  11  -9   1    3.39    0.28
 -11  -9  -1    3.44    0.38
  11   9   1    3.71    0.42
 -12 -10   1    0.64    0.20
  12  10  -1    0.32    0.26
 -10 -10   1    8.53    0.51
  10  10  -1    6.61    0.49
   8 -10  -1    4.27    0.28
  -8 -10   1    4.42    0.33
   8  10  -1    3.73    0.34
   6 -10  -1    0.43    0.09
   6 -10  -1    0.72    0.13
   6  10  -1    0.41    0.15
   4 -10  -1    1.62    0.17
  -4 -10   1    1.41    0.17
   4 -10  -1    1.66    0.14
   4  10  -1    1.53    0.17
   4  10  -1    1.68    0.13
  -4  10   1    1.74    0.15
  -4  10   1    1.46    0.17
  -2 -10   1    4.25    0.24
   2 -10  -1    4.16    0.22
  -2 -10   1    3.74    0.23
   2 -10  -1    4.26    0.24
   2  10  -1    4.16    0.24
  -2  10   1    3.87    0.24
   2  10  -1    4.13    0.21
   2  10  -1    4.28    0.22
  -2  10   1    4.11    0.23
   0 -10  -1   58.70    1.86
   0 -10   1   56.49    1.87
   0 -10   1   56.74    1.85
   0 -10  -1   60.75    1.88
   0  10  -1   56.58    1.86
   0  10  -1   60.27    1.84
   0  10   1   59.99    1.87
   0  10   1   57.02    1.84
   0  10   1   57.37    1.85
   2 -10   1    5.17    0.28
  -2 -10  -1    5.31    0.29
  -2 -10  -1    5.65    0.29
   2 -10   1    5.24    0.25
  -2  10  -1    5.25    0.28
   2  10   1    5.33    0.26
   2  10   1    5.70    0.29
   2  10   1    5.34    0.25
  -2  10  -1    5.31    0.26
   4 -10   1   14.32    0.53
   4 -10   1   14.36    0.58
   4  10   1   15.02    0.53
   4  10   1   14.79    0.59
   6 -10   1    3.19    0.23
   6  10   1    3.14    0.28
  -8 -10  -1    0.38    0.15
   8 -10   1    0.59    0.14
  -8  10  -1    0.40    0.14
   8  10   1    0.27    0.17
  10 -10   1   -0.03    0.09
 -10 -10  -1   -0.25    0.13
  10  10   1    0.27    0.21
 -12 -10  -1    0.10    0.17
  12  10   1    0.05    0.21
 -11 -11   1    2.68    0.34
  11  11  -1    2.09    0.34
   9 -11  -1    1.42    0.19
  -9 -11   1    1.32    0.24
   9  11  -1    1.74    0.29
   7 -11  -1    0.54    0.12
   7  11  -1    0.66    0.17
   5 -11  -1   10.02    0.42
   5 -11  -1    9.81    0.45
  -5  11   1   10.58    0.49
   5  11  -1   10.26    0.48
   3 -11  -1    9.07    0.41
  -3 -11   1   10.18    0.44
  -3  11   1    9.36    0.43
   3  11  -1    8.92    0.38
  -3  11   1    9.01    0.40
   1 -11  -1   -0.02    0.06
   1 -11  -1    0.08    0.08
  -1 -11   1    0.04    0.07
  -1 -11   1    0.03    0.07
   1  11  -1   -0.04    0.06
  -1  11   1    0.04    0.07
   1  11  -1   -0.03    0.07
  -1  11   1    0.10    0.09
   1 -11   1    2.68    0.19
  -1 -11  -1    2.03    0.20
  -1 -11  -1    1.97    0.18
   1  11   1    2.11    0.17
  -1  11  -1    2.16    0.20
   1  11   1    1.96    0.18
   1  11   1    2.35    0.18
   3 -11   1    0.01    0.07
   3 -11   1    0.08    0.06
  -3 -11  -1    0.02    0.08
  -3  11  -1   -0.01    0.09
   3  11   1    0.02    0.07
   5 -11   1    1.59    0.19
   5  11   1    1.68    0.22
   7 -11   1    3.83    0.27
  -7 -11  -1    3.71    0.29
   7  11   1    3.74    0.31
   9 -11   1    5.75    0.35
  -9 -11  -1    5.13    0.40
   9  11   1    4.37    0.39
 -11 -11  -1    0.39    0.19
  11  11   1    0.28    0.24
 -10 -12   1    0.02    0.15
  10  12  -1   -0.46    0.17
   8 -12  -1    1.06    0.17
   8  12  -1    0.94    0.23
  -8  12   1    0.88    0.20
   6 -12  -1    5.69    0.32
   6  12  -1    5.20    0.34
   4 -12  -1    1.35    0.17
   4 -12  -1    1.22    0.14
   4  12  -1    1.14    0.18
  -4  12   1    1.27    0.19
  -2 -12   1    2.31    0.20
   2 -12  -1    2.29    0.19
   2 -12  -1    2.81    0.19
   2  12  -1    2.32    0.19
  -2  12   1    2.42    0.23
   0 -12  -1    0.34    0.10
   0 -12   1    0.38    0.11
   0 -12  -1    0.31    0.11
   0 -12   1    0.36    0.10
   0  12  -1    0.05    0.11
   0  12   1    0.04    0.11
  -2 -12  -1   12.66    0.55
   2 -12   1   13.24    0.51
   2 -12   1   12.43    0.55
   2  12   1   13.65    0.54
  -2  12  -1   13.04    0.55
   4 -12   1    1.50    0.18
  -4  12  -1    1.49    0.19
   6 -12   1    0.29    0.11
   6  12   1    0.41    0.16
  -8 -12  -1    0.17    0.13
   8 -12   1   -0.06    0.10
   8  12   1   -0.23    0.15
 -10 -12  -1    1.31    0.25
  10 -12   1    1.47    0.22
  10  12   1    1.13    0.27
   9  13  -1    0.04    0.19
   7 -13  -1    0.43    0.12
   7  13  -1    0.19    0.17
   5 -13  -1    3.53    0.26
   5  13  -1    3.51    0.28
   3 -13  -1    5.62    0.32
  -3 -13   1    5.51    0.33
  -3  13   1    5.66    0.35
   3  13  -1    5.11    0.29
   1 -13  -1    2.72    0.23
   1 -13  -1    2.62    0.21
  -1 -13   1    2.80    0.24
  -1  13   1    2.55    0.24
   1  13  -1    2.59    0.22
   1 -13   1    1.33    0.16
  -1 -13  -1    1.95    0.21
   1 -13   1    1.65    0.19
  -1  13  -1    1.36    0.18
   1  13   1    1.66    0.20
   3 -13   1    4.86    0.30
   3 -13   1    4.55    0.25
  -3 -13  -1    4.76    0.31
   3  13   1    4.32    0.28
  -3  13  -1    4.51    0.32
   5 -13   1   -0.05    0.07
   7 -13   1    2.30    0.25
   7  13   1    2.07    0.27
  -9 -13  -1    0.99    0.23
   9 -13   1    1.17    0.20
   9  13   1    0.92    0.28
  10  14  -1   -0.28    0.21
   8 -14  -1    0.60    0.15
   8  14  -1    0.59    0.22
   6 -14  -1    2.54    0.26
  -6  14   1    2.35    0.29
   6  14  -1    2.15    0.28
   4 -14  -1    0.89    0.16
  -4 -14   1    0.70    0.16
  -4  14   1    0.91    0.20
  -2 -14   1    0.38    0.13
   2 -14  -1    0.12    0.09
   2  14  -1    0.26    0.11
   2  14  -1    0.12    0.09
  -2  14   1    0.09    0.12
   0 -14   1    1.48    0.20
   0 -14  -1    1.39    0.19
   0  14   1    1.25    0.19
   0  14  -1    1.67    0.21
   0  14   1    1.93    0.21
   0  14  -1    1.24    0.17
  -2 -14  -1   10.36    0.50
   2 -14   1   10.71    0.50
  -2 -14  -1   10.22    0.50
   2  14   1   10.23    0.48
  -2  14  -1   11.28    0.52
   4 -14   1    1.02    0.18
  -4  14  -1    1.08    0.20
   4  14   1    1.15    0.20
   6 -14   1    3.79    0.30
   8 -14   1    2.08    0.26
   8  14   1    2.10    0.32
   9  15  -1    1.41    0.31
   7 -15  -1    5.40    0.35
   7  15  -1    4.98    0.39
   5 -15  -1    7.79    0.44
  -5  15   1    9.02    0.51
   5  15  -1    7.30    0.44
   3 -15  -1    5.28    0.34
  -3 -15   1    5.37    0.36
  -3  15   1    5.93    0.39
  -1 -15   1    0.58    0.15
   1 -15  -1    0.65    0.15
   1  15  -1    0.46    0.13
  -1  15   1    0.68    0.17
  -1 -15  -1    6.79    0.39
   1 -15   1    7.20    0.40
  -1  15  -1    6.93    0.40
  -1  15  -1    6.78    0.37
  -1  15  -1    7.18    0.36
   1  15   1    6.09    0.39
   3 -15   1    3.06    0.30
  -3  15  -1    2.55    0.29
   5 -15   1    1.17    0.20
  -5  15  -1    1.03    0.21
   7 -15   1    1.57    0.23
   7  15   1    1.51    0.27
   9 -15   1    0.95    0.31
   9  15   1    0.08    0.22
   8  16  -1   -0.15    0.20
   6 -16  -1    0.37    0.15
   6  16  -1    0.49    0.21
  -4 -16   1    0.18    0.13
   4 -16  -1    0.24    0.12
  -4  16   1    0.11    0.17
   2 -16  -1    1.07    0.19
  -2 -16   1    0.62    0.16
   2  16  -1    0.61    0.15
  -2  16   1    0.47    0.18
   0 -16  -1    3.21    0.28
   0 -16   1    2.85    0.29
   0  16  -1    3.31    0.27
   0  16   1    3.06    0.30
   0  16  -1    2.45    0.26
   2 -16   1    0.55    0.15
  -2 -16  -1    0.66    0.17
   2  16   1    0.17    0.14
  -2  16  -1    0.39    0.15
   4 -16   1   11.46    0.57
  -4  16  -1   12.07    0.61
   6 -16   1    2.10    0.26
   8 -16   1    2.22    0.28
   8  16   1    2.47    0.34
   7  17  -1    1.99    0.31
   5 -17  -1    5.23    0.36
  -5  17   1    5.20    0.44
   3 -17  -1    2.74    0.30
  -3 -17   1    2.78    0.30
  -3  17   1    3.12    0.35
  -1 -17   1    0.30    0.14
   1 -17  -1    0.43    0.14
  -1  17   1    0.17    0.16
   1  17  -1   -0.13    0.12
  -1 -17  -1    0.02    0.11
   1 -17   1    0.27    0.14
  -1  17  -1   -0.06    0.13
   1  17   1   -0.22    0.12
  -3 -17  -1    0.40    0.16
   3 -17   1    0.34    0.14
  -3  17  -1   -0.06    0.14
   5 -17   1    0.60    0.17
  -5  17  -1    0.51    0.21
   7 -17   1    0.60    0.17
   4 -18  -1    0.02    0.12
  -4 -18   1    0.04    0.13
  -4  18   1   -0.29    0.15
   2 -18  -1    0.67    0.18
  -2 -18   1    0.73    0.18
  -2  18   1    0.54    0.21
   0 -18   1    0.95    0.20
   0 -18  -1    0.63    0.18
   0  18   1    0.05    0.16
   0  18  -1    0.75    0.21
  -2 -18  -1    0.14    0.14
   2 -18   1    0.55    0.18
  -2  18  -1    0.18    0.16
   4 -18   1    2.68    0.30
  -4  18  -1    2.12    0.32
  -3 -19   1    0.31    0.16
   3 -19  -1    0.39    0.14
  -3  19   1    0.32    0.21
  -1 -19   1    0.22    0.14
   1 -19  -1    0.29    0.15
  -1  19   1   -0.16    0.16
   1 -19   1    0.27    0.15
  -1 -19  -1    0.14    0.15
  -1  19  -1    0.29    0.18
   3 -19   1    0.05    0.13
  -3 -19  -1   -0.02    0.14
  -3  19  -1   -0.05    0.18
  12   0  -2    2.44    0.26
 -12   0   2    2.91    0.30
 -10   0   2    2.73    0.24
  10   0  -2    2.18    0.23
  -8   0   2   72.66    2.34
   8   0  -2   72.28    2.32
   8   0  -2   75.19    2.33
  -8   0   2   75.92    2.28
   8   0  -2   71.42    2.33
   6   0  -2    7.58    0.33
  -6   0   2    8.53    0.30
   6   0  -2    7.51    0.33
  -6   0   2    7.56    0.33
   6   0  -2    7.03    0.32
  -4   0   2   30.70    0.99
   4   0  -2   30.75    0.98
   4   0  -2   31.22    0.98
   4   0  -2   30.32    0.99
  -4   0   2   30.69    0.96
   2   0  -2  703.71   21.02
  -2   0   2  630.55   20.97
   2   0  -2  720.61   20.97
   2   0  -2  715.88   20.94
  -2   0   2  719.13   21.07
   0   0   2   90.53    2.81
   0   0  -2   92.89    2.82
  -2   0  -2  112.29    3.38
   2   0   2  116.78    3.38
   2   0   2  114.73    3.39
   2   0   2  114.37    3.40
  -2   0  -2  104.82    3.37
   4   0   2   52.54    1.69
  -4   0  -2   55.55    1.65
  -4   0  -2   54.24    1.68
   6   0   2   66.51    2.19
  -6   0  -2   71.62    2.17
  -6   0  -2   70.22    2.12
   8   0   2   10.56    0.45
   8   0   2   10.18    0.43
   8   0   2   10.42    0.47
  -8   0  -2   10.61    0.44
 -10   0  -2   17.33    0.69
  10   0   2   17.36    0.71
  12   0   2    3.87    0.32
 -13  -1   2    1.29    0.23
  13   1  -2    1.13    0.20
 -13   1   2    1.26    0.26
  11  -1  -2    0.93    0.16
 -11  -1   2    0.88    0.18
 -11   1   2    0.35    0.14
  11   1  -2    0.86    0.17
  -9  -1   2   17.47    0.69
   9  -1  -2   16.01    0.65
   9  -1  -2   16.39    0.66
   9  -1  -2   18.65    0.68
   9   1  -2   17.14    0.68
  -9   1   2   16.68    0.67
  -7  -1   2    0.06    0.05
   7  -1  -2   -0.04    0.08
   7  -1  -2    0.00    0.06
   7  -1  -2    0.00    0.05
  -7  -1   2    0.00    0.05
  -7   1   2   -0.01    0.06
   7   1  -2    0.08    0.06
   7   1  -2    0.00    0.10
   7   1  -2    0.04    0.05
  -7   1   2    0.05    0.06
   5  -1  -2    0.33    0.07
   5  -1  -2    0.24    0.05
  -5  -1   2    0.37    0.05
   5  -1  -2    0.42    0.08
  -5  -1   2    0.35    0.07
   5   1  -2    0.24    0.05
  -5   1   2    0.60    0.09
   5   1  -2    0.36    0.09
  -5   1   2    0.47    0.07
  -3  -1   2  110.89    3.28
  -3  -1   2  103.94    3.31
   3  -1  -2  113.74    3.31
   3  -1  -2  108.62    3.30
   3  -1  -2  111.96    3.29
   3   1  -2  108.41    3.29
  -3   1   2  110.31    3.31
   3   1  -2  105.61    3.30
  -1  -1   2  233.37    7.24
   1  -1  -2  237.91    7.24
   1  -1  -2  236.66    7.22
   1   1  -2  226.60    7.15
   1   1  -2  243.10    7.21
   1   1  -2  248.34    7.15
  -1   1   2  242.89    7.26
  -1   1   2  241.91    7.23
   1  -1   2  387.28   11.66
  -1  -1  -2  392.11   11.67
   1  -1   2  398.96   11.69
   1  -1   2  409.38   11.71
  -1   1  -2  334.00   11.62
   1   1   2  397.23   11.64
   3  -1   2   54.77    1.69
   3  -1   2   57.02    1.69
  -3  -1  -2   56.28    1.65
  -3  -1  -2   54.20    1.68
   3   1   2   49.65    1.68
   3   1   2   55.26    1.65
   3   1   2   52.87    1.70
  -3   1  -2   56.94    1.67
  -3   1  -2   55.23    1.67
   5  -1   2   50.89    1.62
  -5  -1  -2   50.73    1.62
   5  -1   2   50.88    1.63
  -5  -1  -2   52.74    1.57
   5   1   2   52.82    1.63
   5   1   2   51.08    1.64
  -5   1  -2   50.40    1.60
  -5   1  -2   51.90    1.59
  -7  -1  -2    0.20    0.07
   7  -1   2    0.11    0.06
   7  -1   2    0.23    0.10
   7  -1   2    0.08    0.06
  -7  -1  -2    0.18    0.05
  -7   1  -2    0.19    0.07
  -7   1  -2    0.19    0.06
   7   1   2    0.11    0.11
   7   1   2    0.17    0.07
   9  -1   2   10.50    0.50
  -9  -1  -2   11.56    0.48
   9   1   2   10.31    0.51
  -9   1  -2   10.58    0.46
  11  -1   2    5.78    0.37
 -11  -1  -2    5.66    0.36
  11   1   2    5.78    0.39
  13  -1   2    6.10    0.41
  13   1   2    6.01    0.43
 -14  -2   2    1.01    0.22
  12  -2  -2    0.99    0.17
 -12  -2   2    1.05    0.20
 -12   2   2    0.91    0.18
  12   2  -2    1.04    0.21
  10  -2  -2    2.94    0.23
 -10  -2   2    2.87    0.25
  10   2  -2    2.85    0.28
 -10   2   2    2.90    0.24
   8  -2  -2    8.40    0.37
   8  -2  -2    7.55    0.37
   8  -2  -2    7.97    0.36
  -8  -2   2    7.94    0.38
  -8   2   2    8.51    0.38
  -8   2   2    7.78    0.34
   8   2  -2    7.34    0.39
   6  -2  -2    8.53    0.36
  -6  -2   2    9.74    0.30
   6  -2  -2    9.33    0.38
   6  -2  -2    8.76    0.36
  -6  -2   2    9.50    0.39
  -6   2   2    9.23    0.38
   6   2  -2    8.84    0.36
   6   2  -2    8.89    0.38
  -6   2   2    8.94    0.36
  -4  -2   2   16.31    0.58
  -4  -2   2   17.42    0.52
   4  -2  -2   17.02    0.57
   4  -2  -2   17.06    0.55
   4  -2  -2   16.43    0.57
  -4   2   2   16.68    0.57
   4   2  -2   16.22    0.55
   4   2  -2   16.61    0.57
  -2  -2   2   66.51    2.12
  -2  -2   2   72.54    2.11
  -2  -2   2   70.08    2.14
   2  -2  -2   71.77    2.11
   2  -2  -2   69.63    2.13
  -2   2   2   71.12    2.13
   2   2  -2   69.54    2.12
   2   2  -2   69.14    2.10
   0  -2   2    0.71    0.05
   0  -2   2    0.69    0.04
   0  -2   2    0.65    0.06
   0  -2  -2    0.84    0.05
   0  -2  -2    0.70    0.05
   0   2   2    0.70    0.06
   0   2  -2    0.77    0.05
   0   2  -2    0.70    0.04
   2  -2   2    0.00    0.04
  -2  -2  -2   -0.01    0.03
   2  -2   2   -0.01    0.03
   2  -2   2    0.01    0.02
   2   2   2   -0.01    0.02
  -2   2  -2    0.05    0.03
   2   2   2    0.03    0.05
   2   2   2    0.03    0.04
  -4  -2  -2    0.81    0.09
   4  -2   2    0.83    0.10
   4  -2   2    0.81    0.07
   4  -2   2    0.72    0.08
  -4  -2  -2    0.79    0.04
   4   2   2    0.97    0.10
   4   2   2    1.02    0.12
  -4   2  -2    0.76    0.07
  -6  -2  -2    0.00    0.02
   6  -2   2   -0.04    0.04
  -6  -2  -2    0.07    0.06
   6  -2   2   -0.09    0.07
   6  -2   2    0.06    0.04
   6   2   2    0.00    0.06
   6   2   2   -0.01    0.10
  -6   2  -2    0.00    0.05
  -6   2  -2    0.01    0.04
   8  -2   2    5.39    0.31
   8  -2   2    5.59    0.30
  -8  -2  -2    5.42    0.30
   8  -2   2    4.95    0.26
  -8   2  -2    5.49    0.26
   8   2   2    4.85    0.29
  -8   2  -2    5.26    0.27
   8   2   2    5.45    0.35
 -10  -2  -2    7.19    0.39
  10  -2   2    7.85    0.41
  10  -2   2    7.54    0.37
  10   2   2    7.61    0.44
 -10   2  -2    7.28    0.38
 -12  -2  -2    0.55    0.17
  12  -2   2    0.60    0.16
  12   2   2    0.75    0.20
 -13  -3   2   -0.01    0.14
  13   3  -2   -0.02    0.14
 -11  -3   2    0.43    0.15
  11  -3  -2    0.54    0.13
  11   3  -2    0.62    0.18
   9  -3  -2    1.58    0.18
   9  -3  -2    1.40    0.17
  -9  -3   2    1.64    0.21
   9  -3  -2    1.03    0.15
  -9   3   2    1.40    0.17
   9   3  -2    1.57    0.22
   7  -3  -2    2.83    0.18
   7  -3  -2    2.31    0.17
  -7  -3   2    2.67    0.20
   7  -3  -2    2.40    0.17
   7   3  -2    2.71    0.23
  -7   3   2    2.42    0.18
   7   3  -2    2.77    0.17
  -5  -3   2   13.89    0.52
   5  -3  -2   12.92    0.49
   5  -3  -2   13.74    0.48
  -5  -3   2   13.57    0.43
   5   3  -2   14.16    0.51
  -5   3   2   14.27    0.50
   5   3  -2   13.72    0.48
   3  -3  -2   11.34    0.38
  -3  -3   2   11.12    0.40
  -3  -3   2   11.02    0.36
   3  -3  -2   10.72    0.39
   3  -3  -2   10.94    0.39
   3   3  -2   10.77    0.37
   3   3  -2   11.27    0.39
  -3   3   2   11.12    0.40
   1  -3  -2    0.74    0.06
  -1  -3   2    0.75    0.07
   1  -3  -2    0.80    0.07
  -1  -3   2    0.74    0.07
   1  -3  -2    0.74    0.07
  -1   3   2    0.83    0.08
   1   3  -2    0.75    0.04
   1   3  -2    0.74    0.06
   1  -3   2   27.39    0.90
  -1  -3  -2   28.35    0.91
   1  -3   2   30.44    0.88
   1   3   2   29.30    0.90
  -1   3  -2   29.75    0.91
   1   3   2   28.62    0.89
   1   3   2   26.97    0.89
   3  -3   2    1.53    0.08
   3  -3   2    1.59    0.10
  -3  -3  -2    1.53    0.11
   3  -3   2    1.60    0.11
   3   3   2    1.39    0.12
   3   3   2    1.50    0.07
  -3   3  -2    1.66    0.11
   3   3   2    1.84    0.11
   5  -3   2    1.22    0.09
   5  -3   2    1.31    0.13
   5  -3   2    1.08    0.12
  -5  -3  -2    1.34    0.12
  -5   3  -2    0.85    0.10
  -5   3  -2    1.28    0.10
   5   3   2    1.58    0.16
   5   3   2    1.43    0.13
   7  -3   2    2.20    0.18
  -7  -3  -2    2.65    0.19
   7  -3   2    2.32    0.15
   7  -3   2    2.22    0.17
   7   3   2    2.20    0.22
  -7   3  -2    2.36    0.16
  -7   3  -2    2.23    0.16
   7   3   2    2.40    0.18
  -9  -3  -2    1.66    0.20
   9  -3   2    1.82    0.17
   9  -3   2    1.95    0.21
   9  -3   2    1.55    0.19
  -9   3  -2    1.92    0.18
   9   3   2    1.69    0.23
  11  -3   2    0.70    0.16
 -11  -3  -2    0.69    0.16
  11   3   2    0.77    0.20
  13  -3   2    0.18    0.14
 -13  -3  -2   -0.06    0.13
  13   3   2    0.17    0.17
 -12  -4   2    0.31    0.16
  12   4  -2    0.56    0.19
 -10  -4   2    0.48    0.15
  10  -4  -2    0.69    0.13
  10   4  -2    0.65    0.19
   8  -4  -2   11.15    0.45
   8  -4  -2   10.12    0.46
   8  -4  -2   10.82    0.44
  -8  -4   2   10.99    0.49
   8   4  -2   10.83    0.50
  -8   4   2   10.53    0.46
   8   4  -2   10.82    0.45
   6  -4  -2    3.48    0.21
  -6  -4   2    3.42    0.22
   6  -4  -2    3.59    0.20
   6  -4  -2    3.62    0.19
   6   4  -2    3.99    0.24
  -6   4   2    3.46    0.21
   6   4  -2    3.56    0.19
  -4  -4   2   12.06    0.40
   4  -4  -2   12.68    0.43
  -4  -4   2   12.18    0.46
   4  -4  -2   12.37    0.44
   4  -4  -2   11.73    0.45
   4   4  -2   12.18    0.45
   4   4  -2   12.68    0.39
  -4   4   2   12.37    0.46
   4   4  -2   12.34    0.42
   2  -4  -2   10.14    0.36
   2  -4  -2   10.31    0.36
  -2  -4   2   10.07    0.35
  -2  -4   2   10.14    0.37
   2  -4  -2   10.70    0.35
  -2  -4   2   10.70    0.37
  -2   4   2    9.54    0.37
   2   4  -2    9.74    0.33
   2   4  -2    9.62    0.36
   2   4  -2    9.96    0.34
  -2   4   2    9.73    0.36
   0  -4  -2  214.55    6.43
   0  -4  -2  219.81    6.44
   0  -4   2  222.07    6.44
   0  -4   2  214.77    6.42
   0   4   2  193.98    6.43
   0   4   2  214.33    6.43
   0   4  -2  221.63    6.48
   0   4   2  214.20    6.46
   0   4  -2  214.34    6.43
   2  -4   2    2.02    0.12
   2  -4   2    2.06    0.09
  -2  -4  -2    2.17    0.13
   2  -4   2    1.85    0.11
   2   4   2    2.01    0.11
  -2   4  -2    1.90    0.12
   2   4   2    2.16    0.10
   2   4   2    2.20    0.13
  -4  -4  -2    6.75    0.30
   4  -4   2    6.91    0.29
   4  -4   2    6.86    0.25
   4  -4   2    7.49    0.30
   4   4   2    6.97    0.28
  -4   4  -2    6.69    0.29
   4   4   2    6.77    0.31
   6  -4   2    4.10    0.23
   6  -4   2    3.63    0.22
   6  -4   2    4.14    0.19
  -6  -4  -2    4.01    0.23
   6   4   2    3.80    0.27
  -6   4  -2    3.91    0.21
   6   4   2    4.02    0.22
   8  -4   2    0.42    0.09
  -8  -4  -2    0.36    0.12
   8  -4   2    0.37    0.11
   8  -4   2    0.48    0.12
   8   4   2    0.19    0.15
  -8   4  -2    0.35    0.10
 -10  -4  -2    0.07    0.11
  10  -4   2    0.20    0.11
  10   4   2   -0.08    0.16
  12  -4   2    0.39    0.15
 -12  -4  -2    0.35    0.15
  12   4   2    0.16    0.17
 -13  -5   2    2.51    0.33
  13   5  -2    3.27    0.36
  11  -5  -2    0.70    0.14
 -11  -5   2    0.93    0.19
  11   5  -2    0.97    0.21
  -9  -5   2    2.42    0.25
   9  -5  -2    2.53    0.22
   9  -5  -2    2.14    0.19
   9   5  -2    2.50    0.28
  -7  -5   2   35.35    1.20
   7  -5  -2   35.04    1.15
   7  -5  -2   34.62    1.17
  -7   5   2   34.64    1.17
   7   5  -2   33.44    1.18
  -5  -5   2    0.05    0.06
   5  -5  -2    0.03    0.04
   5  -5  -2    0.02    0.04
   5  -5  -2   -0.02    0.04
   5   5  -2    0.02    0.02
  -5   5   2    0.01    0.06
   5   5  -2    0.00    0.04
   5   5  -2    0.08    0.08
  -3  -5   2   77.60    2.40
  -3  -5   2   77.89    2.39
   3  -5  -2   77.86    2.39
   3  -5  -2   80.56    2.38
   3  -5  -2   74.65    2.37
   3   5  -2   76.39    2.35
   3   5  -2   78.60    2.35
  -3   5   2   75.41    2.40
   3   5  -2   77.95    2.38
  -1  -5   2   40.52    1.27
   1  -5  -2   40.14    1.26
  -1  -5   2   41.63    1.26
   1  -5  -2   40.84    1.26
   1  -5  -2   41.03    1.27
   1   5  -2   40.21    1.26
   1   5  -2   40.24    1.23
  -1   5   2   39.35    1.26
  -1   5   2   38.79    1.27
  -1  -5  -2   15.52    0.53
  -1  -5  -2   15.33    0.53
   1  -5   2   15.70    0.54
   1  -5   2   16.00    0.50
   1   5   2   15.95    0.53
  -1   5  -2   15.33    0.53
  -1   5  -2   15.41    0.51
   1   5   2   14.99    0.52
   1   5   2   15.22    0.52
  -3  -5  -2   12.01    0.46
   3  -5   2   12.03    0.45
   3  -5   2   12.40    0.44
   3  -5   2   12.35    0.41
  -3   5  -2   13.11    0.46
   3   5   2   13.13    0.44
   3   5   2   12.45    0.46
   3   5   2   11.67    0.41
   5  -5   2   20.44    0.74
   5  -5   2   21.20    0.70
  -5  -5  -2   20.66    0.76
   5  -5   2   22.17    0.75
  -5   5  -2   21.85    0.75
   5   5   2   21.62    0.77
   5   5   2   22.27    0.74
   7  -5   2    2.41    0.19
   7  -5   2    2.21    0.15
  -7  -5  -2    1.77    0.19
   7  -5   2    2.10    0.18
   7   5   2    2.35    0.24
  -7   5  -2    1.92    0.17
   7   5   2    2.19    0.18
   9  -5   2    0.21    0.10
  -9  -5  -2    0.03    0.09
   9   5   2    0.00    0.17
 -11  -5  -2    5.28    0.38
  11  -5   2    4.81    0.33
  11   5   2    4.98    0.41
 -13  -5  -2    4.28    0.38
  13  -5   2    5.61    0.38
  13   5   2    5.49    0.45
 -12  -6   2    1.00    0.21
  12   6  -2    1.00    0.25
 -10  -6   2    0.11    0.12
  10  -6  -2    0.15    0.08
  10   6  -2    0.14    0.18
   8  -6  -2    0.17    0.08
   8  -6  -2    0.26    0.09
  -8  -6   2    0.23    0.10
   8  -6  -2    0.13    0.08
   8   6  -2    0.16    0.15
   6  -6  -2    4.84    0.26
  -6  -6   2    4.87    0.28
   6  -6  -2    5.07    0.25
  -6   6   2    5.05    0.28
   6   6  -2    5.23    0.29
   6   6  -2    4.98    0.24
   4  -6  -2    2.28    0.15
  -4  -6   2    2.24    0.16
   4  -6  -2    2.25    0.14
  -4   6   2    2.34    0.17
   4   6  -2    2.09    0.12
   4   6  -2    2.32    0.16
   4   6  -2    2.28    0.11
   2  -6  -2   65.46    2.04
  -2  -6   2   67.37    2.06
   2  -6  -2   66.55    2.04
   2  -6  -2   67.96    2.04
  -2  -6   2   66.32    2.06
  -2   6   2   69.01    2.06
   2   6  -2   64.96    2.03
  -2   6   2   63.51    2.04
   2   6  -2   64.90    2.04
   2   6  -2   64.15    2.01
   0  -6  -2    0.05    0.05
   0  -6   2    0.19    0.04
   0  -6   2    0.10    0.05
   0  -6  -2    0.07    0.05
   0   6  -2    0.12    0.05
   0   6  -2    0.13    0.04
   0   6  -2    0.12    0.04
   0   6   2    0.13    0.05
   0   6   2    0.07    0.05
  -2  -6  -2  223.71    6.97
   2  -6   2  224.97    6.97
  -2  -6  -2  231.87    6.98
   2  -6   2  242.99    6.93
  -2   6  -2  222.31    6.97
   2   6   2  231.28    6.94
   2   6   2  236.18    6.97
   2   6   2  235.31    6.95
   4  -6   2   35.59    1.17
   4  -6   2   36.41    1.12
  -4  -6  -2   36.26    1.20
   4  -6   2   34.25    1.17
   4   6   2   35.45    1.18
   4   6   2   37.16    1.16
  -4   6  -2   36.21    1.19
   6  -6   2    7.65    0.34
   6  -6   2    7.53    0.29
  -6  -6  -2    7.19    0.36
   6  -6   2    6.66    0.33
   6   6   2    7.19    0.38
   6   6   2    7.81    0.34
  -6   6  -2    7.30    0.34
   8  -6   2   12.23    0.52
  -8  -6  -2   11.72    0.54
   8   6   2   12.21    0.56
  10  -6   2    1.11    0.18
 -10  -6  -2    1.01    0.20
  10   6   2    0.68    0.22
 -12  -6  -2   -0.10    0.12
  12  -6   2    0.25    0.12
  12   6   2   -0.09    0.18
 -13  -7   2    1.93    0.30
  13   7  -2    1.47    0.30
 -11  -7   2    0.20    0.14
  11   7  -2   -0.05    0.19
   9  -7  -2    2.37    0.20
   9  -7  -2    2.64    0.21
  -9  -7   2    3.00    0.29
   9   7  -2    1.83    0.24
   7  -7  -2   19.91    0.75
   7  -7  -2   21.14    0.75
  -7  -7   2   21.79    0.81
   7  -7  -2   21.95    0.79
  -7   7   2   21.21    0.80
   7   7  -2   21.23    0.80
   5  -7  -2   38.70    1.28
  -5  -7   2   40.01    1.32
   5  -7  -2   41.06    1.30
  -5   7   2   38.91    1.31
   5   7  -2   38.64    1.29
   5   7  -2   36.80    1.21
   5   7  -2   41.01    1.25
  -3  -7   2   77.82    2.40
   3  -7  -2   78.34    2.37
   3  -7  -2   80.25    2.39
   3  -7  -2   75.63    2.38
  -3  -7   2   78.11    2.40
   3   7  -2   71.23    2.34
  -3   7   2   79.47    2.41
   3   7  -2   78.00    2.39
   3   7  -2   75.61    2.35
  -3   7   2   73.15    2.38
  -1  -7   2   48.10    1.50
  -1  -7   2   44.72    1.51
   1  -7  -2   47.72    1.50
   1  -7  -2   48.24    1.50
   1   7  -2   47.10    1.50
  -1   7   2   48.47    1.52
  -1   7   2   48.24    1.50
   1   7  -2   46.52    1.47
   1   7  -2   48.50    1.47
  -1  -7  -2   19.00    0.66
   1  -7   2   18.46    0.66
  -1  -7  -2   20.63    0.67
   1  -7   2   18.74    0.63
  -1   7  -2   19.21    0.66
  -1   7  -2   19.02    0.64
   1   7   2   19.01    0.65
   1   7   2   18.14    0.64
   1   7   2   18.93    0.65
   3  -7   2    4.19    0.22
   3  -7   2    4.17    0.20
  -3  -7  -2    4.24    0.23
   3  -7   2    4.09    0.18
   3   7   2    3.89    0.22
   3   7   2    3.89    0.18
  -3   7  -2    4.05    0.22
   3   7   2    4.14    0.20
  -5  -7  -2   10.27    0.45
   5  -7   2   10.57    0.42
   5  -7   2   10.33    0.37
   5  -7   2   10.23    0.43
  -5   7  -2   10.52    0.44
   5   7   2    9.90    0.41
   5   7   2   10.16    0.45
   7  -7   2    0.20    0.09
  -7  -7  -2    0.00    0.09
   7   7   2    0.28    0.14
   9  -7   2   11.53    0.52
  -9  -7  -2   12.23    0.57
   9   7   2   11.04    0.57
 -11  -7  -2    2.28    0.29
  11  -7   2    2.39    0.26
  11   7   2    2.65    0.35
  13   7   2    5.40    0.47
 -12  -8   2    1.69    0.27
  12   8  -2    2.37    0.35
 -10  -8   2    3.78    0.32
  10  -8  -2    4.57    0.32
 -10   8   2    4.03    0.32
  10   8  -2    4.31    0.37
   8  -8  -2    5.32    0.29
  -8  -8   2    5.61    0.36
   8  -8  -2    5.54    0.29
  -8   8   2    4.88    0.33
   8   8  -2    5.13    0.34
   6  -8  -2    6.54    0.30
   6  -8  -2    6.64    0.31
   6   8  -2    6.13    0.33
   4  -8  -2   17.73    0.62
   4  -8  -2   18.14    0.63
  -4  -8   2   15.98    0.64
  -4  -8   2   16.67    0.63
   4   8  -2   16.92    0.58
   4   8  -2   17.42    0.59
  -4   8   2   16.94    0.65
   4   8  -2   17.32    0.63
   2  -8  -2    4.22    0.22
   2  -8  -2    4.30    0.22
  -2  -8   2    4.36    0.23
  -2  -8   2    4.35    0.23
   2  -8  -2    4.61    0.22
   2   8  -2    4.82    0.20
  -2   8   2    4.27    0.24
   2   8  -2    4.05    0.22
   2   8  -2    4.48    0.21
  -2   8   2    4.67    0.22
   0  -8   2   52.78    1.80
   0  -8  -2   57.21    1.79
   0  -8  -2   57.57    1.79
   0   8  -2   56.85    1.79
   0   8  -2   55.46    1.76
   0   8   2   55.21    1.78
   0   8   2   58.86    1.80
   0   8  -2   57.23    1.76
   0   8   2   58.44    1.78
  -2  -8  -2    2.38    0.17
   2  -8   2    2.49    0.17
  -2  -8  -2    2.06    0.16
   2  -8   2    2.30    0.13
   2   8   2    2.49    0.15
   2   8   2    2.19    0.14
  -2   8  -2    2.37    0.16
   2   8   2    2.51    0.16
   4  -8   2    8.55    0.32
   4  -8   2    8.50    0.38
  -4  -8  -2    8.89    0.39
   4   8   2    9.64    0.40
   4   8   2    7.83    0.32
  -4   8  -2    9.03    0.40
   4   8   2    8.61    0.36
  -6  -8  -2    0.08    0.08
   6  -8   2   -0.01    0.06
   6   8   2    0.06    0.12
   6   8   2   -0.09    0.06
  -8  -8  -2    3.34    0.27
   8  -8   2    3.30    0.25
   8   8   2    4.10    0.34
 -10  -8  -2    1.09    0.21
  10  -8   2    1.04    0.18
  10   8   2    1.66    0.22
  10   8   2    1.05    0.25
 -12  -8  -2    0.58    0.19
  12  -8   2    0.56    0.16
  12   8   2    0.91    0.27
 -11  -9   2    0.48    0.19
  11   9  -2    0.82    0.26
  -9  -9   2    1.27    0.22
   9  -9  -2    0.96    0.16
   9   9  -2    0.64    0.19
  -9   9   2    0.91    0.21
   7  -9  -2    0.79    0.13
   7  -9  -2    0.94    0.13
   7   9  -2    0.75    0.16
  -5  -9   2   12.04    0.52
   5  -9  -2   12.18    0.47
   5  -9  -2   12.84    0.49
  -5   9   2   13.02    0.53
  -5   9   2   11.39    0.49
   5   9  -2   12.15    0.51
   3  -9  -2   18.31    0.65
  -3  -9   2   18.01    0.66
   3  -9  -2   18.07    0.65
  -3  -9   2   17.54    0.66
   3  -9  -2   17.38    0.63
  -3   9   2   17.24    0.67
  -3   9   2   17.69    0.64
   3   9  -2   17.17    0.60
   3   9  -2   17.89    0.65
   3   9  -2   17.90    0.62
  -1  -9   2   90.48    2.83
   1  -9  -2   93.18    2.83
  -1  -9   2   91.93    2.85
   1  -9  -2   92.25    2.83
   1   9  -2   88.96    2.79
   1   9  -2   91.05    2.79
  -1   9   2   87.99    2.84
   1   9  -2   95.70    2.83
  -1   9   2   89.10    2.82
   1  -9   2    9.15    0.40
  -1  -9  -2    9.45    0.40
  -1  -9  -2   10.44    0.41
   1  -9   2    9.95    0.38
  -1   9  -2    9.63    0.38
   1   9   2    9.91    0.39
   1   9   2   10.36    0.40
   1   9   2   10.14    0.40
  -1   9  -2    8.74    0.37
  -1   9  -2    9.71    0.41
  -3  -9  -2    0.25    0.08
  -3  -9  -2    0.35    0.09
   3  -9   2    0.31    0.06
   3  -9   2    0.50    0.10
   3   9   2    0.46    0.09
   3   9   2    0.26    0.08
   3   9   2    0.33    0.10
  -3   9  -2    0.26    0.08
   5  -9   2    0.89    0.10
  -5  -9  -2    1.14    0.16
   5  -9   2    0.79    0.14
   5   9   2    1.07    0.18
   7  -9   2    0.07    0.09
  -7  -9  -2    0.21    0.10
   7   9   2    0.22    0.15
   9  -9   2    0.53    0.15
  -9  -9  -2    0.75    0.17
   9   9   2    0.65    0.22
  11  -9   2    2.71    0.28
 -11  -9  -2    2.26    0.30
  11   9   2    2.60    0.35
 -12 -10   2   -0.10    0.15
  12  10  -2   -0.06    0.24
 -10 -10   2    1.40    0.25
  10  10  -2    1.10    0.26
   8 -10  -2    0.72    0.14
   8  10  -2    0.84    0.20
   6 -10  -2    0.34    0.10
   6 -10  -2    0.41    0.09
   6  10  -2    0.48    0.15
  -6  10   2    0.24    0.08
   4 -10  -2    2.21    0.17
  -4 -10   2    2.39    0.20
  -4  10   2    2.33    0.18
   4  10  -2    2.19    0.15
   4  10  -2    2.40    0.21
   2 -10  -2    1.91    0.15
  -2 -10   2    1.80    0.18
  -2 -10   2    1.81    0.16
   2 -10  -2    1.70    0.15
  -2  10   2    1.74    0.15
  -2  10   2    1.94    0.19
   2  10  -2    1.94    0.17
   2  10  -2    2.09    0.15
   2  10  -2    1.94    0.13
   0 -10  -2   17.76    0.65
   0 -10   2   17.97    0.66
   0 -10  -2   17.05    0.65
   0 -10   2   17.06    0.63
   0  10   2   17.73    0.63
   0  10   2   17.02    0.64
   0  10  -2   17.17    0.61
   0  10   2   18.44    0.66
   0  10  -2   18.15    0.66
   2 -10   2    0.15    0.06
   2 -10   2    0.17    0.08
  -2 -10  -2    0.14    0.09
  -2 -10  -2    0.31    0.10
  -2  10  -2    0.11    0.08
  -2  10  -2    0.27    0.07
   2  10   2    0.15    0.07
   2  10   2    0.17    0.08
   2  10   2    0.05    0.07
   4 -10   2    0.01    0.07
   4 -10   2    0.00    0.05
   4  10   2   -0.01    0.07
   4  10   2    0.00    0.10
  -6 -10  -2    4.73    0.31
   6 -10   2    5.06    0.30
   6  10   2    4.32    0.32
  -8 -10  -2    0.09    0.11
   8 -10   2    0.31    0.12
   8  10   2    0.16    0.17
 -10 -10  -2    0.71    0.19
  10 -10   2    1.33    0.20
  10  10   2    1.02    0.27
  12  10   2   -0.06    0.23
 -11 -11   2    0.35    0.18
  11  11  -2   -0.01    0.21
  -9 -11   2    1.26    0.23
   9  11  -2    1.62    0.28
   7 -11  -2    1.40    0.18
   7  11  -2    1.69    0.24
   5 -11  -2    1.49    0.17
   5 -11  -2    1.94    0.16
  -5  11   2    1.42    0.16
   5  11  -2    1.44    0.19
  -5  11   2    1.45    0.20
   3 -11  -2    1.01    0.14
  -3 -11   2    1.31    0.17
  -3 -11   2    1.24    0.17
   3 -11  -2    0.89    0.13
   3  11  -2    0.99    0.15
  -3  11   2    1.18    0.18
   3  11  -2    1.13    0.13
  -3  11   2    1.14    0.14
  -1 -11   2    4.18    0.26
  -1 -11   2    4.12    0.24
   1 -11  -2    4.16    0.24
   1 -11  -2    4.00    0.25
   1  11  -2    4.25    0.25
  -1  11   2    4.13    0.24
  -1  11   2    4.32    0.28
  -1 -11  -2   17.77    0.67
   1 -11   2   17.25    0.63
  -1 -11  -2   16.17    0.66
   1 -11   2   17.57    0.68
  -1  11  -2   17.24    0.67
   1  11   2   17.84    0.64
   1  11   2   18.32    0.67
   1  11   2   17.23    0.66
  -1  11  -2   18.22    0.64
  -3 -11  -2    3.80    0.25
   3 -11   2    4.15    0.26
   3 -11   2    4.18    0.22
   3  11   2    4.15    0.24
  -3  11  -2    3.87    0.26
   5 -11   2    2.08    0.22
  -5  11  -2    1.53    0.20
  -7 -11  -2    1.21    0.20
   7 -11   2    0.90    0.16
  -7  11  -2    1.23    0.20
   7  11   2    1.19    0.22
   9 -11   2    3.97    0.31
  -9 -11  -2    4.06    0.36
   9  11   2    3.46    0.37
 -11 -11  -2    0.31    0.18
  11 -11   2    1.01    0.19
  11  11   2    0.62    0.27
 -10 -12   2    0.64    0.21
  10  12  -2    0.71    0.27
   8 -12  -2    7.61    0.41
   8  12  -2    7.82    0.47
  -8  12   2    7.27    0.45
   6 -12  -2    0.20    0.10
   6  12  -2    0.25    0.14
   4 -12  -2    3.57    0.25
  -4  12   2    3.82    0.29
   4  12  -2    3.83    0.27
  -2 -12   2    8.99    0.44
   2 -12  -2    9.46    0.42
   2 -12  -2   10.05    0.43
   2  12  -2    9.72    0.42
  -2  12   2    9.07    0.45
   0 -12   2   11.93    0.49
   0 -12  -2   12.08    0.51
   0 -12   2   12.49    0.53
   0 -12  -2   12.29    0.52
   0  12   2   12.05    0.49
   0  12  -2   11.84    0.47
   0  12  -2   11.78    0.51
   0  12   2   11.45    0.52
  -2 -12  -2    2.31    0.23
   2 -12   2    2.30    0.20
   2 -12   2    2.08    0.16
   2  12   2    2.28    0.20
   2  12   2    2.36    0.18
  -2  12  -2    2.07    0.22
   2  12   2    2.02    0.20
   4 -12   2    8.13    0.40
  -4  12  -2    7.43    0.40
   6 -12   2    0.11    0.10
  -8 -12  -2    7.21    0.45
   8 -12   2    8.09    0.44
   8  12   2    7.32    0.47
  -8  12  -2    7.20    0.44
  10 -12   2    0.36    0.14
 -10 -12  -2    0.20    0.16
  10  12   2    0.36    0.23
   9  13  -2    1.20    0.28
   7 -13  -2    4.90    0.31
   7  13  -2    4.98    0.38
   5 -13  -2    3.32    0.24
   5  13  -2    3.34    0.28
  -3 -13   2   21.45    0.84
   3 -13  -2   21.68    0.81
  -3  13   2   21.32    0.85
   3  13  -2   22.06    0.79
   3  13  -2   21.03    0.82
  -1 -13   2   33.63    1.21
   1 -13  -2   34.00    1.20
  -1  13   2   35.51    1.18
   1  13  -2   35.14    1.20
  -1  13   2   33.90    1.21
   1  13  -2   33.54    1.19
  -1 -13  -2    0.93    0.16
   1 -13   2    0.65    0.14
   1 -13   2    0.59    0.11
   1  13   2    0.66    0.15
  -1  13  -2    0.76    0.15
  -3 -13  -2    8.92    0.43
   3 -13   2    8.14    0.41
   3  13   2    7.69    0.39
  -3  13  -2    8.07    0.42
   5 -13   2    2.60    0.27
   7 -13   2    0.20    0.12
   7  13   2    0.24    0.18
   9 -13   2    2.91    0.31
  -9 -13  -2    2.92    0.34
   9  13   2    2.43    0.35
  10  14  -2    0.35    0.25
   8  14  -2    1.35    0.25
   6 -14  -2    3.12    0.26
   6  14  -2    3.76    0.31
  -6  14   2    3.43    0.35
   4 -14  -2    0.17    0.10
  -4  14   2    0.11    0.13
   4  14  -2    0.05    0.12
  -2 -14   2    1.22    0.19
   2 -14  -2    1.35    0.19
  -2  14   2    1.00    0.19
   2  14  -2    1.20    0.17
   0 -14  -2    0.83    0.16
   0 -14   2    0.85    0.17
   0  14  -2    0.68    0.14
   0  14   2    1.29    0.20
  -2 -14  -2    1.29    0.19
   2 -14   2    1.47    0.19
  -2  14  -2    1.71    0.23
   2  14   2    1.51    0.19
  -4 -14  -2    3.23    0.28
   4 -14   2    3.34    0.27
  -4  14  -2    3.77    0.31
   6 -14   2    9.01    0.48
   6  14   2    8.53    0.50
   8 -14   2    3.83    0.32
   8  14   2    3.15    0.37
   9  15  -2    0.23    0.21
   7 -15  -2    0.21    0.18
   7  15  -2    0.16    0.18
   5 -15  -2    1.82    0.23
   5  15  -2    1.43    0.23
  -5  15   2    1.96    0.29
  -3 -15   2    3.14    0.27
   3 -15  -2    3.55    0.27
  -3  15   2    3.42    0.25
  -3  15   2    3.44    0.32
   3  15  -2    3.20    0.27
  -1 -15   2    7.75    0.43
   1 -15  -2    7.90    0.42
   1  15  -2    7.76    0.41
  -1  15   2    7.45    0.44
  -1 -15  -2    1.04    0.17
   1 -15   2    1.20    0.20
   1  15   2    0.77    0.17
  -1  15  -2    1.20    0.20
  -3 -15  -2    0.37    0.13
   3 -15   2    0.46    0.14
  -3  15  -2    0.32    0.14
   5 -15   2    0.41    0.15
   7 -15   2    1.03    0.19
   7  15   2    1.02    0.26
   8  16  -2    0.15    0.19
   6 -16  -2    0.38    0.14
  -6  16   2    0.32    0.20
   6  16  -2    0.54    0.21
  -4 -16   2   -0.11    0.10
   4 -16  -2   -0.07    0.09
  -4  16   2   -0.14    0.15
   2 -16  -2    0.54    0.15
  -2 -16   2    0.45    0.14
  -2  16   2    0.28    0.16
   2  16  -2    0.38    0.13
   0 -16  -2    0.48    0.15
   0 -16   2    0.84    0.18
   0  16  -2    0.37    0.14
   0  16   2    0.46    0.16
  -2 -16  -2    1.08    0.20
   2 -16   2    1.19    0.21
   2  16   2    0.79    0.21
  -2  16  -2    1.04    0.20
   4 -16   2    0.63    0.17
  -4  16  -2    0.55    0.19
   6 -16   2    0.25    0.13
  -6  16  -2    0.02    0.14
   8 -16   2    0.11    0.13
   8  16   2   -0.06    0.18
   7  17  -2    1.56    0.29
  -7  17   2    0.93    0.26
   5 -17  -2    0.18    0.13
  -5  17   2   -0.36    0.13
  -3 -17   2   -0.15    0.11
   3 -17  -2    0.03    0.11
  -3  17   2   -0.31    0.14
  -1 -17   2    0.47    0.15
   1 -17  -2    0.15    0.12
   1  17  -2    0.22    0.13
  -1  17   2    0.13    0.16
   1 -17   2   -0.03    0.11
  -1 -17  -2    0.09    0.12
  -1  17  -2   -0.17    0.12
   1  17   2   -0.23    0.12
  -3 -17  -2    0.02    0.14
   3 -17   2    0.04    0.11
  -3  17  -2   -0.11    0.14
   5 -17   2    0.25    0.14
  -5  17  -2    0.33    0.20
  -4 -18   2    0.17    0.14
   4 -18  -2   -0.08    0.10
  -4  18   2   -0.09    0.18
  -2 -18   2   -0.01    0.11
   2 -18  -2   -0.01    0.10
  -2  18   2    0.20    0.18
   0 -18  -2    0.44    0.15
   0 -18   2    0.71    0.19
   0  18  -2    0.38    0.18
   0  18   2    0.42    0.20
   2 -18   2    0.13    0.13
  -2 -18  -2    0.33    0.15
  -2  18  -2    0.17    0.17
   4 -18   2    1.81    0.25
  -4  18  -2    1.70    0.28
   3 -19  -2    0.66    0.18
  -3 -19   2    0.73    0.19
  -3  19   2    0.28    0.19
   1 -19  -2    3.79    0.33
  -1 -19   2    3.12    0.34
  -1  19   2    2.97    0.36
   1  19  -2    3.22    0.35
  -1 -19  -2    2.28    0.29
   1 -19   2    2.43    0.30
  -1  19  -2    2.74    0.34
   3 -19   2    0.05    0.13
  -3  19  -2    0.46    0.21
 -14   0   3   -0.08    0.14
 -12   0   3   -0.17    0.10
  12   0  -3    0.20    0.12
  10   0  -3   -0.05    0.10
 -10   0   3   -0.03    0.09
  -8   0   3   -0.07    0.07
  -8   0   3   -0.02    0.08
   8   0  -3    0.04    0.08
   8   0  -3    0.09    0.07
   8   0  -3    0.02    0.10
  -6   0   3    0.07    0.05
   6   0  -3    0.00    0.04
   6   0  -3    0.03    0.05
   6   0  -3   -0.13    0.06
  -6   0   3   -0.01    0.04
   4   0  -3   -0.01    0.04
  -4   0   3   -0.01    0.04
  -4   0   3    0.02    0.05
   4   0  -3    0.01    0.03
  -2   0   3   -0.29    0.03
  -2   0   3   -0.19    0.04
   2   0  -3   -0.15    0.03
   2   0  -3   -0.22    0.03
   2   0  -3   -0.24    0.04
   0   0  -3   -0.09    0.02
   0   0   3   -0.15    0.02
   0   0   3   -0.14    0.02
   2   0   3   -0.20    0.04
  -2   0  -3   -0.24    0.03
   2   0   3   -0.20    0.03
   2   0   3   -0.14    0.06
   4   0   3   -0.05    0.06
   4   0   3    0.02    0.04
  -4   0  -3    0.03    0.03
  -4   0  -3    0.05    0.03
   4   0   3   -0.01    0.03
  -6   0  -3    0.01    0.04
  -6   0  -3    0.07    0.04
   6   0   3   -0.01    0.05
   6   0   3    0.02    0.08
  -8   0  -3   -0.02    0.06
   8   0   3   -0.14    0.11
   8   0   3   -0.03    0.02
 -10   0  -3    0.12    0.10
  10   0   3    0.17    0.14
  12   0   3   -0.02    0.11
 -13  -1   3   -0.02    0.14
 -13   1   3    0.13    0.14
  11  -1  -3    0.22    0.11
 -11  -1   3    0.08    0.11
 -11   1   3    0.17    0.13
  11   1  -3    0.49    0.14
   9  -1  -3   13.21    0.55
   9  -1  -3   13.38    0.54
  -9  -1   3   12.53    0.56
   9   1  -3   13.08    0.56
  -9   1   3   13.22    0.56
  -7  -1   3    2.29    0.13
   7  -1  -3    2.25    0.17
   7  -1  -3    1.96    0.15
   7  -1  -3    2.06    0.16
  -7  -1   3    2.17    0.17
   7   1  -3    2.32    0.17
   7   1  -3    2.26    0.20
  -7   1   3    2.00    0.17
   7   1  -3    2.04    0.15
  -7   1   3    1.90    0.15
  -5  -1   3    1.59    0.13
   5  -1  -3    1.78    0.13
  -5  -1   3    1.55    0.10
   5  -1  -3    1.64    0.12
   5  -1  -3    1.71    0.12
   5   1  -3    1.69    0.13
   5   1  -3    1.76    0.12
  -5   1   3    1.77    0.13
  -5   1   3    1.62    0.12
   5   1  -3    1.66    0.14
  -3  -1   3   26.76    0.87
  -3  -1   3   27.34    0.85
   3  -1  -3   26.75    0.86
   3  -1  -3   26.37    0.87
   3  -1  -3   27.02    0.84
  -3   1   3   28.73    0.88
   3   1  -3   27.50    0.85
   3   1  -3   26.91    0.87
   3   1  -3   27.08    0.85
  -1  -1   3    0.50    0.05
  -1  -1   3    0.41    0.04
  -1  -1   3    0.43    0.04
   1  -1  -3    0.31    0.04
   1  -1  -3    0.46    0.04
   1   1  -3    0.44    0.02
  -1   1   3    0.46    0.05
   1   1  -3    0.41    0.02
   1   1  -3    0.37    0.04
  -1   1   3    0.52    0.05
  -1  -1  -3  444.45   13.41
   1  -1   3  442.64   13.38
   1  -1   3  440.02   13.45
   1   1   3  465.05   13.45
   1   1   3  435.10   13.42
   1   1   3  441.12   13.45
   3  -1   3    4.26    0.18
  -3  -1  -3    4.14    0.18
   3  -1   3    4.27    0.20
   3  -1   3    4.12    0.18
   3   1   3    4.27    0.21
  -3   1  -3    4.16    0.16
   3   1   3    4.33    0.16
  -3   1  -3    3.74    0.16
   5  -1   3    1.75    0.13
   5  -1   3    1.85    0.16
  -5  -1  -3    1.77    0.09
  -5  -1  -3    1.73    0.12
  -5   1  -3    1.63    0.11
  -5   1  -3    1.70    0.11
   5   1   3    1.89    0.18
  -7  -1  -3    2.95    0.15
   7  -1   3    3.19    0.21
  -7  -1  -3    2.90    0.19
   7  -1   3    2.88    0.23
   7  -1   3    2.86    0.18
  -7   1  -3    3.10    0.16
  -7   1  -3    3.19    0.19
   7   1   3    3.25    0.21
   7   1   3    2.71    0.23
  -9  -1  -3    1.30    0.17
   9  -1   3    1.83    0.21
   9  -1   3    1.56    0.20
   9  -1   3    1.56    0.16
  -9   1  -3    1.66    0.18
   9   1   3    1.41    0.22
 -11  -1  -3    0.15    0.11
  11  -1   3    0.17    0.14
  11   1   3   -0.10    0.12
  13  -1   3    1.53    0.25
  13   1   3    1.71    0.26
 -14  -2   3    1.23    0.25
 -12  -2   3    5.72    0.39
 -12   2   3    5.26    0.36
  12   2  -3    5.23    0.36
 -10  -2   3    0.12    0.12
  10  -2  -3    0.33    0.11
 -10   2   3    0.42    0.12
  10   2  -3    0.33    0.15
   8  -2  -3    9.32    0.41
   8  -2  -3    9.19    0.41
  -8  -2   3    8.66    0.42
   8  -2  -3    9.55    0.39
  -8   2   3    9.62    0.42
  -8   2   3    9.16    0.39
   8   2  -3    9.01    0.39
   8   2  -3    9.25    0.42
   8   2  -3    9.00    0.43
   6  -2  -3   98.07    3.01
   6  -2  -3   99.29    2.99
  -6  -2   3   94.36    3.03
   6  -2  -3   99.09    3.02
  -6  -2   3   99.70    2.95
   6   2  -3   96.86    3.01
  -6   2   3   97.34    3.02
  -6   2   3  100.12    3.00
   6   2  -3   93.77    2.99
  -4  -2   3    1.14    0.11
   4  -2  -3    0.97    0.08
   4  -2  -3    1.00    0.09
   4  -2  -3    1.07    0.09
  -4  -2   3    1.03    0.07
   4   2  -3    1.11    0.08
  -4   2   3    1.14    0.11
   4   2  -3    1.12    0.10
  -2  -2   3    0.52    0.06
   2  -2  -3    0.47    0.06
  -2  -2   3    0.56    0.06
   2  -2  -3    0.46    0.04
   2  -2  -3    0.66    0.07
  -2   2   3    0.63    0.08
  -2   2   3    0.77    0.07
   2   2  -3    0.67    0.04
   2   2  -3    0.47    0.05
   0  -2   3   49.22    1.53
   0  -2   3   50.19    1.56
   0   2   3   52.39    1.54
   0   2  -3   50.23    1.52
   0   2   3   51.40    1.55
   2  -2   3   38.01    1.11
   2  -2   3   39.33    1.15
  -2  -2  -3   36.89    1.15
   2  -2   3   36.98    1.15
   2  -2   3   37.69    1.16
   2   2   3   34.57    1.13
   2   2   3   36.93    1.16
  -2   2  -3   34.13    1.11
   4  -2   3   17.38    0.59
   4  -2   3   17.47    0.60
   4  -2   3   17.46    0.56
  -4  -2  -3   17.54    0.53
  -4  -2  -3   17.12    0.59
   4   2   3   17.78    0.54
   4   2   3   17.10    0.59
  -4   2  -3   15.38    0.55
   4   2   3   17.29    0.61
   6  -2   3    8.20    0.35
  -6  -2  -3    8.63    0.27
  -6  -2  -3    8.06    0.34
   6  -2   3    7.24    0.31
   6  -2   3    8.63    0.36
   6   2   3    7.75    0.35
  -6   2  -3    7.86    0.32
   6   2   3    8.02    0.38
  -6   2  -3    7.77    0.32
   8  -2   3    1.30    0.16
   8  -2   3    1.61    0.19
  -8  -2  -3    1.57    0.17
   8  -2   3    1.73    0.16
  -8   2  -3    1.43    0.15
   8   2   3    1.11    0.19
   8   2   3    1.61    0.18
  -8   2  -3    1.46    0.13
 -10  -2  -3    6.97    0.38
  10  -2   3    6.97    0.40
  10   2   3    6.85    0.43
  12  -2   3    1.00    0.20
 -12  -2  -3    1.13    0.31
  12   2   3    1.38    0.23
 -13  -3   3    1.36    0.25
  13   3  -3    1.57    0.25
 -11  -3   3   -0.04    0.10
  11  -3  -3    0.15    0.10
  11   3  -3   -0.12    0.14
   9  -3  -3   17.26    0.65
  -9  -3   3   18.30    0.71
   9  -3  -3   17.46    0.69
  -9   3   3   16.77    0.65
   9   3  -3   17.53    0.70
   7  -3  -3    0.09    0.06
   7  -3  -3    0.04    0.05
  -7  -3   3    0.10    0.07
   7  -3  -3    0.11    0.07
   7   3  -3    0.15    0.06
  -7   3   3    0.00    0.08
   7   3  -3   -0.06    0.10
   5  -3  -3    0.30    0.06
   5  -3  -3    0.21    0.06
   5  -3  -3    0.24    0.06
  -5  -3   3    0.31    0.07
  -5  -3   3    0.34    0.04
   5   3  -3    0.38    0.06
   5   3  -3    0.25    0.08
  -5   3   3    0.31    0.08
   3  -3  -3   45.82    1.40
  -3  -3   3   44.71    1.42
  -3  -3   3   45.67    1.44
  -3  -3   3   47.41    1.41
   3  -3  -3   46.00    1.43
  -3   3   3   46.50    1.44
   3   3  -3   45.23    1.42
   3   3  -3   45.13    1.40
  -1  -3   3  326.94    9.56
  -1  -3   3  317.35    9.53
   1  -3  -3  319.49    9.48
   1  -3  -3  306.43    9.41
   1  -3  -3  319.92    9.50
  -1  -3   3  302.05    9.47
  -1   3   3  321.85    9.51
  -1   3   3  295.17    9.38
   1  -3   3  182.96    5.46
   1  -3   3  185.70    5.48
   1  -3   3  184.75    5.47
  -1  -3  -3  180.74    5.47
  -1   3  -3  188.95    5.47
   1   3   3  164.95    5.46
   1   3   3  182.25    5.46
  -1   3  -3  185.41    5.48
   3  -3   3    1.00    0.10
  -3  -3  -3    1.21    0.10
   3  -3   3    1.15    0.06
  -3   3  -3    1.03    0.09
   3   3   3    1.37    0.13
   3   3   3    1.08    0.06
   3   3   3    1.07    0.10
  -5  -3  -3    6.96    0.31
   5  -3   3    6.72    0.26
   5  -3   3    7.49    0.31
   5  -3   3    7.28    0.31
  -5   3  -3    6.76    0.27
   5   3   3    7.13    0.31
   5   3   3    7.07    0.34
   7  -3   3    2.09    0.18
   7  -3   3    2.28    0.15
  -7  -3  -3    2.30    0.18
   7  -3   3    2.26    0.21
  -7   3  -3    2.20    0.16
   7   3   3    2.56    0.19
  -7   3  -3    2.43    0.16
   7   3   3    2.46    0.24
   9  -3   3    6.46    0.36
   9  -3   3    6.23    0.39
  -9  -3  -3    6.29    0.35
   9   3   3    6.55    0.41
 -11  -3  -3    6.97    0.41
  11  -3   3    7.80    0.43
  11   3   3    7.37    0.46
  13  -3   3    4.51    0.36
  13   3   3    5.96    0.44
 -12  -4   3    2.13    0.28
  12   4  -3    2.36    0.29
 -10  -4   3    0.78    0.17
  10  -4  -3    1.10    0.15
  10   4  -3    0.62    0.19
  -8  -4   3   93.90    2.91
   8  -4  -3   91.74    2.85
   8  -4  -3   92.31    2.87
   8   4  -3   90.38    2.85
   8   4  -3   89.30    2.88
   6  -4  -3   47.18    1.50
  -6  -4   3   49.51    1.56
   6  -4  -3   48.39    1.53
  -6  -4   3   47.52    1.44
  -6   4   3   47.12    1.54
   6   4  -3   49.26    1.51
   6   4  -3   44.66    1.53
   4  -4  -3  115.67    3.45
   4  -4  -3  111.67    3.46
   4  -4  -3  113.77    3.43
  -4  -4   3  107.73    3.47
  -4  -4   3  113.60    3.41
   4   4  -3  114.54    3.42
   4   4  -3  112.68    3.45
  -4   4   3  116.22    3.47
   2  -4  -3    8.43    0.31
   2  -4  -3    8.83    0.31
   2  -4  -3    7.72    0.29
  -2  -4   3    8.86    0.31
  -2  -4   3    8.14    0.32
  -2  -4   3    8.38    0.31
   2   4  -3    8.32    0.31
  -2   4   3    8.54    0.31
   2   4  -3    8.26    0.27
   2   4  -3    9.21    0.30
  -2   4   3    8.53    0.33
   0  -4   3    5.59    0.23
   0  -4  -3    5.44    0.23
   0  -4   3    5.81    0.21
   0  -4  -3    5.44    0.22
   0  -4   3    5.74    0.24
   0   4   3    5.67    0.21
   0   4   3    5.94    0.22
   0   4  -3    5.62    0.20
   0   4   3    5.91    0.23
  -2  -4  -3  246.25    7.35
   2  -4   3  246.44    7.31
   2  -4   3  234.21    7.34
   2   4   3  242.24    7.33
   2   4   3  244.73    7.34
   2   4   3  242.66    7.31
  -2   4  -3  252.97    7.35
   4  -4   3   37.50    1.16
   4  -4   3   35.83    1.10
   4  -4   3   35.75    1.16
  -4  -4  -3   35.32    1.17
  -4   4  -3   36.27    1.16
   4   4   3   35.31    1.17
   4   4   3   35.26    1.09
   4   4   3   34.69    1.15
   6  -4   3    0.98    0.12
  -6  -4  -3    0.62    0.10
   6  -4   3    0.94    0.13
   6  -4   3    0.90    0.09
   6   4   3    0.69    0.15
   6   4   3    0.72    0.11
  -6   4  -3    0.75    0.10
  -8  -4  -3    4.39    0.28
   8  -4   3    4.80    0.29
   8  -4   3    4.13    0.23
   8  -4   3    4.08    0.27
  -8   4  -3    4.02    0.24
   8   4   3    4.75    0.35
 -10  -4  -3    2.39    0.26
  10  -4   3    1.86    0.22
  10   4   3    1.89    0.26
  12  -4   3    3.73    0.31
 -12  -4  -3    3.27    0.30
  12   4   3    3.50    0.37
 -13  -5   3    0.10    0.15
  13   5  -3    0.58    0.21
 -11  -5   3    1.94    0.26
  11   5  -3    2.11    0.28
   9  -5  -3    0.02    0.08
   9  -5  -3    0.11    0.08
  -9  -5   3    0.22    0.12
   9   5  -3    0.09    0.14
  -7  -5   3    0.84    0.14
   7  -5  -3    0.70    0.12
   7  -5  -3    0.89    0.11
   7  -5  -3    0.77    0.12
   7   5  -3    0.62    0.14
  -7   5   3    0.55    0.12
   5  -5  -3    3.30    0.19
  -5  -5   3    3.38    0.14
   5  -5  -3    3.38    0.19
  -5  -5   3    3.41    0.21
   5  -5  -3    3.40    0.17
   5   5  -3    3.54    0.17
  -5   5   3    3.47    0.21
   5   5  -3    3.35    0.20
   5   5  -3    3.52    0.14
   3  -5  -3  127.18    4.00
  -3  -5   3  132.73    4.01
  -3  -5   3  134.23    4.02
  -3  -5   3  134.73    3.99
   3  -5  -3  123.90    3.98
   3  -5  -3  131.15    4.01
  -3   5   3  134.55    4.01
   3   5  -3  130.62    3.96
   3   5  -3  131.78    3.97
  -3   5   3  133.56    4.02
   3   5  -3  135.67    4.00
   1  -5  -3   96.11    3.00
  -1  -5   3   98.12    3.02
   1  -5  -3   96.42    3.01
  -1  -5   3   98.71    3.01
  -1  -5   3  102.35    3.02
   1   5  -3   99.98    3.01
   1   5  -3   99.54    2.97
   1   5  -3   98.53    2.97
  -1   5   3  100.61    3.02
  -1  -5  -3   10.05    0.38
   1  -5   3   10.82    0.35
  -1  -5  -3   11.09    0.40
   1  -5   3   10.40    0.39
   1   5   3   10.75    0.38
  -1   5  -3   10.77    0.39
  -1   5  -3   11.39    0.37
   1   5   3    9.93    0.38
   1   5   3   10.83    0.38
   3  -5   3   54.46    1.70
   3  -5   3   56.24    1.64
  -3  -5  -3   54.19    1.71
   3   5   3   53.15    1.70
   3   5   3   51.54    1.65
   3   5   3   55.18    1.69
  -3   5  -3   53.49    1.70
   5  -5   3    1.89    0.11
   5  -5   3    1.92    0.16
   5  -5   3    1.96    0.14
  -5  -5  -3    1.87    0.16
  -5   5  -3    2.04    0.15
   5   5   3    2.27    0.20
   5   5   3    2.03    0.15
  -7  -5  -3   42.16    1.40
   7  -5   3   41.42    1.38
   7  -5   3   39.23    1.38
   7  -5   3   41.96    1.31
   7   5   3   41.45    1.41
   7   5   3   40.73    1.37
  -7   5  -3   41.15    1.36
  -9  -5  -3    0.77    0.16
   9  -5   3    0.63    0.14
   9   5   3    0.83    0.21
  11  -5   3    1.47    0.21
 -11  -5  -3    2.31    0.27
  11   5   3    2.26    0.31
  13  -5   3    2.10    0.28
 -13  -5  -3    2.03    0.28
  13   5   3    2.08    0.32
 -12  -6   3    0.02    0.12
  12   6  -3   -0.15    0.18
 -10  -6   3    0.71    0.17
  10  -6  -3    1.04    0.16
  10   6  -3    1.09    0.22
  -8  -6   3    0.93    0.17
   8  -6  -3    0.67    0.11
   8  -6  -3    0.83    0.14
   8  -6  -3    0.82    0.13
   8   6  -3    0.76    0.18
   6  -6  -3    7.48    0.34
   6  -6  -3    7.33    0.33
   6  -6  -3    8.12    0.32
  -6  -6   3    7.33    0.36
   6   6  -3    6.65    0.34
  -6   6   3    7.01    0.35
   6   6  -3    7.69    0.31
   4  -6  -3    6.31    0.26
   4  -6  -3    6.37    0.27
   4  -6  -3    6.00    0.27
  -4  -6   3    5.73    0.27
  -4  -6   3    5.80    0.28
   4   6  -3    5.95    0.28
  -4   6   3    5.99    0.29
   4   6  -3    5.91    0.23
   4   6  -3    5.82    0.23
   2  -6  -3    7.81    0.30
   2  -6  -3    7.52    0.30
   2  -6  -3    7.31    0.30
  -2  -6   3    7.63    0.31
  -2  -6   3    7.97    0.31
   2   6  -3    7.51    0.29
  -2   6   3    7.97    0.33
   2   6  -3    7.42    0.31
   2   6  -3    7.62    0.27
   0  -6  -3   95.96    2.86
   0  -6   3   94.58    2.84
   0  -6  -3   95.29    2.87
   0  -6   3   91.28    2.87
   0   6  -3   92.87    2.86
   0   6   3   93.18    2.84
   0   6   3   89.04    2.85
   0   6   3   92.03    2.86
   0   6  -3   95.53    2.83
   2  -6   3   19.10    0.68
  -2  -6  -3   19.42    0.68
   2  -6   3   19.82    0.63
   2   6   3   20.07    0.67
   2   6   3   19.85    0.66
   2   6   3   19.29    0.65
  -2   6  -3   20.09    0.69
  -4  -6  -3    6.07    0.29
   4  -6   3    6.23    0.29
   4  -6   3    6.24    0.27
   4  -6   3    6.14    0.23
   4   6   3    5.78    0.27
  -4   6  -3    6.22    0.29
   4   6   3    6.21    0.30
   4   6   3    6.31    0.23
   6  -6   3    0.15    0.08
   6  -6   3    0.22    0.12
  -6  -6  -3    0.22    0.10
   6  -6   3    0.18    0.05
  -6   6  -3    0.28    0.09
   6   6   3    0.20    0.08
   6   6   3    0.15    0.12
   8  -6   3    4.67    0.29
  -8  -6  -3    4.64    0.31
  -8   6  -3    4.91    0.29
   8   6   3    5.21    0.37
 -10  -6  -3    0.81    0.18
  10  -6   3    1.17    0.19
  10   6   3    0.65    0.21
 -12  -6  -3    0.63    0.19
  12  -6   3    0.54    0.16
  12   6   3    0.69    0.24
 -13  -7   3    0.28    0.17
  13   7  -3    0.44    0.23
 -11  -7   3    0.09    0.12
  11   7  -3    0.16    0.20
  -9  -7   3    1.36    0.21
   9  -7  -3    1.83    0.18
   9   7  -3    1.55    0.23
   7  -7  -3    0.25    0.08
   7  -7  -3    0.47    0.10
   7  -7  -3    0.36    0.11
  -7  -7   3    0.61    0.14
   7   7  -3    0.24    0.12
   5  -7  -3   22.95    0.76
   5  -7  -3   22.20    0.78
   5  -7  -3   22.69    0.77
  -5  -7   3   22.56    0.81
  -5   7   3   20.95    0.80
   5   7  -3   20.40    0.77
   5   7  -3   22.39    0.73
   5   7  -3   22.49    0.71
   3  -7  -3    0.11    0.06
   3  -7  -3    0.19    0.06
  -3  -7   3    0.10    0.06
   3  -7  -3    0.12    0.05
  -3  -7   3    0.13    0.06
   3   7  -3    0.07    0.04
  -3   7   3    0.02    0.03
   3   7  -3    0.14    0.04
  -3   7   3    0.07    0.07
   3   7  -3    0.10    0.06
   1  -7  -3   58.18    1.79
  -1  -7   3   51.95    1.79
  -1  -7   3   57.96    1.78
   1  -7  -3   54.87    1.79
   1   7  -3   57.67    1.75
   1   7  -3   58.51    1.75
  -1   7   3   58.61    1.78
  -1   7   3   59.20    1.80
   1   7  -3   55.63    1.78
  -1  -7  -3    5.60    0.25
  -1  -7  -3    5.42    0.26
   1  -7   3    5.45    0.22
   1  -7   3    5.54    0.26
   1   7   3    5.70    0.25
   1   7   3    5.10    0.24
  -1   7  -3    5.32    0.25
  -1   7  -3    5.32    0.22
   1   7   3    4.76    0.24
   3  -7   3    3.25    0.14
  -3  -7  -3    3.09    0.20
   3  -7   3    3.37    0.20
   3   7   3    2.89    0.20
   3   7   3    3.29    0.18
  -3   7  -3    3.21    0.20
   3   7   3    3.20    0.17
   5  -7   3    1.27    0.14
  -5  -7  -3    1.47    0.17
   5  -7   3    1.29    0.09
  -5   7  -3    1.18    0.14
   5   7   3    1.47    0.18
   5   7   3    1.01    0.12
  -7  -7  -3    3.56    0.26
   7  -7   3    3.31    0.24
   7   7   3    3.45    0.28
  -7   7  -3    3.04    0.23
  -9  -7  -3    4.53    0.32
   9  -7   3    4.88    0.31
   9   7   3    3.94    0.36
 -11  -7  -3    0.26    0.14
  11  -7   3    0.14    0.12
  11   7   3   -0.11    0.18
 -12  -8   3    1.02    0.23
  12   8  -3    1.34    0.29
 -10  -8   3    0.89    0.20
  10   8  -3    0.70    0.21
   8  -8  -3   24.17    0.87
  -8  -8   3   24.34    0.94
   8   8  -3   24.05    0.91
   6  -8  -3    4.05    0.22
   6  -8  -3    4.13    0.24
   6  -8  -3    2.61    0.19
   6   8  -3    3.54    0.24
   4  -8  -3    2.54    0.17
  -4  -8   3    2.08    0.17
   4  -8  -3    2.31    0.15
  -4  -8   3    2.14    0.17
   4  -8  -3    2.16    0.16
   4   8  -3    2.39    0.14
  -4   8   3    2.32    0.21
   4   8  -3    2.20    0.13
   4   8  -3    2.30    0.18
  -4   8   3    2.25    0.16
  -2  -8   3   34.33    1.19
   2  -8  -3   35.47    1.18
   2  -8  -3   35.17    1.18
   2  -8  -3   37.45    1.18
  -2  -8   3   37.16    1.19
  -2   8   3   37.79    1.18
   2   8  -3   35.02    1.18
   2   8  -3   36.14    1.14
   2   8  -3   36.73    1.17
  -2   8   3   36.70    1.21
   0  -8  -3   59.68    1.86
   0  -8   3   60.95    1.87
   0  -8  -3   59.07    1.86
   0  -8   3   57.84    1.83
   0   8   3   59.04    1.84
   0   8   3   58.76    1.84
   0   8  -3   58.05    1.86
   0   8   3   56.53    1.86
   0   8  -3   58.99    1.82
   0   8  -3   58.68    1.82
   2  -8   3    0.04    0.05
   2  -8   3    0.07    0.04
  -2  -8  -3    0.04    0.06
  -2  -8  -3    0.00    0.05
   2   8   3    0.05    0.07
   2   8   3   -0.02    0.06
  -2   8  -3    0.08    0.06
   2   8   3   -0.02    0.05
   4  -8   3   54.53    1.79
   4  -8   3   56.24    1.71
  -4  -8  -3   56.45    1.81
   4   8   3   55.37    1.76
   4   8   3   58.23    1.80
  -4   8  -3   58.51    1.81
   4   8   3   49.25    1.71
  -6  -8  -3    0.25    0.10
   6  -8   3   -0.04    0.07
   6   8   3    0.05    0.13
   8  -8   3    1.64    0.19
  -8  -8  -3    1.67    0.22
   8   8   3    1.25    0.22
 -10  -8  -3    4.16    0.34
  10  -8   3    3.72    0.29
 -10   8  -3    3.53    0.29
  10   8   3    3.44    0.36
 -12  -8  -3    0.48    0.19
  12  -8   3    0.38    0.14
  12   8   3    0.53    0.24
 -11  -9   3    0.17    0.15
  11   9  -3    0.13    0.21
  -9  -9   3   11.44    0.56
  -9   9   3   10.97    0.55
   9   9  -3   11.25    0.57
   7  -9  -3    0.04    0.06
   7  -9  -3    0.09    0.07
   7   9  -3   -0.06    0.12
   5  -9  -3    1.23    0.14
   5  -9  -3    1.24    0.14
   5   9  -3    1.36    0.17
   5   9  -3    1.10    0.11
  -5   9   3    1.17    0.17
  -5   9   3    0.95    0.13
   3  -9  -3    5.53    0.26
   3  -9  -3    5.31    0.26
   3  -9  -3    5.69    0.27
  -3  -9   3    5.14    0.27
  -3  -9   3    4.97    0.27
   3   9  -3    5.77    0.25
   3   9  -3    5.06    0.22
  -3   9   3    5.65    0.30
   3   9  -3    5.68    0.28
  -3   9   3    5.14    0.27
   1  -9  -3   18.72    0.68
  -1  -9   3   18.52    0.67
  -1  -9   3   17.72    0.69
   1  -9  -3   19.02    0.68
  -1   9   3   18.54    0.66
   1   9  -3   19.93    0.64
   1   9  -3   19.81    0.64
   1   9  -3   19.06    0.68
  -1   9   3   19.52    0.70
  -1   9   3   19.85    0.68
  -1  -9  -3   70.35    2.23
  -1  -9  -3   67.03    2.22
   1  -9   3   72.16    2.24
   1  -9   3   71.39    2.18
   1   9   3   71.84    2.21
   1   9   3   70.63    2.20
  -1   9  -3   68.33    2.20
  -1   9  -3   68.02    2.23
   1   9   3   74.71    2.22
   3  -9   3    2.75    0.15
  -3  -9  -3    3.30    0.22
   3  -9   3    2.62    0.19
   3   9   3    3.08    0.21
  -3   9  -3    2.66    0.20
   3   9   3    2.61    0.18
   3   9   3    3.15    0.19
  -5  -9  -3    1.94    0.21
   5  -9   3    1.79    0.19
  -7  -9  -3   -0.04    0.09
   7  -9   3    0.00    0.09
   7   9   3    0.23    0.15
  -9  -9  -3    0.55    0.16
   9  -9   3    0.88    0.17
   9   9   3    0.67    0.21
 -11  -9  -3    0.52    0.19
  11  -9   3    0.59    0.16
  11   9   3    0.23    0.24
 -12 -10   3    4.93    0.43
  12  10  -3    4.47    0.46
 -10 -10   3    6.12    0.42
  10  10  -3    5.87    0.45
   8 -10  -3   16.28    0.65
   8  10  -3   16.36    0.70
   6 -10  -3    4.04    0.24
  -6  10   3    4.13    0.26
  -6  10   3    4.14    0.30
   6  10  -3    4.23    0.22
   6  10  -3    3.92    0.28
  -4 -10   3    7.27    0.35
   4 -10  -3    6.70    0.32
   4 -10  -3    6.66    0.32
  -4 -10   3    7.19    0.35
  -4  10   3    7.08    0.33
   4  10  -3    6.84    0.30
   4  10  -3    7.24    0.35
   4  10  -3    6.46    0.28
   2 -10  -3    0.21    0.07
   2 -10  -3    0.25    0.07
  -2 -10   3    0.31    0.09
  -2 -10   3    0.21    0.08
  -2  10   3    0.20    0.07
   2  10  -3    0.36    0.07
  -2  10   3    0.27    0.11
   2  10  -3    0.14    0.08
   2  10  -3    0.29    0.08
   0 -10  -3    0.76    0.12
   0 -10   3    0.76    0.13
   0 -10  -3    0.89    0.13
   0  10   3    0.64    0.13
   0  10   3    0.67    0.11
   0  10  -3    0.75    0.12
   0  10  -3    0.73    0.10
   0  10   3    0.83    0.11
   2 -10   3    3.90    0.24
   2 -10   3    4.35    0.21
  -2 -10  -3    4.19    0.25
  -2 -10  -3    4.31    0.25
   2  10   3    4.83    0.25
   2  10   3    4.03    0.23
  -2  10  -3    4.71    0.27
   2  10   3    4.24    0.25
  -4 -10  -3   16.63    0.66
   4 -10   3   18.08    0.67
   4  10   3   17.14    0.66
  -4  10  -3   17.06    0.67
   4  10   3   14.58    0.64
  -6 -10  -3    1.80    0.21
   6 -10   3    1.70    0.20
   6  10   3    1.44    0.20
  -8 -10  -3   11.07    0.56
   8 -10   3   12.09    0.54
   8  10   3   10.72    0.57
  10 -10   3    6.86    0.41
 -10 -10  -3    6.49    0.45
  10  10   3    6.67    0.50
 -11 -11   3    0.20    0.17
  11  11  -3    0.37    0.24
   9  11  -3    1.73    0.27
   7 -11  -3    0.00    0.07
   7  11  -3    0.06    0.14
   5 -11  -3    0.81    0.12
   5 -11  -3    1.33    0.16
  -5 -11   3    1.06    0.16
   5  11  -3    1.21    0.12
   5  11  -3    1.08    0.17
  -3 -11   3    9.60    0.43
   3 -11  -3    9.44    0.41
   3 -11  -3    9.07    0.41
  -3  11   3    9.07    0.45
   3  11  -3    9.81    0.42
  -3  11   3    9.76    0.42
   3  11  -3    9.14    0.39
   3  11  -3    9.53    0.37
  -1 -11   3   48.90    1.61
   1 -11  -3   50.54    1.62
   1 -11  -3   48.25    1.62
  -1 -11   3   49.15    1.64
  -1  11   3   48.91    1.60
   1  11  -3   49.08    1.62
  -1  11   3   50.08    1.61
  -1  11   3   51.90    1.65
   1 -11   3   48.67    1.64
  -1 -11  -3   48.61    1.63
   1 -11   3   49.67    1.59
  -1 -11  -3   49.24    1.62
   1  11   3   51.20    1.62
   1  11   3   50.44    1.60
  -1  11  -3   49.10    1.64
   1  11   3   48.66    1.61
   3 -11   3    8.48    0.34
   3 -11   3    8.39    0.40
   3  11   3    8.07    0.37
  -3  11  -3    7.75    0.40
   5 -11   3    3.16    0.24
  -7 -11  -3    0.95    0.19
   7 -11   3    1.29    0.19
   7  11   3    0.99    0.22
  -9 -11  -3    0.58    0.18
   9 -11   3    1.24    0.21
   9  11   3    0.85    0.25
  11 -11   3    0.39    0.15
 -11 -11  -3    0.02    0.16
  11  11   3    0.30    0.23
  10  12  -3    2.48    0.32
   8  12  -3    0.70    0.21
   6 -12  -3    1.26    0.17
   6  12  -3    1.09    0.13
  -6  12   3    1.00    0.18
   6  12  -3    1.13    0.18
   4 -12  -3    4.71    0.28
   4 -12  -3    4.98    0.29
  -4 -12   3    5.12    0.31
   4  12  -3    5.26    0.28
   4  12  -3    5.34    0.32
  -4  12   3    5.32    0.35
   4  12  -3    5.14    0.25
  -2 -12   3    5.78    0.32
   2 -12  -3    5.13    0.29
  -2 -12   3    5.48    0.31
   2 -12  -3    5.52    0.30
  -2  12   3    5.45    0.34
   2  12  -3    5.20    0.30
   2  12  -3    5.23    0.29
   0 -12  -3   39.76    1.31
   0 -12  -3   38.39    1.31
   0 -12   3   38.85    1.32
   0  12   3   38.70    1.31
   0  12   3   38.25    1.28
   0  12   3   36.77    1.28
   0  12  -3   37.24    1.30
   2 -12   3    1.05    0.15
  -2 -12  -3    1.46    0.18
   2 -12   3    1.03    0.12
   2  12   3    1.34    0.17
  -2  12  -3    1.36    0.19
   2  12   3    1.02    0.15
   4 -12   3    0.15    0.10
  -4  12  -3    0.12    0.10
   6 -12   3    5.92    0.36
   8 -12   3    7.21    0.42
  -8 -12  -3    6.41    0.43
   8  12   3    7.86    0.50
  10 -12   3    0.21    0.13
 -10 -12  -3    0.20    0.17
  10  12   3    0.04    0.23
   9  13  -3   -0.12    0.17
   7 -13  -3    0.20    0.11
   7  13  -3    0.32    0.18
   5 -13  -3   -0.06    0.07
   5  13  -3   -0.07    0.10
   5  13  -3   -0.02    0.06
   3 -13  -3    0.28    0.10
   3  13  -3    0.06    0.10
   3  13  -3    0.17    0.09
  -3  13   3    0.25    0.13
   1 -13  -3    9.59    0.43
  -1 -13   3    8.47    0.43
  -1 -13   3    9.05    0.42
   1  13  -3    9.05    0.43
  -1  13   3    9.66    0.42
   1  13  -3    9.12    0.43
  -1  13   3    8.55    0.45
   1 -13   3   10.63    0.50
   1 -13   3   11.35    0.46
  -1 -13  -3   11.61    0.51
  -1  13  -3   11.06    0.51
   1  13   3   11.19    0.50
   3 -13   3    2.71    0.24
   3  13   3    2.51    0.23
  -3  13  -3    2.59    0.26
   5 -13   3    0.06    0.10
   5  13   3   -0.13    0.14
  -5  13  -3   -0.14    0.10
   7 -13   3    0.04    0.11
  -9 -13  -3    0.26    0.17
   9 -13   3    0.59    0.17
   9  13   3    0.43    0.25
  10  14  -3    0.14    0.24
   8  14  -3    1.67    0.28
   6 -14  -3    3.54    0.26
   6  14  -3    3.32    0.30
   6  14  -3    3.49    0.23
   4 -14  -3    0.75    0.15
  -4  14   3    0.98    0.21
   4  14  -3    0.68    0.16
   2 -14  -3    5.86    0.33
  -2 -14   3    5.51    0.34
   2  14  -3    5.88    0.33
  -2  14   3    5.05    0.37
   0 -14   3    0.14    0.10
   0 -14  -3    0.16    0.11
   0  14   3   -0.03    0.11
   0  14  -3    0.07    0.08
   0  14  -3    0.19    0.11
  -2 -14  -3    3.52    0.28
   2 -14   3    3.38    0.28
  -2  14  -3    3.55    0.28
   2  14   3    3.26    0.27
   4 -14   3    3.29    0.27
  -4  14  -3    4.01    0.31
   6 -14   3    0.25    0.12
   8 -14   3    1.10    0.20
  -8 -14  -3    0.78    0.21
  -8  14  -3    0.95    0.21
   8  14   3    0.81    0.24
   9  15  -3   -0.05    0.20
   7  15  -3    3.34    0.37
   5 -15  -3    2.32    0.24
  -5  15   3    1.65    0.27
   5  15  -3    2.60    0.29
  -3 -15   3    0.21    0.12
   3 -15  -3    0.12    0.10
  -3  15   3    0.00    0.13
  -1 -15   3    0.39    0.13
   1 -15  -3    0.40    0.13
  -1  15   3    0.27    0.15
   1  15  -3    0.24    0.12
   1 -15   3    4.57    0.31
  -1 -15  -3    4.20    0.31
  -1  15  -3    3.86    0.30
   1  15   3    4.14    0.32
   3 -15   3    3.57    0.29
  -3  15  -3    3.80    0.32
   5 -15   3    0.38    0.15
  -5  15  -3    0.47    0.16
   7 -15   3    2.20    0.28
  -8  16   3    3.88    0.42
   8  16  -3    5.21    0.44
   6  16  -3    2.29    0.30
  -6  16   3    1.16    0.24
   4 -16  -3    8.70    0.47
  -4 -16   3    9.40    0.50
   4  16  -3    9.27    0.50
  -4  16   3    9.44    0.54
  -2 -16   3   -0.10    0.09
   2 -16  -3    0.09    0.10
  -2  16   3   -0.12    0.14
   2  16  -3   -0.07    0.09
   0 -16  -3    0.65    0.15
   0 -16   3    0.66    0.17
   0  16   3    0.50    0.16
   0  16  -3    0.71    0.17
   2 -16   3    5.52    0.37
  -2 -16  -3    5.85    0.38
  -2  16  -3    5.35    0.38
   4 -16   3    2.78    0.31
  -4  16  -3    2.67    0.31
   6 -16   3    2.73    0.32
   7  17  -3    0.86    0.23
   5 -17  -3   -0.07    0.10
  -5  17   3   -0.25    0.16
   5  17  -3   -0.02    0.14
   3 -17  -3    1.48    0.22
  -3 -17   3    1.17    0.21
  -3  17   3    0.91    0.23
   1 -17  -3    6.50    0.39
  -1 -17   3    6.44    0.40
  -1  17   3    5.70    0.42
   1  17  -3    6.16    0.40
  -1 -17  -3    0.38    0.16
   1 -17   3    0.29    0.15
   1  17   3    0.15    0.15
  -1  17  -3    0.16    0.14
   3 -17   3    4.59    0.35
  -3  17  -3    4.73    0.38
   5 -17   3    3.57    0.37
  -5  17  -3    3.13    0.36
  -4 -18   3    0.71    0.19
   4 -18  -3    0.90    0.18
  -4  18   3    0.52    0.20
  -2 -18   3    0.04    0.11
   2 -18  -3    0.10    0.12
  -2  18   3   -0.35    0.15
   0 -18  -3    0.76    0.18
   0 -18   3    0.84    0.20
   0  18   3    0.81    0.22
   0  18  -3    0.67    0.19
   2 -18   3    0.52    0.17
  -2 -18  -3    0.28    0.14
  -2  18  -3    0.20    0.15
   4 -18   3    1.06    0.21
  -4  18  -3    0.75    0.22
  -3 -19   3    0.08    0.15
   3 -19  -3    0.11    0.13
  -3  19   3   -0.06    0.18
   1 -19  -3    0.01    0.12
  -1 -19   3    0.31    0.16
   1  19  -3   -0.08    0.14
  -1  19   3   -0.27    0.16
   1 -19   3    0.11    0.14
  -1 -19  -3   -0.18    0.11
  -1  19  -3   -0.17    0.12
   3 -19   3   -0.07    0.12
  -3  19  -3    0.24    0.19
 -14   0   4    1.18    0.24
 -12   0   4    3.50    0.34
  10   0  -4    0.76    0.14
 -10   0   4    0.72    0.15
  -8   0   4   15.44    0.54
  -8   0   4   14.95    0.61
   8   0  -4   15.46    0.59
   8   0  -4   15.31    0.58
   8   0  -4   15.38    0.60
  -6   0   4   20.24    0.72
   6   0  -4   20.14    0.70
   6   0  -4   20.10    0.72
   6   0  -4   20.16    0.69
  -6   0   4   20.64    0.68
  -4   0   4  237.33    7.31
   4   0  -4  240.99    7.30
  -4   0   4  249.38    7.28
   4   0  -4  236.03    7.28
   4   0  -4  248.51    7.27
  -2   0   4  325.26    9.66
   2   0  -4  325.94    9.58
   2   0  -4  309.84    9.59
   2   0  -4  303.99    9.59
  -2   0   4  323.72    9.48
   2   0  -4  311.18    9.50
   0   0  -4 1000.00   31.03
   0   0   4  990.80   29.89
   2   0   4  136.78    4.48
   2   0   4  155.16    4.49
  -2   0  -4  153.89    4.47
   2   0   4  150.14    4.49
  -4   0  -4    1.44    0.10
  -4   0  -4    1.43    0.09
   4   0   4    1.25    0.13
   4   0   4    1.48    0.10
   4   0   4    1.38    0.11
   6   0   4    1.26    0.16
  -6   0  -4    1.19    0.11
  -6   0  -4    1.12    0.09
   6   0   4    1.41    0.14
   8   0   4   10.82    0.47
   8   0   4   10.14    0.49
  -8   0  -4   10.87    0.44
  10   0   4   39.50    1.43
 -10   0  -4   42.45    1.40
  12   0   4    2.76    0.31
 -13  -1   4    0.92    0.21
 -13   1   4    1.01    0.21
 -11  -1   4    1.13    0.19
  11  -1  -4    1.06    0.17
 -11   1   4    1.05    0.19
  11   1  -4    1.22    0.18
  -9  -1   4   30.48    1.06
   9  -1  -4   27.55    1.00
   9  -1  -4   29.38    1.03
   9   1  -4   28.83    1.05
  -9   1   4   30.33    1.06
   9   1  -4   29.25    1.03
   7  -1  -4    8.44    0.35
   7  -1  -4    7.19    0.34
  -7  -1   4    7.94    0.37
  -7  -1   4    7.95    0.30
   7  -1  -4    7.89    0.33
  -7   1   4    7.89    0.33
   7   1  -4    8.31    0.34
  -7   1   4    7.83    0.36
   7   1  -4    8.30    0.37
   7   1  -4    8.07    0.36
  -5  -1   4   74.62    2.22
   5  -1  -4   70.56    2.22
   5  -1  -4   71.91    2.26
   5  -1  -4   72.40    2.24
  -5  -1   4   72.78    2.27
  -5   1   4   71.27    2.26
   5   1  -4   73.00    2.26
   5   1  -4   74.61    2.23
  -5   1   4   72.57    2.24
   5   1  -4   72.05    2.23
   3  -1  -4  218.32    6.46
   3  -1  -4  215.21    6.45
  -3  -1   4  218.58    6.47
   3  -1  -4  211.14    6.49
  -3  -1   4  215.29    6.47
   3   1  -4  209.73    6.43
  -3   1   4  224.01    6.46
  -3   1   4  219.23    6.47
   3   1  -4  202.97    6.46
   3   1  -4  214.03    6.43
  -1  -1   4  195.96    5.99
  -1  -1   4  196.73    6.01
   1  -1  -4  197.79    6.00
  -1  -1   4  213.70    6.06
   1  -1  -4  191.53    6.01
  -1   1   4  203.18    6.03
   1   1  -4  200.91    6.05
   1   1  -4  196.01    6.00
   1   1  -4  202.07    6.01
  -1  -1  -4    0.60    0.06
   1  -1   4    0.71    0.07
   1  -1   4    0.90    0.08
   1   1   4    0.78    0.07
  -1   1  -4    0.74    0.04
   1   1   4    0.75    0.08
   1   1   4    0.68    0.07
   3  -1   4    1.54    0.11
  -3  -1  -4    1.57    0.10
   3  -1   4    1.66    0.11
   3  -1   4    1.54    0.12
  -3   1  -4    1.58    0.08
   3   1   4    1.55    0.09
   3   1   4    2.26    0.13
   3   1   4    2.46    0.16
   5  -1   4    0.55    0.11
   5  -1   4    0.54    0.09
  -5  -1  -4    0.45    0.07
  -5  -1  -4    0.50    0.06
  -5   1  -4    0.63    0.07
   5   1   4    0.26    0.11
   5   1   4    0.53    0.09
   5   1   4    0.56    0.06
  -5   1  -4    0.51    0.07
   7  -1   4    7.83    0.38
  -7  -1  -4    6.92    0.33
   7  -1   4    7.42    0.35
  -7   1  -4    7.81    0.31
  -7   1  -4    8.01    0.33
   7   1   4    7.39    0.39
  -9  -1  -4    5.28    0.30
   9  -1   4    5.27    0.34
   9  -1   4    4.87    0.27
   9  -1   4    4.73    0.31
  -9   1  -4    5.25    0.29
   9   1   4    4.91    0.35
  11  -1   4    2.28    0.27
  11   1   4    1.67    0.25
  13  -1   4    1.93    0.27
  13   1   4    1.57    0.26
 -14  -2   4    0.22    0.18
 -12  -2   4    0.28    0.14
  12   2  -4    0.26    0.14
 -10  -2   4    0.83    0.16
  10  -2  -4    1.21    0.16
 -10   2   4    1.30    0.18
  10   2  -4    1.15    0.19
   8  -2  -4    5.19    0.26
   8  -2  -4    4.64    0.27
   8  -2  -4    5.11    0.27
  -8  -2   4    4.85    0.29
  -8   2   4    4.87    0.26
   8   2  -4    5.13    0.29
   8   2  -4    4.95    0.29
  -8   2   4    4.71    0.28
   6  -2  -4   50.58    1.60
   6  -2  -4   49.99    1.56
   6  -2  -4   48.81    1.60
  -6  -2   4   49.84    1.62
  -6  -2   4   50.96    1.54
   6   2  -4   50.91    1.59
   6   2  -4   48.88    1.61
  -6   2   4   50.23    1.59
   6   2  -4   49.57    1.57
  -6   2   4   49.81    1.61
  -4  -2   4  117.68    3.54
   4  -2  -4  113.37    3.52
  -4  -2   4  116.42    3.49
   4  -2  -4  117.28    3.52
   4  -2  -4  116.78    3.49
  -4   2   4  117.37    3.53
   4   2  -4  116.46    3.50
   4   2  -4  110.52    3.49
  -2  -2   4  215.83    6.25
   2  -2  -4  200.83    6.25
   2  -2  -4  212.06    6.25
   2  -2  -4  182.58    6.23
   2   2  -4  204.74    6.25
  -2   2   4  222.85    6.24
  -2   2   4  219.95    6.26
   2   2  -4  206.16    6.24
   0  -2   4   17.89    0.54
   0  -2  -4   17.05    0.56
   0  -2   4   18.10    0.58
   0  -2   4   16.75    0.56
   0   2  -4   17.38    0.54
   0   2   4   17.83    0.57
   0   2   4   17.76    0.55
   0   2  -4   16.61    0.54
   2  -2   4   53.11    1.62
   2  -2   4   51.84    1.61
   2  -2   4   51.76    1.63
  -2  -2  -4   50.86    1.61
   2   2   4   49.87    1.59
  -2   2  -4   51.77    1.61
   2   2   4   54.71    1.62
   2   2   4   54.18    1.62
   4  -2   4   30.62    0.97
  -4  -2  -4   29.80    0.97
   4  -2   4   29.54    0.92
   4  -2   4   28.99    0.98
   4   2   4   30.28    0.93
  -4   2  -4   29.73    0.93
   4   2   4   28.74    0.98
  -6  -2  -4    3.78    0.21
   6  -2   4    3.22    0.21
   6  -2   4    3.53    0.21
  -6  -2  -4    3.81    0.15
   6  -2   4    3.62    0.17
  -6   2  -4    3.59    0.18
   6   2   4    3.77    0.22
   6   2   4    3.85    0.25
  -6   2  -4    3.30    0.18
   8  -2   4    8.26    0.40
  -8  -2  -4    9.04    0.40
   8  -2   4    8.16    0.41
   8  -2   4    8.96    0.37
  -8   2  -4    8.36    0.37
  -8   2  -4    8.52    0.36
   8   2   4    8.76    0.41
   8   2   4    8.76    0.44
  10  -2   4    5.89    0.38
 -10  -2  -4    6.42    0.36
  10   2   4    6.36    0.41
  12  -2   4    2.43    0.28
  12   2   4    1.91    0.27
 -13  -3   4    0.02    0.15
 -11  -3   4    0.06    0.12
  11   3  -4    0.10    0.14
   9  -3  -4    0.55    0.11
  -9  -3   4    0.71    0.15
  -9   3   4    0.44    0.12
   9   3  -4    0.63    0.17
   7  -3  -4    1.85    0.16
  -7  -3   4    1.56    0.17
   7  -3  -4    1.18    0.13
   7  -3  -4    1.39    0.12
  -7   3   4    0.80    0.11
   7   3  -4    1.63    0.18
   7   3  -4    1.27    0.13
  -5  -3   4    1.87    0.15
   5  -3  -4    2.16    0.14
   5  -3  -4    1.94    0.11
  -5  -3   4    2.07    0.10
   5  -3  -4    1.86    0.14
  -5   3   4    1.85    0.15
   5   3  -4    2.04    0.12
   5   3  -4    1.90    0.14
   3  -3  -4   31.39    1.06
  -3  -3   4   33.42    1.06
   3  -3  -4   33.45    1.07
  -3  -3   4   32.30    1.07
  -3  -3   4   34.74    1.05
   3  -3  -4   32.33    1.03
   3   3  -4   33.99    1.05
  -3   3   4   34.81    1.08
   3   3  -4   34.27    1.02
  -3   3   4   33.98    1.06
   1  -3  -4    9.83    0.35
  -1  -3   4   11.07    0.38
  -1  -3   4   11.25    0.39
  -1   3   4   11.45    0.38
  -1   3   4   10.71    0.35
  -1   3   4   11.40    0.39
   1  -3   4  116.68    3.43
  -1  -3  -4  114.26    3.43
   1  -3   4  109.33    3.44
   1  -3   4   98.98    3.42
  -1   3  -4  115.77    3.43
   1   3   4  115.32    3.42
  -1   3  -4  115.86    3.41
   1   3   4  117.96    3.42
  -3  -3  -4  107.96    3.26
   3  -3   4  109.18    3.26
   3  -3   4   96.57    3.24
   3  -3   4  113.75    3.19
   3  -3   4  109.31    3.27
   3   3   4  108.80    3.26
   3   3   4  101.77    3.25
  -3   3  -4  106.04    3.25
   3   3   4  105.66    3.21
  -5  -3  -4    1.50    0.13
  -5  -3  -4    1.55    0.07
   5  -3   4    1.31    0.09
   5  -3   4    1.55    0.15
   5  -3   4    1.53    0.13
  -5   3  -4    1.13    0.11
   5   3   4    1.68    0.18
   5   3   4    1.43    0.08
   5   3   4    1.62    0.14
  -5   3  -4    1.52    0.10
  -7  -3  -4    0.75    0.12
   7  -3   4    0.66    0.11
   7  -3   4    0.73    0.09
   7  -3   4    0.60    0.13
  -7   3  -4    0.71    0.10
   7   3   4    0.57    0.16
  -7   3  -4    0.69    0.10
   7   3   4    0.46    0.10
  -9  -3  -4    4.59    0.30
   9  -3   4    4.40    0.29
   9   3   4    4.69    0.35
 -11  -3  -4    0.05    0.11
  11  -3   4    0.26    0.13
  11   3   4    0.11    0.17
  13  -3   4    0.73    0.18
  13   3   4    0.26    0.18
 -12  -4   4    0.34    0.16
  12   4  -4    0.41    0.18
  10  -4  -4    0.71    0.14
 -10  -4   4    0.85    0.17
  10   4  -4    0.50    0.17
  -8  -4   4   16.16    0.64
   8  -4  -4   15.76    0.61
   8  -4  -4   15.26    0.60
   8  -4  -4   15.34    0.57
   8   4  -4   14.15    0.60
   6  -4  -4   41.10    1.32
  -6  -4   4   40.59    1.28
  -6  -4   4   42.31    1.38
   6  -4  -4   41.53    1.35
  -6   4   4   41.40    1.36
   6   4  -4   42.18    1.32
   6   4  -4   42.27    1.35
   4  -4  -4    3.32    0.18
   4  -4  -4    3.32    0.15
  -4  -4   4    3.72    0.20
  -4  -4   4    3.43    0.15
   4   4  -4    3.54    0.18
  -4   4   4    3.33    0.20
   4   4  -4    3.16    0.14
  -2  -4   4    7.72    0.29
   2  -4  -4    7.45    0.28
   2  -4  -4    7.32    0.29
  -2  -4   4    7.06    0.28
   2  -4  -4    7.41    0.26
   2   4  -4    7.44    0.28
  -2   4   4    7.59    0.30
  -2   4   4    6.67    0.28
   2   4  -4    7.53    0.23
   0  -4   4   21.78    0.71
   0  -4   4   21.52    0.68
   0  -4   4   20.90    0.72
   0  -4  -4   20.96    0.69
   0  -4  -4   20.39    0.70
   0   4  -4   22.02    0.67
   0   4   4   23.09    0.71
   0   4  -4   21.30    0.70
   2  -4   4   15.68    0.49
   2  -4   4   16.11    0.56
  -2  -4  -4   15.89    0.56
   2  -4   4   16.55    0.57
  -2   4  -4   16.10    0.56
   2   4   4   16.82    0.53
   2   4   4   15.76    0.55
   2   4   4   15.54    0.55
   4  -4   4    0.03    0.06
  -4  -4  -4    0.09    0.06
   4  -4   4    0.05    0.03
   4  -4   4    0.03    0.04
   4   4   4    0.06    0.06
  -4   4  -4    0.00    0.05
   4   4   4    0.14    0.09
   4   4   4    0.03    0.03
   6  -4   4    1.65    0.11
   6  -4   4    2.08    0.19
  -6  -4  -4    1.46    0.15
   6  -4   4    1.46    0.15
   6   4   4    1.85    0.17
  -6   4  -4    1.58    0.14
   6   4   4    1.89    0.22
  -8  -4  -4    0.15    0.09
   8  -4   4    0.16    0.10
   8   4   4    0.24    0.17
  -8   4  -4    0.24    0.09
  10  -4   4    2.80    0.27
 -10  -4  -4    1.89    0.23
  10   4   4    2.47    0.30
 -12  -4  -4    1.84    0.25
  12  -4   4    1.44    0.23
  12   4   4    1.57    0.28
 -13  -5   4    0.91    0.23
  13   5  -4    0.83    0.25
 -11  -5   4    0.10    0.13
  11   5  -4    0.22    0.17
  -9  -5   4    0.30    0.12
   9  -5  -4    0.13    0.07
   9   5  -4    0.36    0.16
   7  -5  -4    4.79    0.23
  -7  -5   4    5.14    0.29
   7  -5  -4    4.33    0.26
   7  -5  -4    5.00    0.26
   7   5  -4    4.32    0.29
  -7   5   4    4.81    0.28
  -5  -5   4   22.09    0.72
   5  -5  -4   22.46    0.78
   5  -5  -4   22.88    0.77
   5  -5  -4   21.45    0.74
  -5  -5   4   22.72    0.80
  -5   5   4   23.15    0.79
   5   5  -4   22.84    0.77
   5   5  -4   22.08    0.73
   3  -5  -4    0.02    0.05
   3  -5  -4    0.07    0.04
  -3  -5   4    0.02    0.03
  -3  -5   4    0.08    0.05
   3  -5  -4    0.08    0.05
  -3  -5   4    0.06    0.05
  -3   5   4    0.06    0.04
  -3   5   4   -0.02    0.07
   3   5  -4    0.06    0.04
   3   5  -4    0.04    0.05
   3   5  -4    0.07    0.03
  -1  -5   4   17.33    0.60
  -1  -5   4   17.30    0.60
   1  -5  -4   18.56    0.58
  -1   5   4   17.99    0.61
  -1   5   4   14.98    0.58
   1   5  -4   18.29    0.55
   1   5  -4   18.55    0.59
  -1  -5  -4   63.38    1.95
   1  -5   4   58.57    1.94
   1  -5   4   63.96    1.90
   1  -5   4   63.74    1.97
  -1   5  -4   61.03    1.95
  -1   5  -4   60.55    1.92
   1   5   4   62.44    1.93
   1   5   4   65.54    1.94
   1   5   4   64.79    1.93
   3  -5   4   93.67    2.82
  -3  -5  -4   91.85    2.90
   3  -5   4   93.95    2.87
   3  -5   4   93.43    2.89
   3   5   4   96.24    2.88
   3   5   4   98.01    2.89
   3   5   4   90.15    2.84
  -3   5  -4   93.09    2.89
  -5  -5  -4    0.56    0.11
   5  -5   4    0.46    0.10
   5  -5   4    0.52    0.08
   5  -5   4    0.55    0.06
   5   5   4    0.51    0.10
   5   5   4    0.36    0.11
  -5   5  -4    0.56    0.10
   5   5   4    0.66    0.05
  -7  -5  -4   14.90    0.60
   7  -5   4   14.20    0.58
  -7   5  -4   15.41    0.58
   7   5   4   14.58    0.58
   7   5   4   14.07    0.62
   9  -5   4    0.38    0.12
  -9  -5  -4    0.64    0.15
   9   5   4    0.77    0.21
 -11  -5  -4    0.17    0.13
  11  -5   4    0.32    0.13
  11   5   4    0.34    0.21
  13  -5   4    0.83    0.20
  13   5   4    0.68    0.24
 -12  -6   4    0.29    0.17
  12   6  -4    0.47    0.21
 -10  -6   4    3.40    0.31
  10   6  -4    3.88    0.34
   8  -6  -4   29.37    1.01
   8  -6  -4   29.97    1.04
   8  -6  -4   30.07    1.06
  -8  -6   4   28.68    1.08
  -8   6   4   31.51    1.07
   8   6  -4   30.37    1.07
   6  -6  -4   74.75    2.31
   6  -6  -4   76.15    2.36
   6  -6  -4   73.71    2.34
  -6  -6   4   77.12    2.39
   6   6  -4   72.91    2.30
   6   6  -4   72.31    2.34
  -6   6   4   75.15    2.37
  -4  -6   4   96.10    2.96
   4  -6  -4   95.99    2.94
   4  -6  -4   91.48    2.91
  -4  -6   4   95.32    2.91
   4  -6  -4   94.63    2.95
  -4  -6   4   98.44    2.95
   4   6  -4   92.88    2.89
  -4   6   4   99.21    2.97
  -4   6   4   95.44    2.95
   4   6  -4   94.69    2.94
   4   6  -4   95.21    2.90
  -2  -6   4   34.23    1.09
   2  -6  -4   32.32    1.08
  -2  -6   4   34.79    1.10
   2  -6  -4   34.78    1.10
   2  -6  -4   33.47    1.10
   2   6  -4   35.28    1.04
  -2   6   4   33.85    1.09
   2   6  -4   33.59    1.08
   2   6  -4   32.76    1.09
  -2   6   4   33.70    1.11
   0  -6   4   10.88    0.38
   0  -6  -4   10.60    0.41
   0  -6   4   10.42    0.41
   0  -6  -4   10.80    0.39
   0   6   4   10.79    0.39
   0   6   4   10.73    0.41
   0   6  -4   10.71    0.40
   0   6  -4   10.86    0.37
   0   6   4   10.75    0.40
   2  -6   4   29.99    0.93
  -2  -6  -4   29.06    0.99
   2  -6   4   30.50    1.00
   2   6   4   29.57    0.96
  -2   6  -4   30.89    1.00
   2   6   4   29.95    0.98
   2   6   4   30.01    0.98
  -4  -6  -4    6.21    0.30
   4  -6   4    6.22    0.29
   4  -6   4    6.09    0.22
   4  -6   4    6.42    0.28
   4   6   4    7.00    0.29
  -4   6  -4    6.05    0.29
   4   6   4    5.67    0.30
   4   6   4    6.42    0.24
  -6  -6  -4   19.43    0.73
   6  -6   4   19.83    0.73
   6   6   4   19.58    0.75
   6   6   4   19.04    0.71
  -6   6  -4   19.20    0.72
  -8  -6  -4    0.09    0.10
   8  -6   4    0.15    0.10
   8   6   4   -0.09    0.14
  10  -6   4    6.55    0.39
 -10  -6  -4    7.14    0.42
  10   6   4    6.94    0.48
  12  -6   4    2.94    0.31
 -12  -6  -4    3.47    0.35
  12   6   4    2.93    0.35
 -13  -7   4    1.84    0.30
  13   7  -4    1.47    0.29
 -11  -7   4    0.33    0.16
  11   7  -4    0.11    0.20
  -9  -7   4    7.96    0.45
  -9   7   4    8.40    0.44
   9   7  -4    7.93    0.44
   7  -7  -4    1.45    0.16
   7  -7  -4    1.80    0.15
   7  -7  -4    1.71    0.17
   7   7  -4    2.13    0.23
   5  -7  -4    3.77    0.20
   5  -7  -4    3.78    0.22
   5  -7  -4    3.72    0.22
  -5  -7   4    3.89    0.24
  -5   7   4    3.81    0.25
   5   7  -4    3.73    0.18
  -5   7   4    4.45    0.23
   5   7  -4    3.96    0.17
   5   7  -4    3.48    0.23
   3  -7  -4   15.77    0.54
   3  -7  -4   14.57    0.52
  -3  -7   4   14.75    0.55
   3  -7  -4   14.20    0.53
  -3  -7   4   14.11    0.54
   3   7  -4   14.84    0.54
  -3   7   4   14.42    0.56
   3   7  -4   15.18    0.51
   3   7  -4   14.53    0.48
   1  -7  -4    0.14    0.05
   1  -7  -4    0.09    0.05
  -1  -7   4    0.02    0.02
  -1  -7   4    0.10    0.06
  -1   7   4    0.14    0.08
   1   7  -4    0.15    0.03
   1   7  -4    0.11    0.05
  -1   7   4    0.11    0.05
   1   7  -4    0.17    0.04
  -1   7   4    0.13    0.05
  -1  -7  -4  122.85    3.89
   1  -7   4  130.70    3.86
  -1  -7  -4  130.99    3.91
   1  -7   4  125.68    3.91
   1   7   4  124.69    3.89
  -1   7  -4  125.63    3.91
   1   7   4  132.43    3.89
   1   7   4  129.15    3.89
  -1   7  -4  126.95    3.87
  -3  -7  -4    1.27    0.14
   3  -7   4    1.20    0.14
   3  -7   4    1.08    0.07
   3   7   4    1.30    0.15
   3   7   4    1.24    0.12
  -3   7  -4    1.05    0.12
   3   7   4    1.12    0.11
   5  -7   4   15.63    0.61
  -5  -7  -4   16.01    0.63
  -5   7  -4   15.79    0.62
   5   7   4   16.01    0.63
   5   7   4   16.52    0.60
  -7  -7  -4    5.08    0.31
   7  -7   4    4.21    0.28
   7   7   4    4.62    0.35
   9  -7   4    6.51    0.37
  -9  -7  -4    7.27    0.41
   9   7   4    6.93    0.38
   9   7   4    6.62    0.44
  11  -7   4    0.15    0.11
 -11  -7  -4    0.12    0.13
  11   7   4    0.07    0.20
 -12  -8   4   -0.10    0.14
  12   8  -4   -0.08    0.19
 -10  -8   4    0.86    0.18
  10   8  -4    0.49    0.18
   8  -8  -4    5.84    0.30
  -8  -8   4    6.19    0.37
  -8   8   4    5.59    0.36
   8   8  -4    6.25    0.37
  -6  -8   4   35.78    1.26
   6  -8  -4   35.96    1.20
   6  -8  -4   35.71    1.22
   6  -8  -4   37.91    1.24
  -6   8   4   36.50    1.26
  -6   8   4   36.82    1.24
   6   8  -4   36.13    1.23
   6   8  -4   36.95    1.18
   4  -8  -4   48.67    1.57
   4  -8  -4   46.91    1.55
   4  -8  -4   50.90    1.55
  -4  -8   4   49.43    1.58
  -4  -8   4   46.40    1.58
  -4   8   4   49.10    1.57
   4   8  -4   48.24    1.52
   4   8  -4   51.01    1.51
  -4   8   4   44.85    1.58
   4   8  -4   48.14    1.56
   2  -8  -4    8.47    0.34
  -2  -8   4    8.49    0.36
  -2  -8   4    8.22    0.35
   2  -8  -4    8.50    0.35
   2   8  -4    8.16    0.30
   2   8  -4    7.92    0.35
   2   8  -4    8.56    0.34
   2   8  -4    8.52    0.30
  -2   8   4    9.44    0.36
  -2   8   4    8.38    0.37
   0  -8  -4   23.03    0.79
   0  -8   4   22.23    0.75
   0  -8   4   21.71    0.79
   0  -8  -4   21.84    0.77
   0   8  -4   22.08    0.74
   0   8  -4   23.16    0.78
   0   8   4   23.56    0.79
   0   8   4   23.04    0.77
   0   8   4   22.40    0.76
   2  -8   4    0.08    0.03
  -2  -8  -4    0.13    0.07
   2  -8   4    0.02    0.05
   2   8   4    0.15    0.06
   2   8   4    0.04    0.07
  -2   8  -4   -0.01    0.03
  -2   8  -4    0.07    0.06
   2   8   4   -0.07    0.06
   4  -8   4    0.14    0.08
  -4  -8  -4    0.10    0.08
   4  -8   4    0.13    0.04
  -4   8  -4    0.20    0.09
   4   8   4    0.08    0.07
   4   8   4    0.07    0.07
   4   8   4    0.10    0.10
  -6  -8  -4    0.86    0.15
   6  -8   4    0.77    0.13
   6   8   4    0.88    0.18
  -8  -8  -4    9.37    0.48
   8  -8   4    7.78    0.43
   8   8   4    9.22    0.51
   8   8   4    9.72    0.45
  -8   8  -4    8.51    0.44
 -10  -8  -4    6.41    0.42
  10  -8   4    6.90    0.40
  10   8   4    6.09    0.45
  12  -8   4    5.96    0.40
 -12  -8  -4    5.23    0.43
  12   8   4    6.18    0.51
 -11  -9   4    1.32    0.25
  11   9  -4    1.39    0.28
  -9  -9   4    2.11    0.25
   9   9  -4    2.55    0.30
   7  -9  -4    0.03    0.07
   7  -9  -4    0.02    0.06
   7   9  -4    0.01    0.06
   7   9  -4    0.05    0.12
  -5  -9   4    3.30    0.22
   5  -9  -4    3.55    0.22
   5  -9  -4    3.62    0.21
   5   9  -4    3.27    0.24
  -5   9   4    3.66    0.23
   5   9  -4    3.53    0.18
   5   9  -4    3.68    0.18
  -3  -9   4    8.45    0.37
   3  -9  -4    7.99    0.36
   3  -9  -4    8.57    0.36
  -3  -9   4    8.24    0.37
   3  -9  -4    8.22    0.36
   3   9  -4    8.11    0.31
   3   9  -4    8.37    0.37
   3   9  -4    8.26    0.34
  -3   9   4    8.38    0.40
  -1  -9   4    8.83    0.37
   1  -9  -4    8.88    0.35
   1  -9  -4    8.32    0.36
   1   9  -4    8.00    0.31
  -1   9   4    8.05    0.34
   1   9  -4    8.28    0.31
   1   9  -4    7.53    0.34
  -1   9   4    8.31    0.38
  -1   9   4    8.01    0.35
   1  -9   4    2.21    0.18
  -1  -9  -4    2.92    0.20
  -1  -9  -4    2.86    0.18
   1  -9   4    2.55    0.15
   1   9   4    2.32    0.19
   1   9   4    2.59    0.17
   1   9   4    2.57    0.18
  -1   9  -4    2.44    0.17
  -1   9  -4    2.47    0.18
   3  -9   4    1.72    0.17
  -3  -9  -4    1.45    0.16
   3  -9   4    1.78    0.11
   3   9   4    2.06    0.16
   3   9   4    1.62    0.15
  -3   9  -4    1.81    0.17
   3   9   4    2.12    0.19
   5  -9   4    0.02    0.08
  -5  -9  -4    0.02    0.07
   5   9   4    0.06    0.12
  -7  -9  -4    4.42    0.31
   7  -9   4    4.34    0.29
  -7   9  -4    4.04    0.29
   7   9   4    4.24    0.34
   9  -9   4    0.59    0.14
  -9  -9  -4    0.48    0.17
   9   9   4    0.19    0.20
 -11  -9  -4   -0.10    0.13
  11  -9   4    0.06    0.11
  11   9   4   -0.22    0.21
 -12 -10   4    2.09    0.32
  12  10  -4    1.91    0.32
 -10 -10   4    0.13    0.15
  10  10  -4   -0.31    0.16
   8  10  -4    0.93    0.21
   6 -10  -4    5.70    0.30
   6 -10  -4    5.74    0.29
  -6  10   4    6.19    0.33
   6  10  -4    5.92    0.34
   6  10  -4    5.81    0.27
   4 -10  -4    3.77    0.23
  -4 -10   4    3.81    0.24
  -4 -10   4    4.04    0.25
   4 -10  -4    3.46    0.21
   4  10  -4    3.71    0.20
   4  10  -4    3.46    0.23
   4  10  -4    3.69    0.19
  -2 -10   4    0.19    0.09
   2 -10  -4    0.24    0.08
  -2 -10   4    0.08    0.07
   2 -10  -4    0.25    0.08
   2  10  -4    0.16    0.06
   2  10  -4    0.06    0.05
  -2  10   4    0.18    0.08
   2  10  -4    0.12    0.08
  -2  10   4    0.18    0.10
   2  10  -4    0.12    0.05
   0 -10  -4   24.67    0.83
   0 -10   4   24.06    0.85
   0 -10   4   22.62    0.79
   0 -10  -4   23.47    0.83
   0  10  -4   23.80    0.78
   0  10  -4   22.24    0.82
   0  10   4   22.28    0.80
   0  10   4   21.92    0.83
   0  10   4   23.45    0.81
   2 -10   4    4.21    0.21
  -2 -10  -4    4.89    0.26
  -2 -10  -4    4.37    0.27
   2 -10   4    4.36    0.26
   2  10   4    4.32    0.26
  -2  10  -4    4.36    0.26
   2  10   4    4.87    0.25
   2  10   4    4.13    0.24
   4 -10   4    0.15    0.09
  -6 -10  -4    0.94    0.17
   6 -10   4    1.53    0.19
   6  10   4    1.10    0.21
  -6  10  -4    1.24    0.18
   8 -10   4    0.52    0.13
  -8 -10  -4    0.36    0.13
   8  10   4    0.46    0.21
  10 -10   4    0.10    0.11
 -10 -10  -4    0.02    0.12
  10  10   4   -0.21    0.20
 -11 -11   4    0.75    0.22
  11  11  -4    0.54    0.24
   9  11  -4    5.53    0.41
   7 -11  -4   -0.09    0.06
   7  11  -4   -0.13    0.12
   7  11  -4    0.01    0.06
   5 -11  -4    4.25    0.24
   5 -11  -4    3.71    0.24
  -5  11   4    3.81    0.25
   5  11  -4    4.47    0.28
   5  11  -4    4.07    0.21
  -3 -11   4    2.30    0.19
   3 -11  -4    2.46    0.18
   3 -11  -4    2.29    0.18
  -3  11   4    2.24    0.19
   3  11  -4    2.14    0.18
  -3  11   4    2.60    0.24
   3  11  -4    2.21    0.16
   3  11  -4    2.31    0.15
  -1 -11   4    2.59    0.21
   1 -11  -4    2.94    0.21
   1 -11  -4    2.75    0.20
  -1 -11   4    2.42    0.19
  -1  11   4    2.67    0.19
  -1  11   4    2.68    0.20
  -1  11   4    2.59    0.22
   1  11  -4    2.71    0.20
   1 -11   4    5.11    0.25
  -1 -11  -4    5.18    0.29
   1 -11   4    5.58    0.31
   1  11   4    5.25    0.30
   1  11   4    5.42    0.28
   1  11   4    5.44    0.29
  -1  11  -4    4.70    0.29
   3 -11   4    9.19    0.42
  -3  11  -4    8.20    0.41
   3  11   4    7.94    0.37
  -5 -11  -4    0.44    0.13
   5 -11   4    0.47    0.12
  -5  11  -4    0.48    0.13
   7 -11   4    0.58    0.15
  -7 -11  -4    0.31    0.14
   7  11   4    0.28    0.17
   9 -11   4    0.71    0.17
  -9 -11  -4    0.70    0.19
   9  11   4    0.84    0.26
  11 -11   4    0.42    0.15
 -11 -11  -4    0.11    0.18
  11  11   4    0.69    0.28
  10  12  -4    0.22    0.22
  -8  12   4    7.48    0.48
   8  12  -4    7.64    0.45
   8  12  -4    7.64    0.36
   6 -12  -4    0.78    0.14
   6  12  -4    0.82    0.11
  -6  12   4    0.62    0.17
   6  12  -4    0.86    0.18
   4 -12  -4    7.08    0.35
  -4  12   4    6.85    0.40
   4  12  -4    6.91    0.37
   4  12  -4    7.04    0.33
   4  12  -4    7.30    0.31
  -2 -12   4    0.01    0.07
  -2 -12   4   -0.02    0.07
  -2  12   4    0.11    0.11
   2  12  -4    0.16    0.08
   2  12  -4    0.33    0.11
   2  12  -4    0.18    0.06
   0 -12   4   40.61    1.38
   0 -12  -4   40.02    1.36
   0 -12   4   40.53    1.33
   0  12  -4   39.37    1.37
   0  12   4   40.38    1.35
   0  12  -4   40.94    1.31
   0  12   4   40.31    1.38
  -2 -12  -4   -0.04    0.07
   2 -12   4    0.09    0.09
   2  12   4    0.00    0.10
  -2  12  -4   -0.02    0.09
   2  12   4    0.15    0.11
   4 -12   4    0.06    0.10
  -6 -12  -4    3.59    0.31
   6 -12   4    3.60    0.28
   6  12   4    3.55    0.31
  -8 -12  -4    1.92    0.27
   8 -12   4    2.50    0.29
   8  12   4    1.79    0.28
 -10 -12  -4    4.53    0.39
  10 -12   4    4.15    0.34
  10  12   4    3.92    0.45
   9  13  -4    2.24    0.32
   9  13  -4    2.61    0.23
   7  13  -4    0.05    0.07
   7  13  -4   -0.16    0.14
  -7  13   4    0.03    0.15
   5 -13  -4    0.03    0.08
   5  13  -4    0.08    0.12
   5  13  -4    0.05    0.07
  -5  13   4   -0.05    0.12
   3 -13  -4   15.74    0.65
  -3  13   4   17.21    0.72
   3  13  -4   16.83    0.64
   3  13  -4   16.54    0.67
   3  13  -4   16.62    0.60
  -1 -13   4    2.34    0.24
   1 -13  -4    2.35    0.21
  -1 -13   4    2.34    0.19
   1  13  -4    2.21    0.21
  -1  13   4    2.14    0.25
  -1 -13  -4   19.21    0.74
   1 -13   4   19.41    0.77
   1 -13   4   18.44    0.69
  -1  13  -4   19.32    0.70
  -1  13  -4   18.53    0.75
   1  13   4   19.46    0.75
   3 -13   4    6.92    0.39
  -3  13  -4    6.67    0.39
   5 -13   4    2.97    0.26
   5  13   4    2.84    0.30
  -5  13  -4    2.49    0.27
  -7 -13  -4    4.83    0.38
   7 -13   4    4.60    0.34
  -9 -13  -4    0.71    0.20
   9 -13   4    0.59    0.17
   9  13   4    0.40    0.24
  10  14  -4   -0.04    0.23
   8  14  -4    5.98    0.33
   8  14  -4    6.07    0.44
   6 -14  -4    2.72    0.40
   6  14  -4    2.58    0.20
   6  14  -4    2.28    0.27
   4 -14  -4   14.43    0.60
  -4 -14   4   14.38    0.63
   4  14  -4   14.24    0.54
  -4  14   4   14.29    0.67
   4  14  -4   13.95    0.62
   2 -14  -4   20.38    0.80
  -2 -14   4   20.46    0.83
   2  14  -4   20.90    0.74
   2  14  -4   20.68    0.81
  -2  14   4   21.15    0.85
   2  14  -4   21.33    0.80
   0 -14  -4    4.18    0.27
   0 -14   4    2.96    0.26
   0  14   4    3.12    0.28
   0  14  -4    3.60    0.27
   0  14   4    3.43    0.25
   2 -14   4    0.52    0.14
  -2 -14  -4    0.54    0.15
   2  14   4    0.46    0.14
  -2  14  -4    0.86    0.17
   4 -14   4    2.87    0.30
  -4  14  -4    2.53    0.28
   4  14   4    2.62    0.28
   6 -14   4    3.00    0.31
  -6 -14  -4    2.94    0.33
   8 -14   4    3.14    0.33
  -8 -14  -4    3.63    0.38
   9  15  -4   -0.20    0.20
   9  15  -4    0.05    0.09
  -7  15   4   -0.05    0.14
   7  15  -4    0.25    0.17
   7  15  -4    0.13    0.09
   5 -15  -4    1.05    0.17
   5  15  -4    0.89    0.13
   5  15  -4    0.55    0.17
  -5  15   4    0.44    0.20
   3 -15  -4    0.11    0.10
   3  15  -4    0.25    0.09
  -3  15   4    0.11    0.16
   3  15  -4    0.21    0.10
   3  15  -4    0.31    0.14
  -1 -15   4    3.35    0.27
   1 -15  -4    2.81    0.27
  -1  15   4    2.94    0.30
   1  15  -4    2.67    0.24
   1 -15   4    1.16    0.18
  -1 -15  -4    0.95    0.18
  -1  15  -4    0.90    0.17
   1  15   4    1.25    0.17
   1  15   4    1.09    0.20
   3 -15   4    0.36    0.14
  -3  15  -4    0.18    0.13
   5 -15   4    1.34    0.23
   7 -15   4   -0.03    0.11
   8  16  -4    0.38    0.21
   8  16  -4    0.45    0.13
   6  16  -4   -0.01    0.14
  -6  16   4   -0.01    0.18
   6  16  -4    0.22    0.09
   4 -16  -4    1.09    0.18
   4  16  -4    0.72    0.12
  -4  16   4    0.80    0.23
   4  16  -4    0.88    0.19
   2 -16  -4    1.74    0.22
  -2 -16   4    1.58    0.23
   2  16  -4    1.29    0.19
  -2  16   4    1.43    0.24
   0 -16   4    3.95    0.32
   0 -16  -4    4.05    0.31
   0  16   4    3.50    0.32
   0  16  -4    4.29    0.32
   2 -16   4    0.52    0.16
  -2 -16  -4    0.41    0.14
  -2  16  -4    0.64    0.17
   4 -16   4    0.06    0.11
  -4  16  -4    0.07    0.14
   4  16   4    0.19    0.15
   6 -16   4   -0.02    0.12
   7  17  -4    0.30    0.12
   7  17  -4    0.14    0.19
   5  17  -4    0.07    0.09
  -5  17   4   -0.20    0.17
   5  17  -4    0.04    0.13
   3 -17  -4    0.05    0.10
  -3 -17   4   -0.09    0.10
  -3  17   4   -0.15    0.16
  -1 -17   4    1.28    0.22
   1 -17  -4    1.37    0.21
   1  17  -4    1.02    0.19
  -1  17   4    1.27    0.24
   1 -17   4    1.13    0.22
  -1 -17  -4    1.21    0.21
   1  17   4    0.98    0.21
  -1  17  -4    1.04    0.20
   3 -17   4    0.76    0.19
  -3  17  -4    0.50    0.20
   5 -17   4    0.42    0.15
  -5  17  -4    0.10    0.16
   4  18  -4    0.40    0.11
  -4  18   4    0.25    0.21
   4  18  -4    0.40    0.17
   2 -18  -4    1.20    0.21
  -2 -18   4    1.44    0.24
  -2  18   4    0.86    0.24
   0 -18  -4    2.21    0.27
   0 -18   4    1.93    0.26
   0  18   4    1.82    0.28
   0  18  -4    1.80    0.26
   2 -18   4   -0.12    0.11
  -2  18  -4   -0.01    0.15
   4 -18   4    1.17    0.23
  -4  18  -4    1.35    0.25
   3 -19  -4    0.53    0.16
  -3 -19   4    0.65    0.19
  -3  19   4   -0.01    0.19
  -1 -19   4    1.04    0.22
   1 -19  -4    0.66    0.18
  -1  19   4    0.43    0.22
   1  19  -4    0.61    0.19
  -1 -19  -4    3.44    0.36
   1 -19   4    3.58    0.37
  -1  19  -4    3.26    0.35
  -3  19  -4   -0.36    0.12
 -14   0   5    0.12    0.15
 -12   0   5    0.09    0.13
  10   0  -5   -0.03    0.09
 -10   0   5   -0.08    0.10
  -8   0   5    0.13    0.09
  -8   0   5    0.01    0.07
   8   0  -5   -0.01    0.10
   8   0  -5    0.04    0.08
   6   0  -5   -0.02    0.06
  -6   0   5   -0.03    0.06
   6   0  -5    0.04    0.04
   6   0  -5   -0.07    0.06
  -6   0   5    0.06    0.05
  -4   0   5    0.04    0.04
   4   0  -5    0.13    0.06
   4   0  -5   -0.05    0.05
   4   0  -5    0.03    0.04
  -4   0   5    0.11    0.06
   2   0  -5    0.08    0.03
  -2   0   5    0.02    0.05
   2   0  -5    0.02    0.03
   2   0  -5    0.04    0.02
  -2   0   5   -0.03    0.02
   2   0  -5   -0.06    0.04
  -2   0   5    0.00    0.04
   0   0   5    0.00    0.04
   0   0   5   -0.01    0.03
   0   0  -5   -0.02    0.03
   2   0   5    0.05    0.04
  -2   0  -5    0.02    0.03
   2   0   5   -0.01    0.05
   2   0   5    0.00    0.03
   4   0   5    0.03    0.08
   4   0   5    0.07    0.04
   4   0   5    0.06    0.05
  -4   0  -5    0.05    0.04
  -4   0  -5    0.02    0.04
  -6   0  -5    0.02    0.04
   6   0   5   -0.03    0.05
  -6   0  -5   -0.06    0.03
   6   0   5    0.05    0.10
  -8   0  -5   -0.09    0.06
   8   0   5    0.13    0.13
   8   0   5    0.01    0.07
  10   0   5    0.33    0.15
  12   0   5    0.23    0.16
 -13  -1   5    0.72    0.19
 -13   1   5    0.91    0.21
 -11  -1   5    2.97    0.30
 -11   1   5    2.78    0.28
  11   1  -5    3.33    0.27
   9  -1  -5    3.37    0.22
  -9  -1   5    2.97    0.25
  -9   1   5    2.97    0.25
   9   1  -5    3.12    0.25
  -7  -1   5    2.67    0.20
   7  -1  -5    2.91    0.20
   7  -1  -5    2.40    0.17
  -7  -1   5    2.49    0.15
   7  -1  -5    2.65    0.18
  -7   1   5    2.55    0.17
   7   1  -5    2.86    0.17
  -7   1   5    2.55    0.20
   7   1  -5    2.77    0.20
   7   1  -5    2.45    0.19
  -5  -1   5    1.39    0.14
  -5  -1   5    1.59    0.11
   5  -1  -5    1.54    0.12
   5  -1  -5    1.71    0.11
   5  -1  -5    1.70    0.14
  -5   1   5    1.17    0.10
   5   1  -5    1.49    0.12
   5   1  -5    1.53    0.11
   5   1  -5    1.75    0.14
  -5   1   5    1.59    0.14
   3  -1  -5  118.08    3.61
   3  -1  -5  120.70    3.63
   3  -1  -5  122.07    3.58
  -3  -1   5  115.92    3.63
  -3   1   5  122.80    3.63
   3   1  -5  117.33    3.60
   3   1  -5  121.82    3.59
   3   1  -5  118.02    3.63
  -1  -1   5  797.38   23.74
  -1  -1   5  783.20   23.69
  -1  -1   5  782.40   23.60
   1  -1  -5  751.99   23.63
  -1   1   5  785.08   23.72
   1   1  -5  815.28   23.54
   1   1  -5  787.40   23.66
   1  -1   5  159.54    4.90
   1  -1   5  159.71    4.88
  -1  -1  -5  159.07    4.88
   1   1   5  166.38    4.88
   1   1   5  159.43    4.88
  -1   1  -5  163.13    4.86
   1   1   5  169.53    4.89
   3  -1   5   50.05    1.59
   3  -1   5   50.75    1.59
   3  -1   5   51.32    1.58
  -3  -1  -5   48.87    1.57
  -3   1  -5   51.68    1.55
   3   1   5   50.65    1.59
   3   1   5   51.37    1.57
   3   1   5   51.09    1.60
   5  -1   5   27.24    0.94
  -5  -1  -5   28.27    0.91
   5  -1   5   26.91    0.93
   5  -1   5   26.77    0.91
  -5  -1  -5   27.94    0.87
   5   1   5   29.44    0.94
   5   1   5   28.32    0.89
  -5   1  -5   26.49    0.89
   5   1   5   27.63    0.95
  -5   1  -5   26.69    0.89
  -7  -1  -5    3.15    0.19
   7  -1   5    3.08    0.21
   7  -1   5    2.85    0.24
   7   1   5    3.24    0.27
  -7   1  -5    2.67    0.18
  -7   1  -5    2.95    0.17
   7   1   5    2.79    0.21
   9  -1   5    6.22    0.37
   9  -1   5    6.06    0.37
  -9  -1  -5    6.46    0.34
   9  -1   5    6.37    0.36
   9   1   5    6.32    0.39
   9   1   5    5.98    0.35
  11  -1   5    0.57    0.16
  11   1   5    0.48    0.18
  13  -1   5    0.55    0.18
  13   1   5    0.64    0.20
 -14  -2   5    0.18    0.17
 -12  -2   5    0.43    0.16
 -10  -2   5    0.00    0.10
  10  -2  -5    0.10    0.09
  10   2  -5    0.27    0.14
 -10   2   5    0.34    0.12
   8  -2  -5    4.22    0.23
   8  -2  -5    4.22    0.26
   8  -2  -5    4.60    0.26
  -8  -2   5    4.47    0.29
  -8   2   5    4.65    0.27
  -8   2   5    4.18    0.24
   8   2  -5    4.39    0.28
   6  -2  -5   45.43    1.39
  -6  -2   5   43.32    1.45
   6  -2  -5   43.27    1.44
  -6  -2   5   46.54    1.39
   6  -2  -5   44.87    1.43
   6   2  -5   43.67    1.41
   6   2  -5   45.87    1.45
   6   2  -5   42.28    1.40
  -4  -2   5   25.25    0.81
   4  -2  -5   25.73    0.79
   4  -2  -5   23.94    0.84
   4  -2  -5   25.03    0.83
  -4  -2   5   25.88    0.85
  -4   2   5   26.65    0.83
   4   2  -5   24.90    0.84
   4   2  -5   24.94    0.81
   4   2  -5   25.27    0.80
  -4   2   5   26.41    0.85
   2  -2  -5  361.76   11.46
   2  -2  -5  373.95   11.48
  -2  -2   5  395.40   11.41
  -2  -2   5  391.79   11.57
  -2  -2   5  386.46   11.47
   2   2  -5  372.27   11.54
  -2   2   5  369.34   11.45
   2   2  -5  373.48   11.37
   2   2  -5  376.90   11.37
  -2   2   5  393.54   11.54
   0  -2   5    9.62    0.32
   0  -2   5    9.91    0.34
   0  -2   5    9.81    0.36
   0  -2  -5    9.91    0.35
   0   2  -5    9.55    0.32
   0   2   5    9.52    0.35
   0   2   5   10.55    0.35
   0   2  -5   10.18    0.32
   0   2   5   10.34    0.33
   2  -2   5  103.52    3.29
   2  -2   5  111.47    3.28
  -2  -2  -5  104.73    3.28
   2  -2   5  109.36    3.29
   2   2   5  108.71    3.27
  -2   2  -5  109.59    3.29
   2   2   5  109.70    3.29
   2   2   5  107.50    3.28
   4  -2   5    3.34    0.19
   4  -2   5    3.08    0.18
  -4  -2  -5    3.30    0.17
   4  -2   5    3.42    0.18
   4   2   5    3.35    0.19
   4   2   5    3.51    0.22
  -4   2  -5    3.16    0.14
   4   2   5    3.63    0.15
   6  -2   5    0.11    0.07
  -6  -2  -5    0.10    0.06
  -6  -2  -5    0.16    0.04
   6  -2   5    0.03    0.08
   6  -2   5    0.15    0.05
  -6   2  -5    0.12    0.05
   6   2   5    0.03    0.11
  -6   2  -5    0.10    0.05
   6   2   5    0.06    0.04
  -8  -2  -5   12.51    0.53
   8  -2   5   13.32    0.49
   8  -2   5   13.07    0.56
   8  -2   5   12.89    0.55
  -8   2  -5   13.83    0.61
   8   2   5   12.43    0.58
  -8   2  -5   13.33    0.50
  10  -2   5    2.06    0.24
 -10  -2  -5    2.53    0.22
  10   2   5    2.24    0.28
  12  -2   5   11.72    0.59
  12   2   5   12.02    0.63
 -13  -3   5    3.70    0.38
 -11  -3   5    2.74    0.30
  11   3  -5    3.01    0.29
  -9  -3   5   19.62    0.78
   9  -3  -5   19.64    0.71
  -9   3   5   20.43    0.74
   9   3  -5   19.42    0.75
  -7  -3   5   16.50    0.55
   7  -3  -5   16.61    0.62
   7  -3  -5   16.78    0.63
   7  -3  -5   16.55    0.58
  -7  -3   5   17.42    0.65
   7   3  -5   16.38    0.62
   7   3  -5   16.95    0.60
   7   3  -5   16.40    0.64
   5  -3  -5   32.42    1.00
  -5  -3   5   31.84    1.07
   5  -3  -5   30.45    1.05
  -5  -3   5   32.01    1.01
   5  -3  -5   31.15    1.04
   5   3  -5   32.34    1.01
  -5   3   5   32.01    1.05
   5   3  -5   32.23    1.03
  -3  -3   5  121.43    3.84
   3  -3  -5  119.32    3.83
  -3  -3   5  131.30    3.82
   3  -3  -5  126.79    3.84
   3  -3  -5  128.01    3.79
  -3   3   5  125.95    3.85
   3   3  -5  127.68    3.78
   3   3  -5  125.90    3.81
  -3   3   5  130.48    3.83
   1  -3  -5   45.71    1.42
  -1  -3   5   43.41    1.41
  -1  -3   5   47.06    1.43
  -1   3   5   48.34    1.44
   1   3  -5   45.32    1.37
  -1   3   5   45.29    1.39
  -1   3   5   44.90    1.42
  -1  -3  -5  368.15   11.10
   1  -3   5  377.48   11.22
   1  -3   5  362.99   11.11
   1   3   5  358.70   12.22
   1   3   5  361.74   11.21
  -1   3  -5  386.66   11.20
  -1   3  -5  381.98   11.23
   1   3   5  372.49   11.09
  -1   3  -5  362.68   11.09
   3  -3   5    6.37    0.26
   3  -3   5    6.20    0.27
   3  -3   5    6.21    0.27
  -3  -3  -5    5.89    0.26
   3   3   5    6.20    0.23
  -3   3  -5    6.13    0.26
   3   3   5    5.69    0.27
   5  -3   5   95.87    2.87
  -5  -3  -5   94.89    2.94
   5  -3   5   98.90    2.95
   5  -3   5   94.84    2.95
  -5   3  -5   85.93    2.87
   5   3   5   98.55    2.88
   5   3   5   95.56    2.96
  -5   3  -5   95.60    2.93
   7  -3   5   15.37    0.54
   7  -3   5   15.79    0.62
  -7  -3  -5   15.06    0.60
   7  -3   5   15.78    0.61
  -7   3  -5   15.42    0.56
  -7   3  -5   16.63    0.59
   7   3   5   15.86    0.62
   7   3   5   15.61    0.65
  -9  -3  -5    9.40    0.43
   9  -3   5    8.05    0.43
   9   3   5    7.72    0.45
  11  -3   5    0.47    0.16
 -11  -3  -5    0.42    0.14
  11   3   5    0.45    0.18
  13  -3   5    0.13    0.14
  13   3   5    0.24    0.16
 -12  -4   5    1.39    0.24
  12   4  -5    1.86    0.26
 -10  -4   5    1.61    0.22
  10   4  -5    1.56    0.22
   8  -4  -5    9.54    0.44
   8  -4  -5    9.79    0.39
  -8  -4   5   10.03    0.47
   8  -4  -5   10.32    0.44
   8   4  -5    9.98    0.45
   8   4  -5    9.67    0.40
   6  -4  -5   30.99    1.04
  -6  -4   5   29.89    1.06
   6  -4  -5   32.38    1.04
  -6  -4   5   31.83    0.98
   6  -4  -5   30.44    0.99
  -6   4   5   31.15    1.05
   6   4  -5   30.08    1.02
   6   4  -5   30.46    1.00
   4  -4  -5  187.75    5.47
   4  -4  -5  182.31    5.52
  -4  -4   5  177.84    5.50
  -4  -4   5  184.85    5.53
  -4  -4   5  182.63    5.49
   4   4  -5  180.24    5.46
   4   4  -5  181.55    5.50
  -4   4   5  181.26    5.51
  -4   4   5  180.86    5.53
  -2  -4   5    8.15    0.31
   2  -4  -5    8.34    0.28
  -2  -4   5    8.18    0.31
  -2  -4   5    8.25    0.31
   2  -4  -5    8.22    0.31
   2  -4  -5    8.21    0.32
  -2   4   5    8.02    0.33
  -2   4   5    8.12    0.31
   0  -4  -5    1.07    0.09
   0  -4   5    1.21    0.09
   0  -4   5    1.03    0.10
   0  -4   5    1.13    0.07
   0   4   5    1.15    0.11
   0   4   5    1.11    0.09
   0   4  -5    1.30    0.10
   2  -4   5    2.23    0.14
   2  -4   5    2.21    0.15
  -2  -4  -5    2.31    0.14
  -2   4  -5    2.20    0.14
   2   4   5    2.37    0.16
   2   4   5    2.33    0.13
   4  -4   5   46.69    1.51
   4  -4   5   47.86    1.44
   4  -4   5   48.23    1.53
  -4  -4  -5   47.92    1.53
   4   4   5   45.26    1.46
   4   4   5   49.81    1.52
   4   4   5   48.69    1.54
  -4   4  -5   46.26    1.52
   6  -4   5    0.62    0.07
   6  -4   5    0.45    0.11
  -6  -4  -5    0.52    0.11
   6  -4   5    0.62    0.11
  -6   4  -5    0.54    0.09
   6   4   5    0.58    0.16
   6   4   5    0.75    0.12
   8  -4   5    0.58    0.13
  -8  -4  -5    0.58    0.12
   8   4   5    0.30    0.16
  -8   4  -5    0.44    0.10
 -10  -4  -5    8.98    0.47
  10  -4   5   10.09    0.49
  10   4   5    9.27    0.51
  12  -4   5    6.03    0.42
  12   4   5    6.85    0.48
 -13  -5   5    0.39    0.19
 -11  -5   5    1.69    0.25
  11   5  -5    1.52    0.25
  -9  -5   5    3.89    0.29
   9   5  -5    4.15    0.31
   7  -5  -5   17.25    0.60
   7  -5  -5   17.70    0.65
  -7  -5   5   16.18    0.66
   7   5  -5   17.28    0.65
  -7   5   5   17.19    0.66
   5  -5  -5    0.10    0.06
   5  -5  -5    0.10    0.04
  -5  -5   5    0.13    0.07
  -5  -5   5    0.14    0.04
   5  -5  -5    0.14    0.06
   5   5  -5    0.05    0.04
  -5   5   5    0.13    0.06
  -5   5   5    0.30    0.10
   5   5  -5    0.23    0.08
   3  -5  -5   38.74    1.28
  -3  -5   5   40.69    1.27
   3  -5  -5   39.39    1.24
   3  -5  -5   40.06    1.28
  -3  -5   5   39.98    1.28
  -3  -5   5   39.83    1.27
  -3   5   5   39.11    1.29
   3   5  -5   39.66    1.26
   3   5  -5   40.22    1.21
  -3   5   5   41.35    1.28
  -1  -5   5    5.24    0.23
  -1  -5   5    5.03    0.22
  -1  -5   5    4.95    0.21
   1  -5  -5    4.76    0.20
   1   5  -5    5.16    0.18
  -1   5   5    5.16    0.24
   1   5  -5    5.49    0.23
  -1   5   5    5.06    0.20
  -1   5   5    5.21    0.22
   1  -5   5   62.71    2.02
   1  -5   5   69.18    1.94
  -1  -5  -5   59.45    1.99
   1  -5   5   65.35    2.00
  -1   5  -5   63.81    1.96
   1   5   5   65.36    1.99
   1   5   5   62.73    1.98
  -1   5  -5   63.86    2.00
   3  -5   5   51.35    1.64
  -3  -5  -5   51.71    1.64
  -3   5  -5   52.54    1.64
   3   5   5   52.63    1.64
   3   5   5   49.74    1.59
   5  -5   5    5.46    0.26
   5  -5   5    5.33    0.19
  -5  -5  -5    5.24    0.28
   5  -5   5    4.92    0.27
   5   5   5    4.79    0.31
   5   5   5    5.49    0.20
   5   5   5    5.20    0.27
  -5   5  -5    5.30    0.27
  -7  -5  -5   19.88    0.77
   7  -5   5   20.40    0.77
  -7   5  -5   21.17    0.75
   7   5   5   19.35    0.79
   7   5   5   20.79    0.76
   9  -5   5    1.66    0.21
  -9  -5  -5    1.69    0.21
   9   5   5    1.59    0.27
 -11  -5  -5    0.55    0.16
  11  -5   5    0.78    0.18
  11   5   5    0.87    0.23
  13  -5   5    0.56    0.17
  13   5   5    0.93    0.25
 -12  -6   5   -0.11    0.13
  12   6  -5    0.22    0.19
 -10  -6   5    3.42    0.31
  10   6  -5    3.83    0.33
   8  -6  -5    0.05    0.06
   8  -6  -5    0.23    0.10
  -8  -6   5   -0.01    0.08
   8   6  -5   -0.01    0.14
   6  -6  -5    0.07    0.07
   6  -6  -5   -0.02    0.06
  -6  -6   5    0.11    0.04
   6  -6  -5    0.01    0.04
  -6  -6   5    0.01    0.07
   6   6  -5    0.01    0.09
   6   6  -5    0.12    0.05
  -6   6   5    0.09    0.09
  -6   6   5    0.13    0.06
   6   6  -5    0.12    0.05
  -4  -6   5    1.22    0.14
   4  -6  -5    1.05    0.12
  -4  -6   5    1.24    0.13
   4  -6  -5    1.03    0.09
  -4  -6   5    1.01    0.10
   4  -6  -5    1.15    0.13
   4   6  -5    1.09    0.10
  -4   6   5    1.21    0.15
   4   6  -5    1.11    0.08
   4   6  -5    1.08    0.12
  -4   6   5    1.36    0.12
   2  -6  -5    0.44    0.06
  -2  -6   5    0.28    0.07
   2  -6  -5    0.27    0.07
  -2  -6   5    0.12    0.05
   2  -6  -5    0.41    0.07
  -2  -6   5    0.31    0.06
  -2   6   5    0.27    0.09
   2   6  -5    0.23    0.05
   2   6  -5    0.28    0.03
  -2   6   5    0.31    0.07
   0  -6   5    4.25    0.22
   0  -6   5    4.27    0.21
   0  -6  -5    4.41    0.22
   0  -6   5    4.15    0.18
   0  -6  -5    4.56    0.20
   0   6  -5    4.71    0.18
   0   6   5    4.73    0.20
   0   6  -5    4.23    0.21
   0   6   5    4.30    0.22
  -2  -6  -5   11.92    0.47
   2  -6   5   12.72    0.47
   2  -6   5   12.21    0.39
   2   6   5   13.22    0.46
  -2   6  -5   12.38    0.47
  -2   6  -5   11.90    0.44
   2   6   5   11.46    0.44
   2   6   5   12.52    0.46
  -4  -6  -5   14.31    0.56
   4  -6   5   15.20    0.57
   4  -6   5   14.78    0.46
   4  -6   5   15.01    0.54
  -4   6  -5   14.42    0.56
   4   6   5   14.61    0.50
   4   6   5   15.46    0.55
   4   6   5   14.48    0.57
   6  -6   5    3.06    0.22
  -6  -6  -5    3.30    0.24
  -6   6  -5    3.51    0.23
   6   6   5    3.80    0.24
   6   6   5    3.31    0.29
   8  -6   5    0.21    0.10
  -8  -6  -5    0.32    0.12
   8   6   5    0.24    0.18
  10  -6   5    1.50    0.22
 -10  -6  -5    1.80    0.24
  10   6   5    1.05    0.26
  12  -6   5    0.99    0.20
 -12  -6  -5    0.56    0.18
  12   6   5    1.15    0.28
 -13  -7   5    0.62    0.23
 -11  -7   5    0.06    0.13
  11   7  -5   -0.02    0.18
  -9  -7   5    1.25    0.20
   9   7  -5    1.47    0.22
   7  -7  -5    9.22    0.42
   7  -7  -5    8.78    0.37
   7  -7  -5    8.28    0.40
   7   7  -5    8.65    0.36
   7   7  -5    9.65    0.43
  -7   7   5    9.20    0.44
  -5  -7   5    5.22    0.28
  -5  -7   5    4.86    0.26
  -5  -7   5    5.24    0.23
   5  -7  -5    5.24    0.27
   5  -7  -5    5.15    0.24
   5  -7  -5    5.09    0.27
   5   7  -5    5.11    0.22
   5   7  -5    5.01    0.26
  -5   7   5    5.86    0.32
   5   7  -5    5.45    0.22
  -5   7   5    5.45    0.27
  -3  -7   5    5.29    0.25
  -3  -7   5    5.08    0.24
   3  -7  -5    5.35    0.25
   3  -7  -5    4.89    0.23
   3  -7  -5    4.96    0.25
  -3  -7   5    5.21    0.25
  -3   7   5    5.24    0.28
   3   7  -5    5.19    0.24
   3   7  -5    5.09    0.19
  -3   7   5    4.99    0.25
   3   7  -5    5.30    0.23
  -1  -7   5    1.58    0.13
   1  -7  -5    1.47    0.13
   1  -7  -5    1.43    0.11
  -1  -7   5    1.48    0.13
  -1  -7   5    1.16    0.10
   1   7  -5    1.39    0.08
  -1   7   5    1.40    0.15
   1   7  -5    1.49    0.12
   1  -7   5   13.08    0.50
   1  -7   5   12.70    0.44
   1   7   5   13.03    0.48
   1   7   5   13.01    0.48
  -1   7  -5   13.12    0.45
   1   7   5   12.63    0.47
  -1   7  -5   13.13    0.49
   3  -7   5   16.99    0.53
  -3  -7  -5   16.17    0.62
   3  -7   5   16.35    0.62
  -3   7  -5   16.95    0.63
   3   7   5   16.20    0.61
   3   7   5   17.23    0.59
   3   7   5   18.19    0.63
  -5  -7  -5   38.01    1.31
   5  -7   5   38.61    1.31
   5   7   5   39.08    1.32
  -5   7  -5   39.00    1.31
   5   7   5   39.66    1.29
   7  -7   5   10.58    0.48
  -7  -7  -5   10.00    0.49
   7   7   5   11.56    0.48
   7   7   5   10.16    0.52
   9  -7   5    0.19    0.12
  -9  -7  -5    0.31    0.12
  -9   7  -5    0.30    0.12
   9   7   5    0.38    0.21
 -11  -7  -5    1.41    0.24
  11  -7   5    1.78    0.24
  11   7   5    1.35    0.28
 -12  -8   5    0.13    0.15
  12   8  -5    0.12    0.21
 -10  -8   5    5.03    0.37
  10   8  -5    4.41    0.36
   8   8  -5    0.01    0.06
   8   8  -5   -0.07    0.12
   6  -8  -5   11.55    0.49
   6  -8  -5   12.03    0.46
   6  -8  -5   12.28    0.51
  -6  -8   5   12.92    0.54
   6   8  -5   11.75    0.50
  -6   8   5   12.05    0.50
   6   8  -5   11.89    0.44
  -6   8   5   12.20    0.53
   4  -8  -5   10.55    0.42
  -4  -8   5   10.01    0.43
   4  -8  -5   10.43    0.40
   4  -8  -5   10.01    0.42
  -4  -8   5   10.27    0.43
   4   8  -5   10.35    0.42
   4   8  -5   10.26    0.39
  -4   8   5   10.38    0.45
  -4   8   5    9.90    0.42
   4   8  -5    9.75    0.36
   2  -8  -5    7.70    0.34
  -2  -8   5    7.36    0.32
   2  -8  -5    8.03    0.32
  -2  -8   5    7.02    0.33
  -2   8   5    7.92    0.36
   2   8  -5    7.62    0.32
   2   8  -5    7.63    0.27
   2   8  -5    7.41    0.27
   0  -8  -5   15.18    0.56
   0  -8   5   15.66    0.54
   0  -8   5   16.03    0.59
   0  -8  -5   15.14    0.57
   0   8   5   15.60    0.55
   0   8   5   15.76    0.58
   0   8   5   15.21    0.56
   0   8  -5   15.09    0.57
   0   8  -5   15.58    0.52
   2  -8   5    3.44    0.21
   2  -8   5    3.28    0.15
  -2  -8  -5    3.23    0.20
  -2   8  -5    3.31    0.21
   2   8   5    3.16    0.20
   2   8   5    3.40    0.20
   2   8   5    3.12    0.20
  -2   8  -5    3.13    0.20
   4  -8   5   -0.05    0.06
  -4  -8  -5    0.13    0.09
   4   8   5   -0.08    0.07
   4   8   5    0.12    0.10
  -4   8  -5    0.03    0.07
   4   8   5    0.08    0.06
   6  -8   5    0.07    0.09
  -6  -8  -5    0.12    0.09
   6   8   5    0.20    0.14
  -8  -8  -5    5.95    0.36
   8  -8   5    5.45    0.33
   8   8   5    5.44    0.39
  -8   8  -5    4.83    0.32
 -10  -8  -5    0.46    0.15
  10  -8   5    0.52    0.15
  10   8   5    0.65    0.23
 -12  -8  -5    0.26    0.17
  12  -8   5    0.42    0.16
  12   8   5    0.55    0.25
 -11  -9   5    6.56    0.45
  11   9  -5    6.07    0.45
   9   9  -5   16.22    0.70
   7  -9  -5    1.82    0.16
  -7   9   5    2.04    0.23
   7   9  -5    1.87    0.21
   7   9  -5    1.87    0.15
   5  -9  -5    3.52    0.22
   5  -9  -5    3.50    0.27
   5  -9  -5    3.45    0.20
   5   9  -5    3.20    0.17
  -5   9   5    3.38    0.22
   5   9  -5    3.19    0.18
   5   9  -5    4.00    0.25
  -5   9   5    3.56    0.28
   3  -9  -5   16.02    0.57
  -3  -9   5   15.76    0.60
   3  -9  -5   16.38    0.60
  -3  -9   5   14.79    0.59
   3  -9  -5   15.35    0.58
   3   9  -5   16.07    0.57
   3   9  -5   15.24    0.52
  -3   9   5   15.31    0.59
  -3   9   5   16.36    0.63
   3   9  -5   15.10    0.59
  -1  -9   5    0.74    0.10
   1  -9  -5    0.85    0.10
   1  -9  -5    0.67    0.11
  -1  -9   5    0.61    0.11
  -1   9   5    0.66    0.10
   1   9  -5    0.88    0.08
  -1   9   5    0.90    0.11
   1   9  -5    0.81    0.08
  -1   9   5    0.84    0.14
   1   9  -5    1.02    0.12
   1  -9   5   12.51    0.51
   1  -9   5   12.19    0.45
  -1  -9  -5   12.81    0.51
  -1  -9  -5   12.59    0.49
  -1   9  -5   12.87    0.51
   1   9   5   12.31    0.49
   1   9   5   12.25    0.49
   1   9   5   13.02    0.49
  -3  -9  -5    7.21    0.36
   3  -9   5    6.65    0.35
   3   9   5    7.82    0.34
   3   9   5    7.47    0.33
   3   9   5    7.77    0.36
  -5  -9  -5   18.33    0.75
   5  -9   5   19.38    0.74
   5   9   5   19.96    0.76
  -5   9  -5   19.33    0.75
  -7  -9  -5   -0.07    0.09
   7  -9   5    0.10    0.09
   9  -9   5    7.54    0.43
  -9  -9  -5    7.50    0.45
   9   9   5    6.75    0.49
 -11  -9  -5    0.53    0.19
  11  -9   5    1.20    0.22
  11   9   5    1.30    0.28
 -12 -10   5    0.25    0.19
  12  10  -5    0.11    0.23
  10  10  -5    1.27    0.24
   8  10  -5    0.10    0.15
   8  10  -5    0.05    0.07
   6 -10  -5    0.21    0.08
   6  10  -5    0.41    0.08
  -6  10   5    0.30    0.10
   6  10  -5    0.37    0.12
  -6  10   5   -0.02    0.13
   4 -10  -5   22.00    0.76
  -4 -10   5   21.30    0.79
   4 -10  -5   20.78    0.77
   4  10  -5   21.21    0.78
  -4  10   5   21.44    0.82
   4  10  -5   21.64    0.74
  -4  10   5   21.18    0.78
   4  10  -5   20.65    0.70
   2 -10  -5    7.44    0.33
  -2 -10   5    7.62    0.36
   2 -10  -5    7.40    0.35
  -2 -10   5    7.51    0.34
  -2  10   5    7.43    0.37
  -2  10   5    7.31    0.32
   2  10  -5    7.36    0.29
  -2  10   5    7.70    0.35
   2  10  -5    7.31    0.29
   2  10  -5    6.72    0.33
   2  10  -5    7.68    0.34
   0 -10   5  107.00    3.25
   0 -10  -5  107.16    3.28
   0 -10  -5  100.21    3.29
   0 -10   5  105.18    3.31
   0  10   5  107.51    3.28
   0  10   5  108.61    3.30
   0  10  -5  104.79    3.23
   0  10   5  106.41    3.27
   0  10  -5  105.15    3.30
   2 -10   5    4.45    0.26
  -2 -10  -5    4.10    0.25
   2 -10   5    3.90    0.19
   2  10   5    3.91    0.24
  -2  10  -5    3.99    0.26
   2  10   5    3.94    0.25
   2  10   5    4.50    0.25
  -4 -10  -5    4.17    0.28
   4 -10   5    4.31    0.28
  -4  10  -5    4.28    0.27
   4  10   5    4.50    0.29
   6 -10   5    0.40    0.12
  -6 -10  -5    0.60    0.15
   6  10   5    0.62    0.19
  -8 -10  -5    0.43    0.16
   8 -10   5    0.70    0.16
   8  10   5    0.47    0.19
  10 -10   5    3.67    0.31
 -10 -10  -5    3.30    0.35
  10  10   5    2.65    0.37
 -11 -11   5    2.86    0.36
  11  11  -5    2.66    0.35
  -9  11   5    6.10    0.41
   9  11  -5    5.72    0.31
   9  11  -5    5.67    0.41
   7  11  -5    6.13    0.38
   7  11  -5    6.62    0.30
  -7  11   5    6.26    0.41
   5 -11  -5    0.10    0.07
  -5  11   5    0.05    0.07
   5  11  -5    0.18    0.06
   5  11  -5    0.10    0.11
   3 -11  -5    0.23    0.08
  -3 -11   5    0.27    0.09
   3  11  -5    0.33    0.07
   3  11  -5    0.38    0.09
  -3  11   5    0.23    0.09
  -3  11   5    0.38    0.13
   3  11  -5    0.30    0.11
   1 -11  -5   15.05    0.58
  -1  11   5   14.51    0.56
   1  11  -5   15.35    0.59
  -1  11   5   15.12    0.58
   1  11  -5   14.98    0.53
  -1  11   5   13.85    0.60
   1 -11   5   18.74    0.71
  -1 -11  -5   18.54    0.69
   1 -11   5   17.57    0.63
  -1 -11  -5   18.53    0.71
  -1  11  -5   17.96    0.70
   1  11   5   17.88    0.69
  -1  11  -5   18.03    0.64
   1  11   5   18.14    0.67
   1  11   5   17.20    0.67
   3 -11   5    0.08    0.08
   3  11   5    0.39    0.11
  -3  11  -5    0.30    0.11
   5 -11   5    5.26    0.33
  -5 -11  -5    5.61    0.35
   7 -11   5    1.10    0.19
  -7 -11  -5    1.50    0.23
   7  11   5    0.95    0.22
  -9 -11  -5    6.98    0.45
   9 -11   5    6.52    0.42
   9  11   5    7.12    0.50
  11 -11   5    0.16    0.14
 -11 -11  -5   -0.19    0.15
  11  11   5    0.35    0.26
  10  12  -5   -0.10    0.21
  10  12  -5    0.44    0.12
   8  12  -5    0.00    0.15
   8  12  -5   -0.05    0.07
   6 -12  -5    0.89    0.15
   6  12  -5    0.72    0.17
   6  12  -5    0.77    0.11
   4 -12  -5    3.88    0.24
   4  12  -5    3.42    0.19
   4  12  -5    3.63    0.26
   4  12  -5    3.42    0.21
  -4  12   5    3.45    0.31
   2 -12  -5    0.13    0.07
  -2 -12   5    0.01    0.07
   2  12  -5    0.07    0.05
  -2  12   5    0.12    0.12
   2  12  -5    0.01    0.07
   2  12  -5   -0.06    0.06
  -2  12   5    0.17    0.08
   0 -12   5    5.69    0.28
   0 -12   5    5.50    0.33
   0 -12  -5    4.84    0.29
   0  12  -5    5.42    0.32
   0  12   5    5.47    0.34
   2 -12   5    1.25    0.18
   2  12   5    0.84    0.15
   2  12   5    1.09    0.16
  -2  12  -5    0.87    0.15
   4 -12   5    0.67    0.15
  -6 -12  -5   -0.07    0.10
   6 -12   5    0.23    0.12
   6  12   5   -0.06    0.15
  -8 -12  -5    0.59    0.17
   8 -12   5    0.14    0.12
  10 -12   5    1.21    0.22
 -10 -12  -5    1.11    0.24
  10  12   5    0.53    0.28
   9  13  -5    0.37    0.11
   9  13  -5    0.49    0.20
   7  13  -5    0.09    0.14
   7  13  -5    0.20    0.08
   5 -13  -5    0.07    0.07
   5  13  -5    0.04    0.12
  -5  13   5   -0.36    0.12
   5  13  -5    0.17    0.07
   3 -13  -5    0.51    0.12
   3  13  -5    0.49    0.09
  -3  13   5    0.44    0.16
   3  13  -5    0.54    0.11
   3  13  -5    0.62    0.14
  -1 -13   5    0.03    0.08
   1 -13  -5    0.04    0.08
  -1 -13   5    0.03    0.03
  -1  13   5   -0.07    0.12
   1  13  -5    0.10    0.08
   1 -13   5    7.30    0.42
  -1 -13  -5    8.63    0.42
  -1  13  -5    8.52    0.43
   1  13   5    8.69    0.43
   3 -13   5    0.40    0.12
   3  13   5    0.19    0.13
  -3  13  -5    0.35    0.13
   5 -13   5    1.27    0.20
   7 -13   5    1.54    0.23
  -7 -13  -5    2.06    0.28
   9 -13   5    0.08    0.12
  -9 -13  -5    0.03    0.14
  -9  13  -5    0.02    0.13
  10  14  -5   -0.26    0.20
  10  14  -5    0.05    0.10
   8  14  -5    2.03    0.20
   8  14  -5    2.07    0.30
   6  14  -5    0.36    0.09
   6  14  -5    0.63    0.18
  -6  14   5    0.34    0.18
   4 -14  -5    0.14    0.09
   4  14  -5    0.07    0.11
   4  14  -5    0.22    0.08
  -4  14   5    0.12    0.15
   2 -14  -5    0.59    0.13
   2  14  -5    0.25    0.08
   2  14  -5    0.13    0.10
   2  14  -5    0.30    0.11
  -2  14   5    0.06    0.14
   0 -14  -5    0.02    0.08
   0 -14   5   -0.01    0.09
   0  14  -5   -0.20    0.07
   0  14   5   -0.04    0.12
   2 -14   5    3.10    0.26
  -2  14  -5    3.12    0.27
   2  14   5    2.94    0.27
   4 -14   5    0.10    0.10
  -4  14  -5    0.18    0.13
   6 -14   5    0.04    0.12
   6  14   5   -0.03    0.15
   8 -14   5    0.98    0.20
  -8 -14  -5    0.57    0.18
   9  15  -5    0.09    0.09
   9  15  -5   -0.14    0.20
   7  15  -5    0.69    0.22
   7  15  -5    0.84    0.13
   5  15  -5    1.62    0.16
  -5  15   5    1.07    0.24
   5  15  -5    1.27    0.21
   3 -15  -5    1.04    0.17
  -3  15   5    1.02    0.22
   3  15  -5    0.70    0.13
   3  15  -5    0.81    0.12
   3  15  -5    0.72    0.17
  -1 -15   5    1.22    0.19
   1 -15  -5    1.24    0.18
  -1  15   5    1.27    0.21
   1  15  -5    1.44    0.20
  -1 -15  -5    6.00    0.36
   1 -15   5    6.00    0.37
  -1  15  -5    5.57    0.37
   1  15   5    6.07    0.39
   3 -15   5    2.03    0.26
  -3  15  -5    2.19    0.26
   5 -15   5    3.35    0.30
   7 -15   5    0.83    0.21
  -7  15  -5    0.75    0.20
   8  16  -5    3.02    0.24
   8  16  -5    2.53    0.35
   6  16  -5    2.80    0.22
  -6  16   5    2.62    0.35
   6  16  -5    2.65    0.32
   4 -16  -5    2.31    0.24
   4  16  -5    2.28    0.19
   4  16  -5    1.81    0.24
  -4  16   5    1.63    0.28
  -2 -16   5    0.39    0.14
   2 -16  -5    0.82    0.16
   2  16  -5    0.56    0.15
  -2  16   5    0.28    0.17
   0 -16  -5   10.39    0.51
   0 -16   5    9.21    0.51
   0  16   5   10.31    0.49
   0  16  -5   10.69    0.52
   0  16   5    9.29    0.52
   2 -16   5    0.02    0.10
  -2  16  -5    0.05    0.12
   4 -16   5    2.85    0.32
  -4  16  -5    2.89    0.32
   6 -16   5   -0.03    0.11
  -6  16  -5    0.12    0.16
   7  17  -5    0.52    0.22
   7  17  -5    0.63    0.13
  -5  17   5    0.15    0.18
   5  17  -5    0.76    0.20
   5  17  -5    0.54    0.12
   3 -17  -5    1.00    0.18
  -3  17   5    0.91    0.23
   3  17  -5    0.80    0.13
   3  17  -5    0.71    0.17
   1 -17  -5    0.07    0.11
  -1 -17   5   -0.06    0.12
  -1  17   5   -0.09    0.16
   1  17  -5   -0.08    0.10
  -1 -17  -5    4.16    0.32
   1 -17   5    4.36    0.34
  -1  17  -5    4.49    0.35
   1  17   5    4.03    0.36
   3 -17   5    9.35    0.53
   3  17   5    9.79    0.53
  -3  17  -5    9.15    0.54
   5 -17   5    1.88    0.27
  -5  17  -5    1.85    0.29
   4  18  -5    0.55    0.13
   4  18  -5    0.40    0.17
  -4  18   5    0.24    0.21
   2 -18  -5    0.86    0.18
  -2 -18   5    0.57    0.18
  -2  18   5    0.01    0.19
   0 -18   5    1.43    0.24
   0 -18  -5    1.35    0.23
   0  18   5    0.88    0.23
   0  18  -5    1.23    0.22
   2 -18   5    0.51    0.18
  -2  18  -5    0.40    0.19
   4 -18   5    0.14    0.15
  -4  18  -5    0.12    0.18
  -3 -19   5    0.82    0.21
  -3  19   5    0.42    0.22
   3  19  -5    0.90    0.14
  -1 -19   5    0.86    0.21
   1 -19  -5    0.96    0.20
   1  19  -5    0.54    0.17
  -1  19   5    0.71    0.23
  -1 -19  -5    0.45    0.18
   1 -19   5    0.39    0.18
  -1  19  -5    0.46    0.20
 -14   0   6    0.57    0.20
 -12   0   6    2.23    0.28
  10   0  -6    2.05    0.31
 -10   0   6    1.61    0.22
   8   0  -6    8.71    0.41
  -8   0   6    8.89    0.43
   8   0  -6    9.03    0.38
  -8   0   6    9.03    0.37
   6   0  -6    5.78    0.29
  -6   0   6    5.97    0.30
  -6   0   6    5.82    0.26
   6   0  -6    5.80    0.26
   6   0  -6    6.13    0.26
   4   0  -6  207.63    6.42
   4   0  -6  205.52    6.39
   4   0  -6  217.54    6.37
  -4   0   6  219.94    6.43
   2   0  -6   42.91    1.34
  -2   0   6   43.57    1.29
   2   0  -6   40.80    1.31
  -2   0   6   42.82    1.34
   2   0  -6   43.94    1.31
   0   0   6  139.33    4.22
   0   0  -6  138.69    4.20
   0   0   6  140.98    4.19
   2   0   6    7.83    0.31
   2   0   6    8.27    0.30
   2   0   6    7.72    0.30
  -2   0  -6    7.82    0.28
   4   0   6  215.85    6.41
   4   0   6  205.69    6.43
   4   0   6  210.30    6.42
  -4   0  -6  217.81    6.39
   6   0   6    0.52    0.10
  -6   0  -6    0.40    0.08
   6   0   6    0.43    0.08
   6   0   6    0.37    0.12
  -6   0  -6    0.41    0.07
   8   0   6    0.66    0.12
  -8   0  -6    0.74    0.12
   8   0   6    0.79    0.16
  10   0   6    0.53    0.18
  12   0   6    1.69    0.26
 -13  -1   6   -0.16    0.14
 -11  -1   6   13.06    0.61
 -11   1   6   12.29    0.59
   9  -1  -6    5.98    0.34
  -9  -1   6    6.37    0.37
   9  -1  -6    6.18    0.30
   9   1  -6    6.51    0.34
  -9   1   6    6.52    0.36
  -7  -1   6    5.04    0.23
   7  -1  -6    4.86    0.25
   7  -1  -6    4.64    0.23
   7  -1  -6    4.83    0.27
  -7  -1   6    5.46    0.29
   7   1  -6    4.90    0.26
  -7   1   6    5.09    0.25
   7   1  -6    4.92    0.28
  -7   1   6    4.83    0.28
   7   1  -6    5.08    0.24
   5  -1  -6   42.41    1.34
  -5  -1   6   39.78    1.35
   5  -1  -6   40.47    1.32
  -5  -1   6   42.55    1.31
   5  -1  -6   42.08    1.28
  -5   1   6   41.76    1.35
   5   1  -6   40.87    1.34
   5   1  -6   42.18    1.30
   5   1  -6   41.08    1.30
   3  -1  -6    8.89    0.33
   3  -1  -6    9.26    0.29
   3  -1  -6    8.83    0.35
  -3  -1   6    9.37    0.31
  -3  -1   6    9.07    0.35
  -3  -1   6    8.99    0.34
   3   1  -6    9.07    0.35
   3   1  -6    9.14    0.31
   3   1  -6    9.36    0.31
  -3   1   6    9.63    0.36
  -1  -1   6   13.19    0.43
   1  -1  -6   13.22    0.45
  -1  -1   6   13.99    0.47
   1   1  -6   12.98    0.45
  -1   1   6   13.73    0.47
  -1   1   6   13.78    0.42
   1   1  -6   13.17    0.43
   1  -1   6    1.73    0.11
  -1  -1  -6    1.74    0.10
   1  -1   6    1.65    0.12
   1   1   6    1.57    0.11
   1   1   6    1.73    0.11
   1   1   6    1.62    0.12
  -1   1  -6    1.76    0.08
  -3  -1  -6    1.02    0.08
   3  -1   6    1.00    0.10
   3  -1   6    1.20    0.11
   3  -1   6    0.96    0.11
   3   1   6    0.98    0.11
   3   1   6    0.95    0.09
  -3   1  -6    1.11    0.07
   3   1   6    1.17    0.10
   5  -1   6   72.71    2.26
   5  -1   6   74.70    2.25
  -5  -1  -6   71.11    2.22
   5  -1   6   71.98    2.23
  -5  -1  -6   74.91    2.20
  -5   1  -6   72.79    2.22
  -5   1  -6   63.54    2.20
   5   1   6   72.50    2.21
   5   1   6   71.05    2.27
   5   1   6   72.12    2.25
  -7  -1  -6   36.13    1.21
   7  -1   6   36.16    1.24
   7  -1   6   35.44    1.25
  -7   1  -6   36.15    1.18
  -7   1  -6   37.21    1.19
   7   1   6   37.50    1.24
   7   1   6   36.39    1.26
   9  -1   6   31.45    1.14
  -9  -1  -6   30.50    1.09
   9   1   6   32.11    1.13
   9   1   6   30.80    1.14
  11  -1   6    7.88    0.47
  11   1   6    8.22    0.48
  13  -1   6    0.27    0.16
  13   1   6    0.35    0.14
 -14  -2   6    0.15    0.17
 -12  -2   6    0.57    0.17
 -10  -2   6    0.21    0.12
  10   2  -6    0.25    0.13
   8  -2  -6   -0.03    0.08
   8  -2  -6    0.07    0.07
   8  -2  -6   -0.03    0.06
  -8   2   6    0.00    0.09
   8   2  -6   -0.08    0.11
   6  -2  -6    6.39    0.25
   6  -2  -6    6.34    0.30
  -6  -2   6    6.58    0.26
  -6  -2   6    6.50    0.32
   6  -2  -6    6.26    0.28
   6   2  -6    6.18    0.28
   6   2  -6    6.09    0.26
   6   2  -6    6.27    0.31
   4  -2  -6  190.37    5.72
  -4  -2   6  189.09    5.75
   4  -2  -6  186.08    5.70
  -4  -2   6  190.80    5.71
   4  -2  -6  187.32    5.74
   4   2  -6  189.29    5.69
   4   2  -6  176.43    5.73
  -4   2   6  216.44    5.82
   4   2  -6  182.74    5.68
  -4   2   6  187.82    5.73
  -2  -2   6    7.02    0.28
  -2  -2   6    7.04    0.28
   2  -2  -6    7.23    0.27
  -2  -2   6    7.04    0.26
   2  -2  -6    6.78    0.28
  -2   2   6    7.00    0.29
   2   2  -6    6.92    0.27
   2   2  -6    6.83    0.23
   2   2  -6    7.87    0.23
  -2   2   6    7.34    0.27
   0  -2  -6   29.37    0.94
   0  -2   6   29.51    0.94
   0  -2   6   31.02    0.97
   0   2  -6   29.00    0.92
   0   2   6   30.28    0.94
   0   2   6   29.74    0.95
   0   2   6   29.65    0.93
   0   2  -6   29.55    0.92
   2  -2   6   27.22    0.90
   2  -2   6   28.12    0.92
  -2  -2  -6   28.07    0.89
   2   2   6   27.76    0.89
  -2   2  -6   26.11    0.90
   2   2   6   28.14    0.90
  -2   2  -6   28.45    0.84
   2   2   6   28.33    0.91
   4  -2   6    2.79    0.17
   4  -2   6    2.63    0.18
   4  -2   6    3.08    0.17
  -4  -2  -6    2.73    0.16
   4   2   6    3.01    0.18
  -4   2  -6    2.52    0.15
   4   2   6    2.79    0.20
  -4   2  -6    2.80    0.12
   4   2   6    2.96    0.15
   6  -2   6    1.29    0.15
  -6  -2  -6    1.47    0.13
  -6  -2  -6    1.17    0.09
   6  -2   6    1.17    0.13
  -6   2  -6    1.38    0.12
   6   2   6    1.57    0.16
   6   2   6    1.30    0.18
  -6   2  -6    1.22    0.10
   6   2   6    1.29    0.10
  -8  -2  -6    0.28    0.10
   8  -2   6    0.40    0.14
   8   2   6    0.26    0.16
  -8   2  -6    0.28    0.08
   8   2   6    0.31    0.11
  10  -2   6    0.15    0.13
 -10  -2  -6    0.00    0.09
  10   2   6    0.05    0.15
  12  -2   6    1.33    0.23
  12   2   6    1.01    0.23
 -13  -3   6    0.00    0.16
 -11  -3   6    1.64    0.24
  11   3  -6    1.49    0.22
  -9  -3   6    2.07    0.23
   9   3  -6    2.18    0.23
  -9   3   6    2.02    0.19
   7  -3  -6    4.95    0.27
   7  -3  -6    4.52    0.25
  -7  -3   6    4.72    0.20
   7  -3  -6    4.31    0.21
  -7  -3   6    4.17    0.26
  -7   3   6    4.52    0.26
   7   3  -6    4.56    0.27
   7   3  -6    4.68    0.26
  -5  -3   6    0.62    0.10
   5  -3  -6    0.52    0.08
   5  -3  -6    0.64    0.06
   5  -3  -6    0.66    0.11
  -5  -3   6    0.66    0.08
   5   3  -6    0.48    0.08
  -5   3   6    0.57    0.08
  -5   3   6    0.57    0.11
   5   3  -6    0.55    0.07
   5   3  -6    0.58    0.10
   3  -3  -6   35.59    1.15
   3  -3  -6   35.13    1.16
  -3  -3   6   36.19    1.16
  -3  -3   6   33.15    1.13
   3  -3  -6   39.03    1.10
   3   3  -6   35.52    1.16
   3   3  -6   36.57    1.13
  -3   3   6   36.97    1.15
  -3   3   6   36.63    1.17
   3   3  -6   37.04    1.10
  -1  -3   6   84.94    2.58
  -1  -3   6   83.30    2.54
  -1  -3   6   84.92    2.55
   1  -3  -6   80.53    2.56
   1   3  -6   83.33    2.51
  -1   3   6   84.11    2.52
  -1   3   6   84.90    2.57
   1   3  -6   83.24    2.54
  -1   3   6   84.28    2.55
  -1  -3  -6   40.80    1.36
   1  -3   6   45.92    1.39
   1  -3   6   43.87    1.37
  -1   3  -6   46.05    1.38
   1   3   6   42.82    1.36
   1   3   6   42.50    1.36
  -1   3  -6   44.54    1.31
   1   3   6   42.04    1.36
  -1   3  -6   43.23    1.35
   3  -3   6    1.49    0.13
   3  -3   6    1.42    0.11
   3  -3   6    1.48    0.12
  -3  -3  -6    1.46    0.11
   3   3   6    1.56    0.12
  -3   3  -6    1.36    0.11
   3   3   6    1.29    0.14
   3   3   6    1.44    0.10
   5  -3   6    7.98    0.28
  -5  -3  -6    8.19    0.35
   5  -3   6    7.57    0.35
   5  -3   6    8.48    0.35
  -5   3  -6    7.80    0.28
   5   3   6    7.58    0.34
   5   3   6    7.99    0.38
   5   3   6    7.93    0.30
  -5   3  -6    7.86    0.33
  -7  -3  -6    0.36    0.09
   7  -3   6    0.14    0.10
   7   3   6    0.08    0.15
  -7   3  -6    0.29    0.08
   9  -3   6    1.73    0.21
  -9  -3  -6    1.69    0.20
   9   3   6    1.63    0.24
  11  -3   6    0.31    0.15
  11   3   6    0.30    0.18
  13  -3   6    0.65    0.20
  13   3   6    1.02    0.25
 -12  -4   6   -0.15    0.13
 -10  -4   6    1.24    0.20
  10   4  -6    1.34    0.21
   8  -4  -6    8.34    0.40
  -8  -4   6    8.21    0.42
   8  -4  -6    8.45    0.39
   8  -4  -6    8.09    0.34
   8   4  -6    8.23    0.41
  -8   4   6    8.52    0.40
   8   4  -6    8.15    0.39
  -6  -4   6    0.67    0.12
   6  -4  -6    0.95    0.08
   6  -4  -6    1.05    0.13
   6  -4  -6    0.99    0.13
  -6  -4   6    1.00    0.09
  -6   4   6    0.95    0.14
   6   4  -6    1.08    0.13
   6   4  -6    0.88    0.09
  -6   4   6    1.16    0.12
  -4  -4   6   31.64    1.12
  -4  -4   6   35.44    1.16
   4  -4  -6   35.33    1.09
   4  -4  -6   37.80    1.16
   4  -4  -6   34.81    1.14
  -4  -4   6   35.35    1.13
   4   4  -6   35.10    1.12
   4   4  -6   35.59    1.09
  -4   4   6   35.63    1.17
  -4   4   6   36.76    1.14
  -2  -4   6    0.05    0.04
   2  -4  -6    0.05    0.02
   2  -4  -6    0.08    0.05
  -2  -4   6    0.04    0.04
   2  -4  -6   -0.01    0.01
  -2  -4   6    0.08    0.04
  -2   4   6    0.00    0.07
  -2   4   6    0.02    0.02
  -2   4   6    0.05    0.04
   0  -4  -6    3.31    0.17
   0  -4   6    3.43    0.18
   0  -4   6    3.58    0.17
   0  -4   6    3.50    0.14
   0   4   6    3.69    0.19
   0   4  -6    2.97    0.18
   0   4   6    3.40    0.17
   0   4  -6    3.82    0.14
   0   4   6    3.48    0.16
   2  -4   6    9.56    0.38
  -2  -4  -6    8.95    0.36
   2  -4   6    9.14    0.36
   2   4   6    9.23    0.36
  -2   4  -6    8.89    0.36
   2   4   6   10.21    0.36
   2   4   6    9.19    0.35
  -4  -4  -6   62.87    1.96
   4  -4   6   59.64    1.95
   4  -4   6   62.98    1.97
   4  -4   6   63.22    1.98
   4   4   6   59.15    1.91
  -4   4  -6   64.03    1.96
   4   4   6   63.21    1.98
  -6  -4  -6    3.78    0.23
   6  -4   6    2.97    0.23
   6   4   6    3.60    0.27
   6   4   6    3.51    0.23
  -6   4  -6    3.47    0.21
  -8  -4  -6    1.42    0.18
   8  -4   6    1.52    0.20
  -8   4  -6    1.30    0.15
   8   4   6    1.14    0.22
  10  -4   6    1.50    0.23
 -10  -4  -6    0.87    0.17
  10   4   6    1.54    0.26
  12  -4   6    1.09    0.21
  12   4   6    1.06    0.25
 -13  -5   6    0.07    0.15
 -11  -5   6    1.26    0.22
  11   5  -6    1.11    0.22
  -9  -5   6    1.31    0.18
   9   5  -6    1.06    0.19
   7  -5  -6   23.82    0.79
   7  -5  -6   23.95    0.85
   7  -5  -6   24.55    0.85
   7   5  -6   22.86    0.83
  -7   5   6   23.84    0.87
   7   5  -6   23.69    0.80
  -5  -5   6   58.92    1.83
   5  -5  -6   58.84    1.81
   5  -5  -6   60.25    1.88
  -5  -5   6   57.27    1.89
  -5   5   6   54.22    1.86
   5   5  -6   60.57    1.85
  -5   5   6   59.73    1.89
   5   5  -6   61.25    1.81
   3  -5  -6   47.15    1.38
  -3  -5   6   42.33    1.42
   3  -5  -6   44.40    1.41
   3  -5  -6   44.42    1.42
  -3  -5   6   44.33    1.41
   3   5  -6   42.72    1.40
  -3   5   6   46.35    1.42
  -3   5   6   43.08    1.44
   3   5  -6   45.02    1.34
  -1  -5   6   30.09    1.02
  -1  -5   6   32.70    1.06
   1  -5  -6   33.90    1.02
   1  -5  -6   30.92    1.05
  -1  -5   6   33.10    1.05
   1   5  -6   30.79    1.05
  -1   5   6   33.04    1.01
  -1   5   6   32.28    1.04
  -1   5   6   33.86    1.07
   1   5  -6   32.50    0.99
   1  -5   6   39.20    1.28
  -1  -5  -6   39.21    1.26
   1  -5   6   36.39    1.26
   1  -5   6   43.73    1.20
   1   5   6   38.44    1.24
   1   5   6   38.19    1.25
  -1   5  -6   39.85    1.26
  -1   5  -6   39.17    1.22
   1   5   6   38.73    1.25
   3  -5   6   10.69    0.44
   3  -5   6   11.12    0.43
  -3  -5  -6   10.82    0.43
   3   5   6   10.67    0.43
   3   5   6   10.45    0.39
  -3   5  -6   11.21    0.43
   5  -5   6   55.28    1.80
  -5  -5  -6   57.37    1.81
   5   5   6   56.58    1.72
   5   5   6   54.50    1.81
   5   5   6   56.10    1.79
  -5   5  -6   55.41    1.79
  -7  -5  -6   14.21    0.57
   7  -5   6   13.24    0.57
   7   5   6   13.27    0.60
  -7   5  -6   13.61    0.55
   7   5   6   13.93    0.57
   9  -5   6    1.31    0.20
  -9  -5  -6    1.24    0.18
   9   5   6    1.16    0.24
 -11  -5  -6    4.52    0.35
  11  -5   6    4.96    0.36
  11   5   6    4.50    0.43
 -12  -6   6    1.71    0.28
  12   6  -6    1.76    0.33
 -10  -6   6   -0.04    0.10
  10   6  -6    0.08    0.16
  -8   6   6   10.65    0.49
   8   6  -6   10.23    0.42
   8   6  -6   10.28    0.48
   6  -6  -6    0.18    0.05
  -6  -6   6    0.29    0.06
  -6  -6   6    0.20    0.08
   6  -6  -6    0.33    0.09
   6  -6  -6    0.13    0.08
   6   6  -6    0.27    0.06
   6   6  -6    0.36    0.10
  -6   6   6    0.31    0.07
   6   6  -6    0.04    0.05
  -6   6   6    0.18    0.11
  -4  -6   6   83.55    2.65
   4  -6  -6   87.03    2.67
   4  -6  -6   84.93    2.66
  -4  -6   6   85.76    2.68
  -4  -6   6   85.36    2.64
   4  -6  -6   88.65    2.62
   4   6  -6   85.81    2.65
   4   6  -6   86.84    2.59
  -4   6   6   81.70    2.66
  -4   6   6   87.23    2.69
   2  -6  -6    1.45    0.09
   2  -6  -6    1.31    0.12
  -2  -6   6    1.49    0.11
  -2  -6   6    1.32    0.12
  -2  -6   6    1.23    0.11
  -2   6   6    1.19    0.14
  -2   6   6    1.46    0.09
   2   6  -6    1.37    0.06
   2   6  -6    1.43    0.06
   2   6  -6    1.35    0.11
  -2   6   6    1.40    0.12
   0  -6   6    0.25    0.07
   0  -6   6    0.25    0.05
   0  -6  -6    0.20    0.06
   0  -6   6    0.24    0.07
   0   6   6    0.33    0.09
   0   6  -6    0.20    0.06
   0   6  -6    0.38    0.05
   0   6   6    0.40    0.07
   0   6   6    0.21    0.06
   2  -6   6    0.05    0.06
   2  -6   6    0.04    0.02
  -2  -6  -6    0.15    0.06
   2  -6   6   -0.05    0.04
   2   6   6    0.10    0.07
   2   6   6    0.13    0.06
  -2   6  -6    0.03    0.03
  -2   6  -6    0.02    0.05
   2   6   6    0.24    0.09
   4  -6   6   27.38    0.93
  -4  -6  -6   26.90    0.93
  -4   6  -6   26.10    0.92
   4   6   6   25.45    0.91
   4   6   6   26.81    0.93
   4   6   6   27.21    0.86
   6  -6   6    0.34    0.11
  -6  -6  -6    0.59    0.13
   6   6   6    0.48    0.12
  -6   6  -6    0.54    0.12
   6   6   6    0.39    0.15
  -8  -6  -6    5.46    0.34
   8  -6   6    5.46    0.33
   8   6   6    5.52    0.40
  10  -6   6    1.18    0.21
 -10  -6  -6    1.02    0.19
  10   6   6    1.10    0.25
 -12  -6  -6    2.54    0.31
  12  -6   6    3.83    0.33
  12   6   6    2.65    0.36
 -13  -7   6    0.03    0.16
 -11  -7   6    1.86    0.26
  11   7  -6    1.99    0.28
  -9  -7   6    1.21    0.20
  -9   7   6    1.53    0.22
   9   7  -6    1.51    0.21
   7  -7  -6   46.26    1.51
   7  -7  -6   44.79    1.51
   7  -7  -6   42.10    1.46
  -7  -7   6   45.35    1.54
  -7   7   6   46.02    1.53
   7   7  -6   45.47    1.50
   7   7  -6   46.66    1.44
   5  -7  -6   40.96    1.40
  -5  -7   6   42.37    1.36
  -5  -7   6   44.46    1.40
   5  -7  -6   42.58    1.40
  -5  -7   6   42.98    1.42
   5  -7  -6   42.98    1.35
   5   7  -6   42.36    1.32
  -5   7   6   40.94    1.39
   5   7  -6   43.24    1.39
   5   7  -6   42.44    1.34
  -5   7   6   43.58    1.43
  -3  -7   6    0.25    0.07
  -3  -7   6    0.21    0.07
   3  -7  -6    0.05    0.06
  -3  -7   6    0.17    0.05
   3  -7  -6    0.23    0.05
   3  -7  -6    0.46    0.08
   3   7  -6    0.18    0.03
  -3   7   6    0.33    0.08
  -3   7   6    0.31    0.10
   3   7  -6    0.17    0.06
   3   7  -6    0.18    0.06
  -1  -7   6   13.27    0.49
  -1  -7   6   12.35    0.49
  -1  -7   6   12.59    0.45
   1  -7  -6   12.27    0.48
   1  -7  -6   13.44    0.45
   1   7  -6   12.13    0.47
  -1   7   6   13.00    0.50
  -1   7   6   12.43    0.47
  -1   7   6   10.81    0.43
   1   7  -6   12.49    0.41
   1  -7   6    1.11    0.13
   1  -7   6    1.22    0.08
   1  -7   6    1.12    0.13
  -1  -7  -6    0.93    0.11
   1   7   6    1.06    0.12
  -1   7  -6    1.19    0.09
   1   7   6    0.93    0.11
   1   7   6    1.09    0.13
  -1   7  -6    1.44    0.14
  -3  -7  -6    7.39    0.34
   3  -7   6    7.44    0.34
   3  -7   6    7.20    0.24
   3   7   6    6.77    0.32
   3   7   6    7.18    0.34
  -3   7  -6    7.20    0.34
   3   7   6    7.50    0.31
  -5  -7  -6   37.88    1.28
   5  -7   6   36.34    1.27
   5   7   6   37.26    1.28
  -5   7  -6   37.20    1.27
   5   7   6   38.31    1.26
   7  -7   6    6.34    0.35
  -7  -7  -6    5.87    0.35
  -7   7  -6    5.90    0.33
   7   7   6    6.16    0.40
  -9  -7  -6   12.67    0.59
   9  -7   6   12.64    0.58
   9   7   6   12.04    0.63
  11  -7   6    2.55    0.29
 -11  -7  -6    2.32    0.29
  11   7   6    2.49    0.35
 -12  -8   6    0.68    0.21
  12   8  -6    0.58    0.24
 -10  -8   6   -0.05    0.12
  10   8  -6    0.01    0.16
  -8  -8   6   -0.03    0.08
   8   8  -6   -0.12    0.10
   8   8  -6    0.07    0.06
  -8   8   6    0.01    0.11
   6  -8  -6   16.88    0.64
   6  -8  -6   16.90    0.65
   6  -8  -6   16.37    0.60
   6   8  -6   17.23    0.65
   6   8  -6   16.58    0.57
  -6   8   6   16.03    0.67
  -4  -8   6    0.12    0.07
  -4  -8   6    0.05    0.05
   4  -8  -6    0.11    0.05
  -4  -8   6    0.18    0.08
   4  -8  -6    0.09    0.07
   4  -8  -6    0.22    0.07
   4   8  -6    0.13    0.06
  -4   8   6    0.14    0.07
  -4   8   6    0.17    0.12
   4   8  -6    0.13    0.04
   4   8  -6    0.17    0.07
  -2  -8   6    7.06    0.33
   2  -8  -6    7.35    0.30
  -2  -8   6    7.51    0.33
   2  -8  -6    7.67    0.34
  -2  -8   6    7.18    0.32
  -2   8   6    7.22    0.29
   2   8  -6    6.88    0.26
   2   8  -6    7.40    0.26
   2   8  -6    7.58    0.32
  -2   8   6    7.49    0.35
  -2   8   6    7.70    0.33
   0  -8  -6    3.18    0.21
   0  -8  -6    3.22    0.19
   0  -8   6    3.42    0.17
   0  -8   6    3.50    0.21
   0   8   6    3.78    0.23
   0   8  -6    3.59    0.21
   0   8  -6    3.63    0.16
   0   8   6    3.53    0.19
   0   8   6    3.35    0.20
  -2  -8  -6    3.51    0.22
   2  -8   6    3.43    0.22
   2  -8   6    3.38    0.14
  -2   8  -6    3.25    0.21
   2   8   6    3.59    0.21
   2   8   6    3.27    0.21
   2   8   6    3.38    0.21
   4  -8   6    9.62    0.43
  -4  -8  -6    9.29    0.42
   4   8   6    9.32    0.41
   4   8   6    9.20    0.36
   4   8   6    8.98    0.42
  -4   8  -6    9.32    0.42
  -6  -8  -6    0.06    0.10
   6  -8   6    0.02    0.08
   6   8   6    0.12    0.15
  -6   8  -6   -0.01    0.09
  -8  -8  -6    0.04    0.10
   8  -8   6    0.11    0.11
 -10  -8  -6    3.31    0.31
  10  -8   6    3.26    0.33
  10   8   6    2.74    0.34
  12  -8   6    1.99    0.28
 -12  -8  -6    2.03    0.29
  12   8   6    1.56    0.30
 -11  -9   6    0.14    0.16
  11   9  -6   -0.15    0.18
   9   9  -6    2.83    0.29
   9   9  -6    2.82    0.21
   7   9  -6    4.20    0.22
   7   9  -6    4.30    0.29
   5  -9  -6    1.67    0.18
   5  -9  -6    1.06    0.15
   5  -9  -6    1.10    0.13
   5   9  -6    1.23    0.12
   5   9  -6    1.21    0.15
  -5   9   6    1.44    0.16
  -5   9   6    1.54    0.20
   5   9  -6    1.17    0.10
   3  -9  -6    3.58    0.22
  -3  -9   6    3.65    0.22
  -3  -9   6    3.67    0.23
   3  -9  -6    3.73    0.20
   3  -9  -6    3.68    0.23
  -3   9   6    3.88    0.22
   3   9  -6    3.84    0.22
   3   9  -6    3.76    0.16
  -3   9   6    3.74    0.26
   3   9  -6    3.61    0.20
   3   9  -6    3.62    0.16
  -1  -9   6   16.50    0.60
  -1  -9   6   15.78    0.64
   1  -9  -6   17.17    0.64
   1  -9  -6   17.30    0.61
  -1   9   6   16.12    0.62
   1   9  -6   18.20    0.57
  -1   9   6   16.98    0.66
  -1   9   6   17.32    0.60
   1   9  -6   16.98    0.63
   1   9  -6   17.36    0.57
   1  -9   6    5.23    0.23
   1  -9   6    5.19    0.28
  -1  -9  -6    5.59    0.29
  -1   9  -6    5.44    0.29
   1   9   6    5.30    0.29
   1   9   6    5.49    0.27
   1   9   6    5.63    0.27
  -3  -9  -6    0.04    0.08
   3  -9   6   -0.06    0.07
   3   9   6    0.05    0.08
   3   9   6    0.26    0.11
   3   9   6    0.05    0.07
  -5  -9  -6    1.59    0.19
   5  -9   6    1.28    0.17
   5   9   6    1.60    0.22
  -7  -9  -6    0.20    0.12
   7  -9   6    0.15    0.10
   7   9   6    0.19    0.15
  -9  -9  -6    1.54    0.24
   9  -9   6    1.46    0.22
   9   9   6    1.31    0.27
  11  -9   6    0.62    0.17
 -11  -9  -6    0.12    0.16
  11   9   6    0.61    0.27
 -12 -10   6    0.17    0.17
  12  10  -6   -0.14    0.21
  10  10  -6   -0.09    0.17
  10  10  -6    0.00    0.08
   8  10  -6    4.78    0.34
   8  10  -6    4.65    0.25
   6 -10  -6    7.68    0.42
   6  10  -6    7.45    0.31
  -6  10   6    7.10    0.41
   6  10  -6    7.89    0.39
  -4 -10   6    2.67    0.21
   4 -10  -6    2.70    0.21
   4 -10  -6    2.73    0.18
  -4  10   6    2.69    0.26
   4  10  -6    2.48    0.14
  -4  10   6    2.23    0.20
   4  10  -6    2.49    0.17
   4  10  -6    2.70    0.21
   2 -10  -6    4.39    0.26
   2 -10  -6    4.30    0.23
  -2 -10   6    4.20    0.26
  -2 -10   6    3.96    0.23
  -2  10   6    4.21    0.29
   2  10  -6    4.09    0.19
   2  10  -6    4.10    0.18
   2  10  -6    4.24    0.24
   0 -10  -6    5.56    0.31
   0 -10  -6    6.02    0.30
   0 -10   6    5.82    0.27
   0 -10   6    6.63    0.33
   0  10   6    5.48    0.29
   0  10   6    5.85    0.33
   0  10   6    6.20    0.31
   0  10  -6    6.33    0.32
   2 -10   6    2.15    0.22
  -2 -10  -6    2.16    0.20
   2  10   6    2.51    0.21
   2  10   6    2.37    0.20
   2  10   6    2.36    0.19
  -2  10  -6    2.44    0.20
   4 -10   6    1.96    0.22
  -4 -10  -6    2.28    0.23
   6 -10   6    8.23    0.43
  -6 -10  -6    7.89    0.44
  -6  10  -6    7.64    0.42
  -8 -10  -6    0.12    0.12
   8 -10   6    0.08    0.12
 -10 -10  -6    0.57    0.19
  10 -10   6    0.72    0.18
  10  10   6    0.63    0.26
  11  11  -6    3.77    0.39
  11  11  -6    3.33    0.26
   9  11  -6    0.07    0.08
   9  11  -6    0.02    0.17
   7  11  -6    0.38    0.16
   7  11  -6    0.14    0.07
   5 -11  -6    1.03    0.14
   5  11  -6    0.84    0.10
  -5  11   6    1.00    0.15
   5  11  -6    1.01    0.17
  -3 -11   6    2.50    0.20
  -3 -11   6    2.85    0.22
   3 -11  -6    2.86    0.19
   3  11  -6    2.61    0.15
   3  11  -6    2.66    0.19
   3  11  -6    2.46    0.20
  -3  11   6    2.60    0.24
   1 -11  -6    2.06    0.17
  -1 -11   6    1.89    0.16
  -1  11   6    1.77    0.20
  -1  11   6    2.01    0.19
  -1  11   6    1.86    0.16
   1  11  -6    1.68    0.18
   1  11  -6    1.78    0.13
   1 -11   6    4.01    0.21
   1 -11   6    3.93    0.27
  -1 -11  -6    4.01    0.26
   1  11   6    3.66    0.27
  -1  11  -6    4.48    0.27
   1  11   6    4.44    0.26
   1  11   6    4.42    0.26
   3 -11   6    0.32    0.11
   3  11   6    0.25    0.11
  -3  11  -6    0.38    0.11
   3  11   6    0.19    0.13
  -5 -11  -6    6.78    0.39
   5 -11   6    6.14    0.37
  -5  11  -6    7.08    0.38
  -7 -11  -6    1.20    0.20
   7 -11   6    1.53    0.21
   7  11   6    1.65    0.26
   9 -11   6    1.39    0.22
  -9 -11  -6    0.96    0.21
   9  11   6    0.91    0.25
  10  12  -6    0.16    0.10
  10  12  -6   -0.37    0.18
   8  12  -6    1.19    0.14
   8  12  -6    1.26    0.22
   6  12  -6    1.01    0.12
   6  12  -6    1.07    0.18
   4 -12  -6    3.62    0.23
  -4  12   6    3.85    0.32
   4  12  -6    3.65    0.27
   4  12  -6    3.58    0.19
   4  12  -6    3.77    0.23
  -2 -12   6    2.14    0.18
   2 -12  -6    2.42    0.19
  -2  12   6    2.55    0.26
   2  12  -6    2.22    0.19
  -2  12   6    2.37    0.18
   2  12  -6    2.43    0.21
   2  12  -6    1.91    0.14
   0 -12   6    7.31    0.33
   0 -12  -6    7.66    0.37
   0  12  -6    7.28    0.38
   0  12   6    7.79    0.41
   2 -12   6    9.10    0.44
   2  12   6    8.67    0.42
  -2  12  -6    8.14    0.43
   4 -12   6    4.42    0.30
  -4  12  -6    3.93    0.30
   6 -12   6    1.48    0.21
  -6 -12  -6    1.70    0.24
  -6  12  -6    1.76    0.23
  -8 -12  -6    0.07    0.14
   8 -12   6    0.10    0.11
 -10 -12  -6    0.06    0.16
  10 -12   6    0.04    0.12
  10  12   6   -0.02    0.24
   9  13  -6    1.65    0.28
   9  13  -6    2.05    0.19
   7  13  -6    7.75    0.45
   7  13  -6    7.14    0.33
   5  13  -6    1.23    0.20
   5  13  -6    1.28    0.13
  -5  13   6    1.30    0.23
   3 -13  -6    2.42    0.20
   3  13  -6    2.67    0.25
  -3  13   6    2.66    0.29
   3  13  -6    2.36    0.20
   3  13  -6    2.43    0.16
   1 -13  -6   11.68    0.50
  -1 -13   6   11.01    0.48
   1  13  -6   12.07    0.52
   1  13  -6   11.12    0.44
  -1  13   6   12.08    0.55
  -1 -13  -6    7.63    0.39
   1 -13   6    7.39    0.40
   1  13   6    7.58    0.41
  -1  13  -6    7.49    0.41
   3 -13   6    3.33    0.28
  -3  13  -6    3.50    0.28
  -5 -13  -6   12.69    0.62
   5 -13   6   13.94    0.63
  -5  13  -6   13.63    0.63
   7 -13   6    2.24    0.28
  -7 -13  -6    1.89    0.27
   9 -13   6    4.48    0.37
  -9 -13  -6    5.15    0.41
   8  14  -6   -0.03    0.07
   8  14  -6    0.08    0.16
  -6  14   6    6.30    0.43
   6  14  -6    5.79    0.29
   6  14  -6    5.86    0.39
   4 -14  -6    4.66    0.29
   4  14  -6    4.90    0.25
   4  14  -6    4.98    0.32
  -4  14   6    4.84    0.38
   2 -14  -6    2.25    0.22
   2  14  -6    2.01    0.16
   2  14  -6    1.84    0.21
   2  14  -6    1.98    0.23
  -2  14   6    1.85    0.26
   0 -14   6    0.99    0.17
   0 -14  -6    0.98    0.17
   0  14  -6    1.08    0.17
   0  14   6    1.02    0.20
   2 -14   6    3.18    0.27
  -2  14  -6    2.57    0.27
   2  14   6    2.92    0.27
   4 -14   6   -0.04    0.10
  -4  14  -6    0.09    0.12
  -6 -14  -6    0.16    0.14
   6 -14   6    0.00    0.12
   8 -14   6    0.67    0.18
  -8 -14  -6    0.60    0.18
   9  15  -6    1.16    0.26
   9  15  -6    1.41    0.17
   7  15  -6    5.73    0.30
   7  15  -6    5.29    0.40
  -7  15   6    5.39    0.45
   5  15  -6    1.08    0.13
  -5  15   6    0.63    0.20
   5  15  -6    0.91    0.20
   3 -15  -6    1.92    0.21
   3  15  -6    1.45    0.21
   3  15  -6    1.50    0.15
   3  15  -6    1.47    0.19
  -3  15   6    1.43    0.24
   1 -15  -6    0.87    0.17
  -1  15   6    0.80    0.20
   1  15  -6    1.03    0.17
  -1 -15  -6    0.40    0.14
   1 -15   6    0.27    0.13
   1  15   6    0.34    0.16
  -1  15  -6    0.35    0.13
   3 -15   6    2.20    0.27
  -3  15  -6    2.04    0.26
   5 -15   6    0.04    0.11
   7 -15   6    1.07    0.22
  -7 -15  -6    1.24    0.25
   8  16  -6    0.13    0.08
   8  16  -6    0.31    0.21
  -6  16   6   -0.10    0.16
   6  16  -6    0.14    0.09
   6  16  -6   -0.12    0.12
   4  16  -6    0.55    0.11
  -4  16   6   -0.19    0.14
   4  16  -6    0.51    0.17
   2 -16  -6    2.34    0.25
  -2 -16   6    2.67    0.30
   2  16  -6    2.86    0.25
   2  16  -6    2.56    0.20
  -2  16   6    2.37    0.31
   2  16  -6    2.54    0.26
   0 -16  -6    0.61    0.16
   0 -16   6    0.36    0.14
   0  16   6    0.29    0.17
   0  16  -6    0.10    0.13
   2 -16   6    0.37    0.14
  -2  16  -6    0.16    0.14
   4 -16   6    0.04    0.12
  -4  16  -6    0.13    0.14
   6 -16   6    0.31    0.16
   5  17  -6    0.33    0.09
   5  17  -6    0.52    0.17
  -5  17   6    0.03    0.19
  -3 -17   6    0.42    0.16
   3  17  -6    0.34    0.16
   3  17  -6    0.79    0.12
  -3  17   6    0.72    0.22
  -1 -17   6   -0.02    0.10
   1 -17  -6    0.11    0.12
   1  17  -6    0.19    0.12
  -1  17   6   -0.06    0.17
   1 -17   6    0.23    0.15
  -1  17  -6    0.12    0.13
   1  17   6    0.02    0.15
   3 -17   6    0.39    0.16
  -3  17  -6    0.49    0.19
   5 -17   6    1.43    0.24
  -5  17  -6    1.35    0.27
   4  18  -6    0.49    0.19
   4  18  -6    0.50    0.11
  -4  18   6    0.69    0.23
   2 -18  -6   -0.07    0.10
  -2 -18   6    0.11    0.14
  -2  18   6   -0.04    0.17
   2  18  -6    0.23    0.09
   0 -18   6    0.70    0.18
   0 -18  -6    0.72    0.17
   0  18  -6    0.44    0.18
   0  18   6    0.58    0.21
   2 -18   6    0.48    0.17
  -2  18  -6    0.21    0.16
   4 -18   6    0.13    0.15
  -4  18  -6    0.09    0.16
   1 -19  -6    0.11    0.12
  -1 -19   6    0.14    0.13
   1  19  -6   -0.14    0.12
  -1  19   6    0.03    0.19
   1 -19   6    0.04    0.13
  -1  19  -6    0.04    0.15
 -12   0   7    0.12    0.14
 -10   0   7    0.03    0.11
  -8   0   7    0.03    0.09
   8   0  -7    0.00    0.09
  -8   0   7    0.07    0.08
   6   0  -7    0.07    0.04
  -6   0   7   -0.01    0.07
   6   0  -7    0.03    0.06
  -6   0   7   -0.06    0.06
   6   0  -7   -0.03    0.05
  -4   0   7    0.19    0.07
  -4   0   7    0.10    0.05
   4   0  -7   -0.01    0.03
   4   0  -7    0.03    0.04
   4   0  -7   -0.06    0.05
   2   0  -7   -0.01    0.02
  -2   0   7    0.01    0.05
   2   0  -7   -0.01    0.02
  -2   0   7   -0.01    0.02
   2   0  -7   -0.04    0.04
   0   0   7   -0.04    0.04
   0   0  -7    0.00    0.03
   0   0   7   -0.02    0.04
   2   0   7    0.00    0.04
  -2   0  -7    0.01    0.03
   2   0   7   -0.10    0.05
   2   0   7   -0.02    0.04
  -4   0  -7    0.08    0.04
   4   0   7    0.00    0.05
   4   0   7   -0.05    0.08
   4   0   7    0.01    0.04
  -4   0  -7   -0.03    0.05
   6   0   7    0.10    0.10
  -6   0  -7   -0.06    0.04
   6   0   7    0.07    0.05
   6   0   7   -0.04    0.06
  -6   0  -7    0.07    0.05
  -8   0  -7    0.05    0.07
   8   0   7   -0.06    0.12
   8   0   7    0.03    0.09
  10   0   7    0.02    0.13
  12   0   7    0.33    0.17
 -13  -1   7   -0.04    0.15
 -11  -1   7    0.08    0.12
 -11   1   7   -0.10    0.11
  -9  -1   7    0.01    0.10
  -9   1   7   -0.07    0.09
   9   1  -7    0.03    0.11
  -9   1   7    0.13    0.08
   7  -1  -7    0.47    0.08
   7  -1  -7    0.54    0.11
  -7  -1   7    0.61    0.12
  -7  -1   7    0.66    0.09
   7  -1  -7    0.59    0.09
   7   1  -7    0.67    0.09
  -7   1   7    0.63    0.10
   7   1  -7    0.70    0.12
   7   1  -7    0.72    0.13
  -7   1   7    0.66    0.12
   5  -1  -7    3.66    0.21
   5  -1  -7    3.94    0.16
  -5  -1   7    4.40    0.23
   5  -1  -7    3.97    0.19
  -5  -1   7    3.80    0.19
   5   1  -7    3.95    0.18
   5   1  -7    3.67    0.22
   5   1  -7    3.68    0.18
  -5   1   7    3.90    0.22
   3  -1  -7   55.22    1.68
   3  -1  -7   57.41    1.68
  -3  -1   7   52.92    1.70
  -3  -1   7   54.86    1.65
   3  -1  -7   52.97    1.70
  -3  -1   7   55.65    1.70
  -3   1   7   54.57    1.71
   3   1  -7   54.84    1.66
   3   1  -7   54.56    1.65
   3   1  -7   52.66    1.70
   3   1  -7   52.63    1.66
  -1  -1   7    2.84    0.12
  -1  -1   7    2.89    0.16
   1  -1  -7    2.94    0.15
  -1   1   7    2.72    0.16
   1   1  -7    2.91    0.14
  -1   1   7    2.91    0.11
   1   1  -7    2.68    0.12
   1  -1   7   10.68    0.39
   1  -1   7   11.57    0.41
  -1  -1  -7   10.46    0.38
   1   1   7   10.99    0.40
  -1   1  -7   10.93    0.36
   1   1   7   12.01    0.39
   1   1   7   10.79    0.39
   3  -1   7    7.68    0.32
   3  -1   7    7.35    0.30
  -3  -1  -7    7.79    0.29
   3  -1   7    7.61    0.32
   3   1   7    7.09    0.31
   3   1   7    7.65    0.30
  -3   1  -7    7.64    0.27
   3   1   7    7.71    0.32
   5  -1   7    0.60    0.09
   5  -1   7    0.67    0.12
  -5  -1  -7    0.96    0.09
   5  -1   7    0.83    0.10
  -5  -1  -7    0.86    0.10
   5   1   7    0.57    0.13
  -5   1  -7    0.81    0.09
   5   1   7    0.85    0.09
  -5   1  -7    0.88    0.08
   5   1   7    0.65    0.10
   7  -1   7    0.28    0.09
   7  -1   7    0.23    0.12
  -7  -1  -7    0.24    0.08
  -7   1  -7    0.31    0.08
   7   1   7    0.21    0.09
  -7   1  -7    0.20    0.07
   7   1   7    0.17    0.14
   9  -1   7    5.72    0.37
   9   1   7    6.19    0.40
  11  -1   7    1.75    0.26
  11   1   7    1.59    0.25
  13  -1   7    1.85    0.27
  13   1   7    1.50    0.28
 -14  -2   7    0.69    0.24
 -12  -2   7   12.47    0.63
 -10  -2   7    6.98    0.41
   8  -2  -7   12.69    0.48
   8  -2  -7   13.37    0.55
  -8  -2   7   12.75    0.56
  -8   2   7   12.88    0.52
   8   2  -7   13.16    0.52
  -6  -2   7   30.43    1.00
   6  -2  -7   30.90    1.03
  -6  -2   7   31.15    1.06
   6  -2  -7   30.62    1.05
   6  -2  -7   31.18    0.98
  -6   2   7   30.96    1.04
   6   2  -7   31.49    1.01
   6   2  -7   31.16    1.00
   6   2  -7   31.07    1.06
  -4  -2   7   70.40    2.22
   4  -2  -7   70.65    2.20
   4  -2  -7   72.33    2.22
   4  -2  -7   72.17    2.13
   4   2  -7   70.89    2.16
   4   2  -7   71.79    2.17
   4   2  -7   68.80    2.21
  -4   2   7   71.87    2.22
  -2  -2   7  121.91    3.59
  -2  -2   7  118.34    3.57
   2  -2  -7  119.81    3.58
  -2  -2   7  118.74    3.60
   2  -2  -7  118.93    3.60
  -2   2   7  107.93    3.61
   2   2  -7  114.89    3.58
  -2   2   7  122.04    3.61
   2   2  -7  119.37    3.54
   2   2  -7  119.97    3.54
   0  -2   7    6.90    0.26
   0  -2  -7    6.16    0.26
   0  -2   7    6.80    0.28
   0   2   7    7.30    0.26
   0   2  -7    6.66    0.24
   0   2  -7    6.42    0.24
   0   2   7    6.80    0.28
   0   2   7    6.42    0.25
   2  -2   7    0.37    0.07
   2  -2   7    0.33    0.07
  -2  -2  -7    0.45    0.07
   2   2   7    0.35    0.06
   2   2   7    0.27    0.08
   2   2   7    0.39    0.07
  -2   2  -7    0.48    0.04
  -4  -2  -7   56.33    1.74
   4  -2   7   56.40    1.77
   4  -2   7   53.71    1.76
   4  -2   7   54.39    1.75
  -4   2  -7   51.27    1.69
   4   2   7   56.06    1.78
   4   2   7   56.85    1.76
   4   2   7   59.31    1.74
  -4   2  -7   55.88    1.74
  -6  -2  -7    0.29    0.05
   6  -2   7    0.33    0.09
   6  -2   7    0.22    0.10
  -6  -2  -7    0.21    0.07
  -6   2  -7    0.24    0.07
  -6   2  -7    0.26    0.06
   6   2   7    0.18    0.14
   6   2   7    0.16    0.08
   6   2   7    0.21    0.05
  -8  -2  -7    8.97    0.41
   8  -2   7    8.62    0.44
   8   2   7    8.75    0.43
   8   2   7    9.83    0.49
  10  -2   7    1.48    0.23
  10   2   7    1.35    0.22
  12  -2   7    0.67    0.19
  12   2   7    0.64    0.20
 -13  -3   7    0.57    0.19
 -11  -3   7    1.24    0.20
  -9  -3   7    1.05    0.16
  -9   3   7    1.12    0.16
   9   3  -7    1.00    0.18
  -7  -3   7   39.50    1.32
  -7  -3   7   38.16    1.23
   7  -3  -7   39.19    1.28
   7  -3  -7   37.88    1.21
   7  -3  -7   37.20    1.29
   7   3  -7   38.40    1.30
   7   3  -7   39.15    1.24
  -7   3   7   37.93    1.28
   7   3  -7   38.82    1.26
   5  -3  -7   67.31    2.10
   5  -3  -7   64.16    2.11
  -5  -3   7   67.36    2.13
  -5  -3   7   66.68    2.08
   5  -3  -7   69.15    2.04
  -5   3   7   67.48    2.09
  -5   3   7   68.43    2.12
   5   3  -7   66.01    2.07
   5   3  -7   68.54    2.12
   5   3  -7   66.28    2.05
   3  -3  -7   29.80    0.98
  -3  -3   7   30.22    0.98
  -3  -3   7   29.67    0.98
   3  -3  -7   30.78    0.97
   3  -3  -7   30.64    0.90
  -3  -3   7   30.23    0.95
   3   3  -7   29.96    0.91
   3   3  -7   29.30    0.97
  -3   3   7   29.31    0.90
  -3   3   7   30.08    1.00
  -3   3   7   28.87    0.96
   3   3  -7   30.26    0.95
   1  -3  -7   35.69    1.15
  -1  -3   7   33.10    1.13
  -1  -3   7   35.73    1.16
  -1  -3   7   36.55    1.13
  -1   3   7   36.49    1.16
   1   3  -7   36.19    1.09
  -1   3   7   36.03    1.14
   1   3  -7   36.27    1.12
  -1   3   7   37.55    1.11
   1  -3   7   55.14    1.72
   1  -3   7   54.51    1.74
  -1  -3  -7   54.70    1.72
  -1   3  -7   56.95    1.66
   1   3   7   54.33    1.71
   1   3   7   56.02    1.72
  -1   3  -7   55.48    1.70
   1   3   7   54.11    1.72
   3  -3   7   88.05    2.67
   3  -3   7   84.36    2.63
  -3  -3  -7   84.56    2.64
   3  -3   7   84.91    2.65
  -3   3  -7   85.19    2.65
   3   3   7   90.01    2.63
   3   3   7   82.42    2.65
   3   3   7   85.90    2.65
   5  -3   7    4.74    0.18
   5  -3   7    4.46    0.26
   5  -3   7    5.15    0.26
  -5  -3  -7    4.76    0.25
   5  -3   7    4.58    0.25
  -5   3  -7    5.32    0.19
   5   3   7    4.59    0.29
  -5   3  -7    4.83    0.24
   5   3   7    4.38    0.25
   5   3   7    4.72    0.21
   7  -3   7    0.40    0.12
  -7  -3  -7    0.21    0.09
  -7   3  -7    0.32    0.09
   7   3   7    0.19    0.09
   7   3   7    0.04    0.13
   9  -3   7   11.42    0.54
  -9  -3  -7   12.69    0.53
   9   3   7   11.48    0.58
  11  -3   7    7.93    0.47
  11   3   7    7.74    0.49
 -12  -4   7    8.55    0.52
  12   4  -7    9.25    0.53
  10  -4  -7    0.12    0.11
 -10  -4   7    0.07    0.11
  10   4  -7    0.02    0.14
   8  -4  -7   20.31    0.76
   8  -4  -7   19.38    0.74
  -8  -4   7   21.16    0.79
  -8   4   7   18.69    0.75
   8   4  -7   19.91    0.73
   6  -4  -7    5.58    0.22
   6  -4  -7    5.83    0.28
  -6  -4   7    5.39    0.30
   6  -4  -7    5.85    0.29
  -6  -4   7    5.72    0.24
   6   4  -7    5.33    0.29
   6   4  -7    5.60    0.26
   6   4  -7    5.42    0.23
  -6   4   7    5.81    0.31
  -4  -4   7    5.83    0.25
  -4  -4   7    5.43    0.27
   4  -4  -7    5.41    0.27
   4  -4  -7    5.95    0.26
   4  -4  -7    5.86    0.20
  -4   4   7    6.10    0.26
  -4   4   7    5.72    0.29
   4   4  -7    5.55    0.20
   4   4  -7    5.60    0.24
  -2  -4   7    1.53    0.11
  -2  -4   7    1.48    0.12
   2  -4  -7    1.30    0.12
  -2  -4   7    1.37    0.10
  -2   4   7    1.29    0.10
  -2   4   7    1.42    0.07
  -2   4   7    1.43    0.13
   0  -4   7    0.12    0.06
   0  -4   7    0.06    0.05
   0  -4   7    0.11    0.03
   0  -4  -7    0.06    0.04
   0   4  -7    0.06    0.03
   0   4   7    0.18    0.06
   0   4  -7    0.10    0.03
   0   4   7    0.01    0.06
   0   4   7    0.17    0.06
   0   4  -7   -0.02    0.05
   2  -4   7   70.88    2.19
   2  -4   7   69.34    2.21
  -2  -4  -7   70.19    2.19
   2   4   7   71.83    2.18
   2   4   7   72.82    2.17
  -2   4  -7   70.23    2.19
  -2   4  -7   66.86    2.16
   2   4   7   70.01    2.18
   4  -4   7   44.60    1.51
   4  -4   7   45.50    1.48
  -4  -4  -7   45.56    1.49
   4  -4   7   45.77    1.50
   4   4   7   49.49    1.50
   4   4   7   46.76    1.51
  -4   4  -7   46.39    1.49
   4   4   7   45.31    1.44
   6  -4   7    9.68    0.44
  -6  -4  -7    9.88    0.42
   6   4   7   10.30    0.48
  -6   4  -7    9.33    0.41
  -8  -4  -7    4.60    0.29
   8  -4   7    4.64    0.31
  -8   4  -7    4.37    0.26
   8   4   7    4.13    0.35
 -10  -4  -7    0.95    0.18
  10  -4   7    1.23    0.20
  10   4   7    1.74    0.27
  12  -4   7    1.19    0.22
  12   4   7    0.94    0.22
 -13  -5   7    0.05    0.16
 -11  -5   7    0.21    0.14
  11   5  -7    0.04    0.17
  -9  -5   7    0.13    0.12
   9   5  -7    0.06    0.13
   7  -5  -7   12.33    0.52
   7  -5  -7   13.81    0.53
  -7   5   7   13.14    0.55
   7   5  -7   12.53    0.46
   7   5  -7   12.26    0.50
   5  -5  -7    9.12    0.39
   5  -5  -7    8.89    0.38
  -5  -5   7    9.60    0.40
   5  -5  -7    9.32    0.33
  -5  -5   7    9.31    0.37
  -5  -5   7    9.08    0.36
  -5   5   7    8.60    0.37
   5   5  -7    9.25    0.37
   5   5  -7    8.90    0.32
  -5   5   7    9.51    0.42
   3  -5  -7    0.10    0.06
   3  -5  -7    0.14    0.03
   3  -5  -7    0.03    0.03
  -3  -5   7    0.07    0.04
  -3  -5   7    0.00    0.03
  -3  -5   7   -0.02    0.04
  -3   5   7    0.13    0.03
  -3   5   7    0.02    0.04
  -3   5   7    0.01    0.09
   3   5  -7    0.05    0.05
  -1  -5   7    0.03    0.05
  -1  -5   7    0.04    0.04
   1  -5  -7    0.12    0.06
  -1  -5   7    0.08    0.04
  -1   5   7    0.13    0.04
  -1   5   7    0.09    0.05
  -1   5   7    0.14    0.09
   1   5  -7    0.06    0.02
   1   5  -7    0.10    0.06
   1  -5   7   43.94    1.40
   1  -5   7   38.57    1.33
  -1  -5  -7   43.37    1.41
   1  -5   7   45.72    1.43
  -1   5  -7   43.85    1.41
   1   5   7   43.58    1.40
  -1   5  -7   44.89    1.33
   1   5   7   46.18    1.40
  -1   5  -7   44.12    1.36
   1   5   7   44.48    1.39
   3  -5   7   11.05    0.44
   3  -5   7   11.06    0.46
  -3  -5  -7   10.87    0.43
   3   5   7   11.19    0.44
  -3   5  -7   10.46    0.43
   3   5   7   11.04    0.40
   3   5   7   10.44    0.42
   5  -5   7    6.86    0.34
  -5  -5  -7    7.19    0.34
   5   5   7    6.89    0.27
  -5   5  -7    7.39    0.34
   5   5   7    6.74    0.37
  -7  -5  -7    5.29    0.31
   7  -5   7    4.93    0.30
   7   5   7    5.04    0.31
   7   5   7    5.27    0.35
  -9  -5  -7    7.43    0.40
   9  -5   7    7.06    0.40
   9   5   7    7.93    0.48
 -11  -5  -7    2.38    0.27
  11  -5   7    2.10    0.27
  11   5   7    2.69    0.34
 -12  -6   7   -0.06    0.12
 -10  -6   7    2.29    0.27
  10  -6  -7    2.73    0.25
  10   6  -7    2.02    0.25
  -8  -6   7    0.06    0.11
   8  -6  -7   -0.07    0.07
   8   6  -7    0.01    0.06
   8   6  -7    0.04    0.13
  -6  -6   7    0.16    0.08
   6  -6  -7    0.13    0.05
  -6  -6   7    0.13    0.05
   6  -6  -7    0.18    0.09
   6   6  -7    0.35    0.10
  -6   6   7    0.11    0.11
   6   6  -7    0.20    0.05
  -4  -6   7   15.44    0.54
   4  -6  -7   14.29    0.55
  -4  -6   7   13.45    0.55
   4  -6  -7   14.43    0.54
  -4  -6   7   14.48    0.53
   4  -6  -7   14.69    0.49
  -4   6   7   15.05    0.54
   4   6  -7   14.59    0.46
  -4   6   7   14.26    0.58
   4   6  -7   14.59    0.53
  -2  -6   7    9.84    0.40
  -2  -6   7   10.01    0.39
   2  -6  -7   10.08    0.40
   2  -6  -7   10.14    0.35
  -2   6   7    9.66    0.42
  -2   6   7   10.06    0.35
   2   6  -7   10.37    0.39
  -2   6   7    9.35    0.39
   2   6  -7    9.97    0.31
   0  -6   7    0.48    0.06
   0  -6  -7    0.40    0.07
   0  -6   7    0.45    0.09
   0  -6   7    0.29    0.08
   0   6  -7    0.40    0.08
   0   6   7    0.40    0.08
   0   6   7    0.42    0.10
   0   6  -7    0.39    0.05
   2  -6   7    4.11    0.23
   2  -6   7    4.16    0.25
  -2   6  -7    4.36    0.20
   2   6   7    3.97    0.22
  -2   6  -7    4.29    0.23
   2   6   7    4.35    0.22
   4  -6   7    1.74    0.18
  -4  -6  -7    1.34    0.15
  -4   6  -7    1.55    0.15
   4   6   7    1.82    0.16
   4   6   7    2.11    0.21
   4   6   7    1.69    0.13
  -6  -6  -7    0.05    0.09
   6  -6   7    0.16    0.10
   6   6   7    0.01    0.08
   6   6   7    0.13    0.16
  -6   6  -7    0.26    0.10
  -8  -6  -7    0.33    0.12
   8  -6   7    0.17    0.11
   8   6   7    0.29    0.17
 -10  -6  -7    0.05    0.11
  10  -6   7    0.12    0.11
  10   6   7    0.24    0.19
  12  -6   7    0.78    0.21
  12   6   7    0.88    0.24
 -13  -7   7    0.15    0.17
 -11  -7   7    0.01    0.14
  11   7  -7    0.37    0.20
   9   7  -7    0.18    0.16
   9   7  -7    0.15    0.08
   7  -7  -7   12.99    0.53
  -7  -7   7   12.49    0.55
  -7   7   7   12.19    0.56
   7   7  -7   11.66    0.51
   7   7  -7   12.13    0.45
   5  -7  -7    8.74    0.39
   5  -7  -7    9.23    0.34
  -5  -7   7    8.69    0.36
   5  -7  -7    9.01    0.39
  -5  -7   7    9.01    0.38
  -5  -7   7    8.77    0.41
  -5   7   7    8.63    0.38
   5   7  -7    9.11    0.38
   5   7  -7    9.53    0.36
  -5   7   7    8.21    0.41
   5   7  -7    8.54    0.31
  -3  -7   7    0.16    0.06
   3  -7  -7    0.32    0.07
  -3  -7   7    0.34    0.08
   3  -7  -7    0.23    0.08
  -3  -7   7    0.31    0.08
   3  -7  -7    0.45    0.06
   3   7  -7    0.25    0.07
  -3   7   7    0.33    0.11
  -3   7   7    0.36    0.06
   3   7  -7    0.30    0.08
   3   7  -7    0.29    0.03
  -3   7   7    0.46    0.09
  -1  -7   7   23.74    0.85
   1  -7  -7   23.76    0.85
  -1  -7   7   25.53    0.87
   1  -7  -7   25.10    0.82
  -1  -7   7   24.06    0.82
  -1   7   7   25.09    0.85
  -1   7   7   25.17    0.87
  -1   7   7   25.37    0.81
   1   7  -7   25.47    0.78
  -1  -7  -7    3.47    0.20
   1  -7   7    3.39    0.14
   1  -7   7    3.45    0.21
   1  -7   7    3.14    0.22
  -1   7  -7    3.25    0.16
  -1   7  -7    3.28    0.20
   1   7   7    3.48    0.20
   1   7   7    3.64    0.21
   3  -7   7    1.28    0.15
  -3  -7  -7    1.89    0.18
   3   7   7    1.41    0.13
  -3   7  -7    1.21    0.14
   3   7   7    1.11    0.16
   3   7   7    1.17    0.14
  -5  -7  -7   29.48    1.06
   5  -7   7   29.11    1.05
   5   7   7   30.20    1.04
  -5   7  -7   29.95    1.05
   5   7   7   30.90    1.07
  -7  -7  -7    3.65    0.28
   7  -7   7    3.66    0.28
   9  -7   7    0.43    0.14
  -9  -7  -7    0.40    0.14
   9   7   7    0.47    0.20
 -11  -7  -7    0.00    0.12
  11  -7   7    0.12    0.12
  11   7   7    0.14    0.21
 -12  -8   7    2.65    0.33
  10   8  -7   -0.14    0.14
  10   8  -7    0.14    0.08
   8  -8  -7    7.09    0.38
  -8  -8   7    7.53    0.41
   8   8  -7    6.51    0.38
   8   8  -7    6.78    0.31
   6  -8  -7    2.79    0.21
   6   8  -7    2.95    0.16
   6   8  -7    3.39    0.23
   4  -8  -7    0.05    0.07
  -4  -8   7    0.10    0.06
  -4  -8   7    0.13    0.07
   4  -8  -7   -0.01    0.05
   4  -8  -7    0.05    0.04
  -4  -8   7    0.05    0.07
  -4   8   7    0.01    0.09
   4   8  -7    0.04    0.05
   4   8  -7   -0.02    0.03
   4   8  -7    0.09    0.07
  -4   8   7    0.03    0.06
   2  -8  -7   -0.05    0.06
   2  -8  -7    0.11    0.05
  -2  -8   7   -0.02    0.05
  -2  -8   7   -0.06    0.05
  -2  -8   7   -0.01    0.02
  -2   8   7    0.07    0.10
   2   8  -7    0.01    0.03
  -2   8   7    0.00    0.05
   2   8  -7   -0.01    0.05
  -2   8   7    0.09    0.05
   0  -8   7    8.92    0.39
   0  -8  -7    8.47    0.37
   0  -8   7    8.42    0.37
   0  -8   7    8.53    0.32
   0   8   7    8.47    0.39
   0   8  -7    7.99    0.36
   0   8   7    8.76    0.35
   0   8  -7    8.32    0.31
   2  -8   7    5.49    0.21
   2  -8   7    5.32    0.28
  -2  -8  -7    5.23    0.28
   2   8   7    5.65    0.28
   2   8   7    4.97    0.28
   2   8   7    5.01    0.27
  -2   8  -7    5.31    0.28
   4  -8   7   14.20    0.60
  -4  -8  -7   15.71    0.62
   4   8   7   15.46    0.60
   4   8   7   15.83    0.63
  -4   8  -7   15.68    0.62
   4   8   7   15.32    0.55
   6  -8   7    0.45    0.12
  -6  -8  -7    0.67    0.15
   6   8   7    0.36    0.16
   8  -8   7    0.81    0.16
  -8  -8  -7    0.81    0.18
   8   8   7    0.89    0.24
 -10  -8  -7    1.02    0.20
  10  -8   7    0.84    0.19
  10   8   7    0.95    0.25
  11   9  -7    3.47    0.35
   9   9  -7   -0.12    0.14
   9   9  -7    0.01    0.06
   7   9  -7    3.17    0.18
   7   9  -7    3.20    0.26
  -7   9   7    3.29    0.31
   5  -9  -7   17.67    0.63
   5  -9  -7   18.41    0.68
   5   9  -7   17.57    0.67
  -5   9   7   17.85    0.67
   5   9  -7   17.32    0.63
   5   9  -7   17.12    0.58
  -5   9   7   17.05    0.70
   3  -9  -7    6.49    0.28
   3  -9  -7    6.68    0.32
  -3  -9   7    6.26    0.31
  -3  -9   7    5.74    0.31
  -3  -9   7    6.38    0.31
  -3   9   7    7.13    0.37
   3   9  -7    6.34    0.23
   3   9  -7    6.41    0.23
   3   9  -7    6.10    0.31
   3   9  -7    6.84    0.31
  -3   9   7    6.11    0.27
  -3   9   7    6.08    0.31
   1  -9  -7   14.46    0.56
   1  -9  -7   13.51    0.52
  -1  -9   7   14.71    0.52
  -1  -9   7   14.79    0.57
   1   9  -7   14.62    0.48
  -1   9   7   14.96    0.59
  -1   9   7   11.48    0.53
   1   9  -7   15.16    0.56
   1  -9   7   20.07    0.77
   1  -9   7   21.39    0.69
  -1  -9  -7   20.56    0.77
   1   9   7   21.37    0.77
  -1   9  -7   21.53    0.78
   1   9   7   21.02    0.75
   1   9   7   20.92    0.75
  -3  -9  -7    0.56    0.13
   3  -9   7    0.63    0.12
   3   9   7    0.81    0.15
   3   9   7    0.52    0.11
   3   9   7    0.65    0.11
   5  -9   7    2.74    0.23
  -5  -9  -7    2.04    0.22
   5   9   7    2.82    0.28
   7  -9   7    2.69    0.27
  -7  -9  -7    2.52    0.27
   7   9   7    2.40    0.29
  -9  -9  -7    6.46    0.43
   9  -9   7    7.26    0.43
 -11  -9  -7    2.35    0.32
  11  -9   7    2.25    0.30
  11   9   7    2.45    0.38
 -12 -10   7    4.63    0.46
  12  10  -7    4.12    0.42
  10  10  -7    3.33    0.34
  10  10  -7    3.33    0.23
   8  10  -7   10.30    0.42
   8  10  -7   10.49    0.51
   6  10  -7    3.64    0.26
   6  10  -7    3.54    0.18
  -4 -10   7   15.01    0.61
   4 -10  -7   14.41    0.56
   4 -10  -7   16.01    0.62
  -4  10   7   15.03    0.65
   4  10  -7   15.45    0.52
  -4  10   7   16.61    0.62
   4  10  -7   15.23    0.60
   4  10  -7   15.70    0.58
   2 -10  -7   52.14    1.70
   2 -10  -7   54.79    1.75
   2  10  -7   52.85    1.64
  -2  10   7   52.89    1.68
  -2  10   7   52.04    1.72
   2  10  -7   52.91    1.64
   2  10  -7   51.52    1.72
  -2  10   7   56.18    1.77
   0 -10  -7   13.75    0.57
   0 -10  -7   13.91    0.54
   0 -10   7   13.76    0.51
   0 -10   7   14.39    0.58
   0  10  -7   13.33    0.56
   0  10   7   13.48    0.53
   0  10   7   13.99    0.55
   0  10   7   15.37    0.59
   2 -10   7    9.57    0.44
  -2 -10  -7    9.35    0.43
   2  10   7    9.86    0.42
   2  10   7    9.25    0.42
   2  10   7    8.98    0.41
  -2  10  -7    8.52    0.42
   4 -10   7    8.36    0.42
  -4 -10  -7    8.51    0.43
   4  10   7    8.76    0.43
   6 -10   7    0.16    0.11
  -6 -10  -7    0.07    0.11
   8 -10   7    0.52    0.15
  -8 -10  -7    0.86    0.19
  10 -10   7    0.09    0.13
 -10 -10  -7    0.15    0.14
  10  10   7    0.30    0.25
  11  11  -7    0.48    0.12
  11  11  -7    0.19    0.21
   9  11  -7    0.64    0.11
   9  11  -7    0.65    0.21
   7  11  -7    2.83    0.28
   7  11  -7    2.61    0.17
   5  11  -7    0.94    0.10
  -5  11   7    1.15    0.21
   5  11  -7    1.52    0.19
  -3 -11   7    3.52    0.23
   3 -11  -7    3.07    0.20
  -3  11   7    2.96    0.26
   3  11  -7    3.16    0.16
   3  11  -7    3.63    0.24
  -3  11   7    3.24    0.20
  -3  11   7    3.08    0.23
   3  11  -7    2.94    0.21
   1 -11  -7    4.71    0.26
   1 -11  -7    4.54    0.28
  -1 -11   7    4.72    0.25
   1  11  -7    4.74    0.28
  -1  11   7    4.41    0.27
  -1  11   7    4.46    0.31
   1  11  -7    4.34    0.21
  -1  11   7    4.76    0.26
   1 -11   7   20.26    0.80
  -1 -11  -7   21.04    0.79
   1  11   7   19.79    0.75
   1  11   7   20.32    0.78
   1  11   7   21.54    0.77
  -1  11  -7   21.17    0.79
   3 -11   7    2.64    0.23
   3  11   7    2.54    0.22
  -3  11  -7    2.42    0.21
  -5 -11  -7    4.30    0.32
   5 -11   7    3.98    0.30
   5  11   7    3.88    0.33
  -7 -11  -7    4.71    0.36
   7 -11   7    4.93    0.34
  -9 -11  -7    3.80    0.35
   9 -11   7    4.02    0.33
  -9  11  -7    3.39    0.31
   9  11   7    3.64    0.42
  10  12  -7    1.87    0.31
  10  12  -7    1.87    0.19
   8  12  -7    0.05    0.16
   8  12  -7    0.01    0.06
   6  12  -7    0.75    0.16
   6  12  -7    0.78    0.10
   4 -12  -7    3.73    0.23
   4  12  -7    3.67    0.19
   4  12  -7    3.77    0.23
  -4  12   7    3.73    0.22
   4  12  -7    4.01    0.27
  -4  12   7    3.55    0.26
  -4  12   7    3.93    0.31
   2 -12  -7    1.01    0.14
   2  12  -7    0.72    0.09
  -2  12   7    0.97    0.15
   2  12  -7    0.76    0.13
   2  12  -7    0.74    0.13
  -2  12   7    0.79    0.12
  -2  12   7    0.94    0.19
   0 -12  -7    4.20    0.26
   0  12   7    3.77    0.29
   0  12  -7    3.49    0.26
   0  12  -7    3.59    0.20
   2 -12   7    0.19    0.10
  -2  12  -7    0.18    0.10
   2  12   7    0.14    0.12
   4 -12   7    0.61    0.15
  -4 -12  -7    0.76    0.17
  -6 -12  -7    5.42    0.39
   6 -12   7    5.97    0.38
  -8 -12  -7    0.25    0.16
   8 -12   7    0.36    0.15
  10 -12   7    0.12    0.14
 -10 -12  -7    0.04    0.17
   9  13  -7    0.36    0.10
   9  13  -7    0.35    0.21
   7  13  -7    0.02    0.12
   7  13  -7    0.06    0.07
  -5 -13   7   -0.01    0.10
   5  13  -7    0.18    0.12
  -5  13   7   -0.04    0.13
   5  13  -7    0.09    0.06
  -3 -13   7    2.04    0.23
   3 -13  -7    2.04    0.22
   3 -13  -7    2.24    0.19
  -3  13   7    2.80    0.31
   3  13  -7    2.46    0.20
   3  13  -7    2.61    0.25
   3  13  -7    2.56    0.16
  -1 -13   7    4.99    0.28
   1 -13  -7    4.86    0.30
  -1  13   7    5.27    0.36
   1  13  -7    5.49    0.32
  -1  13   7    5.28    0.29
   1  13  -7    5.15    0.25
   1 -13   7    0.47    0.14
   1  13   7    0.35    0.15
  -1  13  -7    0.43    0.13
   3 -13   7    0.16    0.12
  -3  13  -7    0.09    0.11
   5 -13   7    0.15    0.13
  -5 -13  -7   -0.05    0.11
   7 -13   7    0.78    0.18
  -7 -13  -7    0.77    0.19
  -9 -13  -7    0.20    0.17
   9 -13   7    0.47    0.17
   8  14  -7   -0.23    0.15
   8  14  -7    0.15    0.08
   6  14  -7    1.17    0.21
   6  14  -7    0.88    0.12
  -4  14   7    1.53    0.26
   4  14  -7    1.42    0.14
   4  14  -7    1.76    0.23
   2 -14  -7    0.21    0.10
  -2  14   7    0.11    0.16
   2  14  -7   -0.16    0.05
   2  14  -7   -0.02    0.06
   2  14  -7   -0.08    0.09
   0 -14  -7    0.54    0.13
   0  14   7    0.55    0.18
   0  14  -7    0.48    0.14
   2 -14   7    3.33    0.27
  -2  14  -7    3.17    0.28
   2  14   7    3.20    0.29
   4 -14   7    1.86    0.25
  -4  14  -7    2.49    0.29
   6 -14   7    0.49    0.15
  -6 -14  -7    0.57    0.19
   6  14   7    0.53    0.21
   8 -14   7    0.25    0.14
  -8 -14  -7    0.44    0.17
   9  15  -7    0.17    0.10
   9  15  -7   -0.03    0.19
   7  15  -7    4.52    0.39
   7  15  -7    5.36    0.27
  -5  15   7    3.17    0.35
   5  15  -7    2.68    0.29
   5  15  -7    3.24    0.20
   3 -15  -7    1.79    0.21
   3  15  -7    2.15    0.16
   3  15  -7    1.92    0.21
  -3  15   7    1.91    0.28
   3  15  -7    2.08    0.25
   1 -15  -7   -0.02    0.09
   1  15  -7   -0.06    0.08
   1  15  -7    0.14    0.11
   1  15  -7   -0.02    0.06
  -1  15   7   -0.17    0.14
   1 -15   7    3.39    0.29
   1  15   7    3.09    0.30
  -1  15  -7    2.97    0.28
   3 -15   7    0.23    0.14
  -3  15  -7    0.20    0.14
   5 -15   7    2.14    0.29
   7 -15   7    0.03    0.13
  -7 -15  -7    0.12    0.15
  -7  15  -7    0.01    0.12
   8  16  -7    0.05    0.08
   8  16  -7   -0.35    0.17
   6  16  -7   -0.17    0.13
   6  16  -7    0.03    0.08
  -6  16   7   -0.02    0.18
  -4  16   7   -0.06    0.15
   4  16  -7    0.04    0.11
   4  16  -7    0.21    0.08
   2 -16  -7    2.88    0.25
   2  16  -7    2.91    0.30
   2  16  -7    3.19    0.27
   2  16  -7    3.39    0.22
  -2  16   7    3.33    0.34
   0 -16   7    1.24    0.21
   0 -16  -7    1.36    0.21
   0  16   7    0.88    0.21
   0  16  -7    1.05    0.19
   2 -16   7   12.10    0.62
  -2  16  -7   12.46    0.62
   4 -16   7    5.58    0.40
  -4  16  -7    5.78    0.42
   6 -16   7    0.57    0.18
   5  17  -7    0.15    0.08
   5  17  -7    0.10    0.13
  -5  17   7    0.18    0.21
  -3  17   7    0.85    0.21
   3  17  -7    1.00    0.13
   3  17  -7    0.79    0.19
   1 -17  -7    1.60    0.22
   1  17  -7    2.34    0.19
  -1  17   7    1.61    0.27
   1  17  -7    1.52    0.23
   1  17  -7    1.75    0.24
   1 -17   7    0.26    0.14
  -1  17  -7    0.09    0.13
   1  17   7    0.13    0.20
   3 -17   7   -0.03    0.12
  -3  17  -7   -0.08    0.12
   5 -17   7    0.04    0.13
  -5  17  -7    0.01    0.13
   4  18  -7    0.04    0.07
  -4  18   7   -0.03    0.18
   4  18  -7   -0.06    0.12
   2  18  -7    0.51    0.15
   2  18  -7    0.54    0.11
   2  18  -7    0.30    0.18
  -2  18   7    0.29    0.19
   0 -18   7    3.28    0.35
   0 -18  -7    3.75    0.32
   0  18   7    4.28    0.39
   0  18  -7    4.07    0.35
   2 -18   7    2.07    0.29
  -2  18  -7    1.92    0.27
   4 -18   7    0.74    0.20
  -4  18  -7    0.44    0.19
  -1 -19   7    0.14    0.13
   1  19  -7   -0.04    0.12
  -1  19   7   -0.26    0.17
   1  19  -7    0.12    0.09
  -1  19  -7   -0.38    0.11
 -12   0   8   14.28    0.68
 -10   0   8   15.09    0.66
   8   0  -8   76.41    2.44
   8   0  -8   77.54    2.49
   8   0  -8   78.56    2.42
  -8   0   8   78.05    2.50
  -8   0   8   77.73    2.43
   6   0  -8    4.38    0.24
   6   0  -8    3.85    0.19
  -6   0   8    3.64    0.21
   6   0  -8    4.35    0.20
  -6   0   8    3.98    0.24
   4   0  -8   52.73    1.64
   4   0  -8   53.31    1.60
   4   0  -8   53.02    1.68
  -4   0   8   52.18    1.67
  -2   0   8    9.06    0.36
   2   0  -8    9.35    0.32
   2   0  -8    8.62    0.34
  -2   0   8    8.99    0.29
   0   0   8   36.95    1.14
   0   0   8   35.82    1.17
   0   0  -8   36.89    1.14
   2   0   8   25.84    0.83
   2   0   8   23.97    0.84
   2   0   8   25.30    0.82
  -2   0  -8   25.30    0.80
   4   0   8    6.80    0.30
  -4   0  -8    6.29    0.26
   4   0   8    6.69    0.29
   4   0   8    6.10    0.30
   6   0   8   24.92    0.88
  -6   0  -8   24.11    0.81
   6   0   8   23.93    0.83
  -6   0  -8   23.35    0.81
   6   0   8   25.13    0.87
   8   0   8   27.00    1.01
  10   0   8    6.00    0.40
  12   0   8    0.10    0.15
 -13  -1   8    0.79    0.22
 -11  -1   8    1.04    0.21
  -9  -1   8    4.45    0.31
  -9   1   8    5.44    0.28
  -9   1   8    5.01    0.32
  -7  -1   8   29.86    1.04
   7  -1  -8   29.76    0.94
  -7  -1   8   30.22    0.98
   7  -1  -8   30.16    0.99
   7  -1  -8   28.32    1.02
   7   1  -8   29.99    0.97
  -7   1   8   28.92    1.00
   7   1  -8   28.56    0.98
  -7   1   8   28.24    1.03
   7   1  -8   29.97    1.03
   5  -1  -8   15.64    0.59
  -5  -1   8   16.47    0.60
   5  -1  -8   15.98    0.51
   5  -1  -8   15.48    0.56
  -5   1   8   16.21    0.58
   5   1  -8   15.70    0.54
   5   1  -8   16.92    0.53
   5   1  -8   15.50    0.59
   3  -1  -8   21.51    0.74
  -3  -1   8   21.68    0.74
   3  -1  -8   21.89    0.72
  -3  -1   8   22.23    0.75
   3  -1  -8   22.87    0.72
  -3  -1   8   22.27    0.69
  -3   1   8   23.48    0.76
   3   1  -8   22.10    0.70
   3   1  -8   21.88    0.68
   3   1  -8   20.54    0.73
   3   1  -8   21.46    0.70
  -1  -1   8   16.53    0.53
   1  -1  -8   16.03    0.55
  -1  -1   8   16.66    0.57
  -1   1   8   16.52    0.51
   1   1  -8   16.18    0.52
   1   1  -8   15.82    0.54
  -1   1   8   15.42    0.56
   1  -1   8   59.98    1.82
  -1  -1  -8   59.34    1.81
   1  -1   8   59.07    1.85
   1   1   8   57.87    1.82
   1   1   8   55.79    1.81
   1   1   8   58.24    1.83
  -1   1  -8   60.86    1.79
   3  -1   8   18.62    0.63
   3  -1   8   17.83    0.61
   3  -1   8   16.71    0.62
  -3  -1  -8   17.49    0.59
   3   1   8   17.37    0.61
   3   1   8   16.53    0.62
   3   1   8   17.65    0.61
  -3   1  -8   17.39    0.56
   5  -1   8    0.51    0.09
  -5  -1  -8    0.49    0.08
   5  -1   8    0.52    0.12
  -5  -1  -8    0.57    0.08
   5  -1   8    0.68    0.10
   5   1   8    0.49    0.08
   5   1   8    0.63    0.10
  -5   1  -8    0.69    0.08
   5   1   8    0.43    0.13
  -5   1  -8    0.47    0.08
  -7  -1  -8    0.16    0.07
   7  -1   8    0.16    0.11
   7   1   8    0.23    0.14
   7   1   8    0.24    0.09
  -7   1  -8    0.11    0.07
   9  -1   8    9.73    0.49
   9   1   8    9.74    0.51
  11  -1   8   -0.10    0.13
  11   1   8    0.15    0.14
 -14  -2   8    0.72    0.23
 -12  -2   8    0.92    0.21
 -10  -2   8    5.20    0.36
  -8  -2   8   13.49    0.51
   8  -2  -8   12.82    0.54
  -8  -2   8   12.80    0.55
  -8   2   8   12.35    0.51
   8   2  -8   11.85    0.54
   8   2  -8   12.35    0.50
  -6  -2   8    0.09    0.06
   6  -2  -8    0.12    0.04
   6  -2  -8    0.09    0.05
   6  -2  -8    0.15    0.08
  -6  -2   8    0.13    0.08
  -6   2   8    0.08    0.08
   6   2  -8    0.18    0.08
   6   2  -8    0.12    0.05
   6   2  -8    0.15    0.09
  -4  -2   8    4.03    0.17
   4  -2  -8    4.14    0.20
  -4  -2   8    3.96    0.22
   4  -2  -8    4.09    0.22
  -4  -2   8    3.66    0.20
   4   2  -8    3.95    0.16
   4   2  -8    4.06    0.17
  -4   2   8    3.89    0.22
   4   2  -8    3.96    0.21
  -2  -2   8   12.22    0.44
  -2  -2   8   12.69    0.41
   2  -2  -8   11.70    0.44
  -2  -2   8   12.23    0.45
  -2   2   8   11.17    0.45
   2   2  -8   11.94    0.39
   2   2  -8   11.94    0.43
   0  -2   8    0.29    0.06
   0  -2   8    0.36    0.06
   0  -2  -8    0.45    0.07
   0   2  -8    0.40    0.05
   0   2   8    0.34    0.08
   0   2   8    0.41    0.07
   0   2  -8    0.41    0.05
   0   2   8    0.34    0.06
   2  -2   8   38.82    1.24
  -2  -2  -8   37.70    1.23
   2  -2   8   38.73    1.26
  -2   2  -8   40.45    1.18
   2   2   8   36.02    1.23
   2   2   8   39.29    1.23
   2   2   8   39.15    1.24
   4  -2   8   26.01    0.82
   4  -2   8   23.72    0.83
  -4  -2  -8   23.71    0.80
   4  -2   8   23.35    0.83
  -4   2  -8   24.45    0.75
  -4   2  -8   22.53    0.81
   4   2   8   23.97    0.84
   4   2   8   24.03    0.80
   4   2   8   23.06    0.82
  -6  -2  -8   19.40    0.69
   6  -2   8   19.06    0.73
  -6  -2  -8   19.18    0.65
   6  -2   8   19.62    0.71
   6   2   8   20.64    0.73
   6   2   8   20.05    0.67
   6   2   8   19.27    0.75
  -6   2  -8   18.31    0.68
  -8  -2  -8    9.48    0.42
   8  -2   8    9.29    0.46
   8   2   8    9.46    0.45
   8   2   8    8.97    0.48
  10  -2   8    0.25    0.13
  10   2   8    0.52    0.18
  12  -2   8    0.33    0.16
  12   2   8    0.35    0.17
 -13  -3   8    0.26    0.19
 -11  -3   8    0.22    0.14
  -9  -3   8    4.27    0.31
   9   3  -8    4.33    0.30
  -9   3   8    4.18    0.27
   7  -3  -8    0.41    0.10
  -7  -3   8    0.58    0.09
   7  -3  -8    0.38    0.09
  -7  -3   8    0.38    0.11
  -7   3   8    0.66    0.14
   7   3  -8    0.43    0.11
   7   3  -8    0.42    0.11
  -5  -3   8   57.65    1.83
  -5  -3   8   57.20    1.79
   5  -3  -8   54.07    1.79
   5  -3  -8   56.38    1.82
   5  -3  -8   57.29    1.72
   5   3  -8   57.10    1.82
  -5   3   8   57.98    1.83
  -5   3   8   58.38    1.79
   5   3  -8   56.22    1.76
   5   3  -8   56.83    1.75
  -3  -3   8    0.99    0.11
  -3  -3   8    0.96    0.08
   3  -3  -8    1.10    0.11
   3  -3  -8    0.95    0.12
  -3  -3   8    1.04    0.11
   3   3  -8    0.91    0.05
  -3   3   8    0.82    0.12
   3   3  -8    1.02    0.08
  -3   3   8    1.04    0.10
   3   3  -8    0.96    0.11
   3   3  -8    0.83    0.05
  -1  -3   8   24.54    0.79
  -1  -3   8   22.65    0.82
   1   3  -8   23.64    0.78
  -1   3   8   24.06    0.82
  -1   3   8   25.74    0.80
  -1   3   8   24.93    0.76
   1   3  -8   24.47    0.75
   1  -3   8    4.23    0.23
  -1  -3  -8    4.11    0.20
   1  -3   8    4.44    0.21
   1   3   8    4.18    0.20
   1   3   8    4.30    0.21
  -1   3  -8    4.20    0.18
  -1   3  -8    4.27    0.15
   3  -3   8   36.72    1.14
   3  -3   8   35.56    1.16
   3  -3   8   33.98    1.14
  -3  -3  -8   35.08    1.13
   3   3   8   36.14    1.14
  -3   3  -8   30.95    1.13
   3   3   8   35.53    1.12
   3   3   8   34.50    1.15
   5  -3   8    0.17    0.09
  -5  -3  -8    0.24    0.07
   5  -3   8    0.07    0.06
   5  -3   8    0.23    0.08
   5   3   8    0.05    0.11
   5   3   8    0.31    0.09
  -5   3  -8    0.25    0.08
   5   3   8    0.15    0.05
  -7  -3  -8    0.50    0.11
   7  -3   8    0.57    0.13
  -7   3  -8    0.57    0.11
   7   3   8    0.70    0.19
   7   3   8    0.95    0.15
   9  -3   8   -0.01    0.11
  -9  -3  -8   -0.01    0.08
   9   3   8    0.21    0.17
  11  -3   8    0.14    0.14
  11   3   8    0.29    0.18
 -12  -4   8    0.74    0.19
 -10  -4   8   -0.06    0.10
  -8  -4   8    6.05    0.36
   8  -4  -8    6.08    0.33
   8   4  -8    5.57    0.32
   8   4  -8    5.73    0.34
   6  -4  -8    3.64    0.17
  -6  -4   8    3.72    0.24
   6  -4  -8    3.70    0.23
  -6  -4   8    3.77    0.19
   6  -4  -8    4.10    0.22
   6   4  -8    3.81    0.18
   6   4  -8    3.72    0.20
   6   4  -8    3.65    0.24
  -6   4   8    3.62    0.25
   4  -4  -8   21.43    0.74
  -4  -4   8   20.85    0.75
  -4  -4   8   20.20    0.71
   4  -4  -8   21.79    0.75
   4  -4  -8   21.72    0.66
  -4   4   8   22.18    0.77
   4   4  -8   21.64    0.71
  -4   4   8   22.03    0.73
   4   4  -8   21.64    0.67
   4   4  -8   20.99    0.74
  -2  -4   8   49.29    1.54
   2  -4  -8   49.05    1.53
  -2  -4   8   39.49    1.50
   2   4  -8   50.35    1.51
  -2   4   8   50.24    1.52
   2   4  -8   48.49    1.45
  -2   4   8   49.89    1.46
  -2   4   8   48.34    1.55
   0  -4  -8    3.21    0.18
   0  -4   8    3.40    0.18
   0  -4   8    3.11    0.19
   0  -4   8    3.60    0.15
   0   4   8    3.14    0.17
   0   4  -8    3.35    0.14
   0   4   8    3.21    0.18
   0   4  -8    3.31    0.14
   0   4   8    4.15    0.20
  -2  -4  -8   18.77    0.67
   2  -4   8   19.25    0.70
   2  -4   8   19.54    0.67
   2   4   8   19.14    0.66
   2   4   8   18.51    0.67
  -2   4  -8   19.36    0.65
  -2   4  -8   20.04    0.68
   2   4   8   18.16    0.66
   4  -4   8    2.74    0.20
   4  -4   8    2.57    0.20
   4  -4   8    3.39    0.18
  -4  -4  -8    3.03    0.19
   4   4   8    3.15    0.20
   4   4   8    2.73    0.22
   4   4   8    2.71    0.16
  -4   4  -8    2.80    0.19
  -6  -4  -8    4.39    0.26
   6  -4   8    3.95    0.26
  -6   4  -8    4.36    0.25
   6   4   8    4.53    0.27
  -8  -4  -8    0.92    0.15
   8  -4   8    0.81    0.17
   8   4   8    0.67    0.18
 -10  -4  -8    0.00    0.10
  10  -4   8    0.19    0.13
  10   4   8    0.06    0.15
  12  -4   8    0.57    0.19
  12   4   8    0.33    0.20
 -13  -5   8    0.46    0.20
 -11  -5   8    0.58    0.17
  -9  -5   8    1.35    0.20
   9   5  -8    1.28    0.19
   9   5  -8    1.02    0.18
   7  -5  -8   30.31    1.06
   7  -5  -8   30.22    1.04
  -7   5   8   30.10    1.07
   7   5  -8   29.56    0.98
   7   5  -8   29.78    1.02
   7   5  -8   30.33    1.07
   5  -5  -8   18.02    0.65
  -5  -5   8   18.29    0.67
   5  -5  -8   17.46    0.57
  -5  -5   8   18.14    0.63
   5  -5  -8   17.76    0.66
  -5   5   8   18.03    0.68
   5   5  -8   18.04    0.62
   5   5  -8   17.94    0.57
  -5   5   8   16.70    0.63
   3  -5  -8    1.99    0.09
  -3  -5   8    1.94    0.14
   3  -5  -8    1.57    0.14
  -3  -5   8    1.80    0.14
  -3  -5   8    2.01    0.13
  -3   5   8    2.11    0.19
   3   5  -8    1.72    0.12
  -3   5   8    1.91    0.09
  -3   5   8    1.92    0.14
  -1  -5   8    1.90    0.15
   1  -5  -8    1.75    0.14
  -1  -5   8    1.62    0.12
  -1  -5   8    1.77    0.11
  -1   5   8    1.78    0.17
  -1   5   8    1.81    0.13
   1   5  -8    1.76    0.11
  -1   5   8    1.78    0.11
   1   5  -8    1.64    0.08
  -1  -5  -8    9.67    0.39
   1  -5   8    9.30    0.31
   1  -5   8    8.97    0.38
   1  -5   8   10.13    0.41
   1   5   8    9.87    0.37
  -1   5  -8    9.29    0.34
   1   5   8    9.59    0.38
  -1   5  -8   10.04    0.31
  -1   5  -8    9.84    0.39
   1   5   8    9.22    0.38
   3  -5   8    6.45    0.31
   3  -5   8    6.90    0.34
  -3  -5  -8    6.71    0.31
   3   5   8    6.84    0.33
   3   5   8    6.95    0.29
   3   5   8    6.79    0.31
   5  -5   8    0.26    0.09
  -5  -5  -8    0.49    0.11
   5   5   8    0.31    0.07
   5   5   8    0.50    0.15
   5   5   8    0.45    0.10
  -5   5  -8    0.32    0.09
   7  -5   8   11.16    0.51
  -7  -5  -8   11.27    0.50
   7   5   8   11.39    0.54
   9  -5   8    1.91    0.24
  -9  -5  -8    1.64    0.21
   9   5   8    2.00    0.27
  11  -5   8    0.37    0.16
  11   5   8    0.85    0.22
 -12  -6   8    5.03    0.41
 -10  -6   8    1.44    0.23
  10   6  -8    1.18    0.21
  -8  -6   8   38.70    1.36
   8   6  -8   41.77    1.37
  -8   6   8   38.35    1.35
   8   6  -8   37.70    1.26
   8   6  -8   38.29    1.31
  -6  -6   8   10.51    0.46
  -6  -6   8   10.20    0.40
   6  -6  -8   10.36    0.45
   6  -6  -8    8.67    0.42
   6   6  -8   10.52    0.42
   6   6  -8   10.17    0.36
  -6   6   8   10.39    0.47
  -4  -6   8    5.36    0.25
  -4  -6   8    5.39    0.27
   4  -6  -8    4.01    0.24
   4  -6  -8    5.38    0.20
  -4  -6   8    5.33    0.25
   4  -6  -8    5.25    0.27
  -4   6   8    5.07    0.29
  -4   6   8    4.99    0.25
   4   6  -8    5.08    0.17
   4   6  -8    4.95    0.24
   2  -6  -8    0.02    0.03
   2  -6  -8   -0.01    0.05
  -2  -6   8    0.03    0.06
  -2  -6   8    0.04    0.05
  -2  -6   8   -0.03    0.02
  -2   6   8    0.03    0.04
   2   6  -8    0.00    0.01
  -2   6   8    0.19    0.09
  -2   6   8   -0.02    0.03
   2   6  -8    0.03    0.05
   0  -6   8    1.76    0.15
   0  -6   8    1.53    0.13
   0  -6   8    1.53    0.09
   0  -6  -8    1.62    0.13
   0   6   8    1.58    0.12
   0   6  -8    1.57    0.09
   0   6   8    1.65    0.16
   0   6  -8    1.52    0.14
   0   6   8    1.48    0.13
   2  -6   8   47.33    1.57
   2  -6   8   49.58    1.54
  -2  -6  -8   45.84    1.53
   2   6   8   44.59    1.52
   2   6   8   47.46    1.53
   2   6   8   48.86    1.52
  -2   6  -8   47.06    1.54
  -2   6  -8   48.48    1.50
   4  -6   8   44.88    1.50
   4  -6   8   44.92    1.53
  -4  -6  -8   45.91    1.50
   4   6   8   46.03    1.51
   4   6   8   48.29    1.45
  -4   6  -8   42.87    1.49
   6  -6   8   31.30    1.08
  -6  -6  -8   30.08    1.07
  -6   6  -8   30.42    1.06
   6   6   8   28.69    1.06
   6   6   8   30.44    1.10
  -8  -6  -8   12.14    0.56
   8  -6   8   13.18    0.58
 -10  -6  -8    0.21    0.12
  10  -6   8    0.38    0.15
  10   6   8    0.33    0.19
  12  -6   8    0.60    0.19
  12   6   8    0.34    0.23
 -13  -7   8    0.81    0.22
 -11  -7   8    1.21    0.22
  -9  -7   8    1.10    0.20
   9   7  -8    1.20    0.20
   9   7  -8    1.28    0.14
   9   7  -8    1.49    0.22
   7  -7  -8   31.64    1.22
   7   7  -8   36.47    1.14
  -7   7   8   37.98    1.28
   7   7  -8   36.71    1.21
   5  -7  -8    5.86    0.26
   5  -7  -8    6.71    0.33
  -5  -7   8    6.89    0.34
   5  -7  -8    7.03    0.33
  -5  -7   8    6.94    0.32
  -5  -7   8    7.06    0.31
  -5   7   8    6.20    0.31
  -5   7   8    6.82    0.37
   5   7  -8    6.80    0.31
   5   7  -8    6.65    0.24
   3  -7  -8   12.75    0.43
  -3  -7   8   12.59    0.48
  -3  -7   8   12.00    0.48
  -3  -7   8   12.26    0.48
   3  -7  -8   11.77    0.48
   3   7  -8   12.21    0.46
  -3   7   8   11.38    0.42
  -3   7   8   12.16    0.51
  -3   7   8   12.07    0.48
   3   7  -8   13.20    0.48
   3   7  -8   11.98    0.38
   1  -7  -8    1.02    0.13
  -1  -7   8    1.11    0.13
  -1  -7   8    1.00    0.10
  -1  -7   8    0.87    0.12
   1   7  -8    0.92    0.07
  -1   7   8    0.84    0.10
  -1   7   8    0.86    0.09
  -1   7   8    1.06    0.15
   1   7  -8    1.04    0.12
  -1  -7  -8   16.47    0.63
   1  -7   8   16.62    0.63
   1  -7   8   16.59    0.65
   1  -7   8   16.69    0.54
   1   7   8   17.67    0.62
  -1   7  -8   16.56    0.57
   1   7   8   17.38    0.63
   1   7   8   16.73    0.60
  -1   7  -8   16.50    0.62
   3  -7   8    0.34    0.09
  -3  -7  -8    0.29    0.10
   3  -7   8    0.47    0.12
   3   7   8    0.33    0.12
  -3   7  -8    0.56    0.11
   3   7   8    0.49    0.10
  -5  -7  -8    3.35    0.25
   5  -7   8    3.05    0.24
   5   7   8    3.20    0.28
   5   7   8    4.06    0.26
  -7  -7  -8    2.13    0.23
   7  -7   8    1.94    0.23
   7   7   8    1.98    0.27
  -9  -7  -8    4.48    0.32
   9  -7   8    3.85    0.31
 -11  -7  -8    4.55    0.36
  11  -7   8    4.70    0.37
  11   7   8    4.08    0.44
 -12  -8   8    1.42    0.26
 -10  -8   8    4.36    0.34
  10   8  -8    4.05    0.35
 -10   8   8    4.26    0.34
  10   8  -8    4.14    0.25
  10   8  -8    4.00    0.34
   8   8  -8    3.24    0.19
  -8   8   8    3.42    0.31
   8   8  -8    2.88    0.26
   6  -8  -8   13.80    0.56
  -6  -8   8   14.68    0.59
  -6  -8   8   13.79    0.55
   6   8  -8   13.12    0.51
  -6   8   8   13.75    0.61
   6   8  -8   13.69    0.47
   6   8  -8   13.86    0.55
   4  -8  -8    0.57    0.12
  -4  -8   8    0.60    0.10
   4  -8  -8    0.66    0.09
   4  -8  -8    0.50    0.10
  -4  -8   8    0.52    0.11
  -4  -8   8    0.87    0.12
   4   8  -8    0.55    0.10
  -4   8   8    0.59    0.15
  -4   8   8    0.38    0.09
   4   8  -8    0.63    0.06
   4   8  -8    0.65    0.09
  -2  -8   8   17.38    0.64
   2  -8  -8   16.96    0.64
  -2  -8   8   17.05    0.63
   2  -8  -8   16.34    0.58
  -2  -8   8   14.72    0.59
  -2   8   8   17.47    0.58
  -2   8   8   16.81    0.66
  -2   8   8   16.89    0.62
   2   8  -8   17.02    0.62
   2   8  -8   16.93    0.54
   2   8  -8   17.40    0.54
   0  -8   8    0.59    0.11
   0  -8   8    0.81    0.13
   0  -8  -8    0.83    0.12
   0  -8   8    0.64    0.08
   0   8   8    0.96    0.15
   0   8  -8    0.84    0.12
   0   8   8    0.58    0.10
   0   8  -8    0.82    0.08
   2  -8   8   16.65    0.65
   2  -8   8   17.04    0.68
  -2  -8  -8   17.59    0.66
   2   8   8   17.23    0.64
   2   8   8   16.79    0.63
  -2   8  -8   17.09    0.65
  -4  -8  -8   24.26    0.90
   4  -8   8   26.79    0.91
  -4   8  -8   23.61    0.89
   4   8   8   24.35    0.88
   4   8   8   25.50    0.91
   4   8   8   23.32    0.83
  -6  -8  -8    5.16    0.32
   6  -8   8    4.88    0.31
   6   8   8    4.61    0.36
  -6   8  -8    4.86    0.30
  -8  -8  -8    0.93    0.18
   8  -8   8    0.92    0.18
 -10  -8  -8    0.08    0.12
  10  -8   8    0.07    0.13
  10   8   8    0.07    0.19
  11   9  -8   -0.02    0.18
  11   9  -8    0.02    0.08
  11   9  -8    0.16    0.16
   9   9  -8    0.61    0.10
   9   9  -8    0.24    0.16
   7   9  -8    0.94    0.17
   7   9  -8    0.79    0.09
   5  -9  -8    4.57    0.27
  -5  -9   8    4.67    0.25
   5   9  -8    4.43    0.27
   5   9  -8    4.53    0.24
   5   9  -8    4.41    0.18
  -5   9   8    4.44    0.33
   3  -9  -8    0.60    0.11
  -3  -9   8    0.63    0.11
   3  -9  -8    0.60    0.09
  -3  -9   8    0.78    0.12
  -3  -9   8    0.70    0.12
  -3   9   8    0.36    0.09
   3   9  -8    0.79    0.12
  -3   9   8    0.69    0.16
   3   9  -8    0.81    0.12
   3   9  -8    0.65    0.06
  -3   9   8    0.80    0.09
   3   9  -8    0.63    0.06
   1  -9  -8    0.34    0.08
  -1  -9   8    0.29    0.09
  -1  -9   8    0.37    0.10
   1  -9  -8    0.32    0.10
  -1  -9   8    0.36    0.08
  -1   9   8    0.25    0.09
  -1   9   8    0.24    0.12
  -1   9   8    0.29    0.08
   1   9  -8    0.31    0.05
   1   9  -8    0.38    0.09
  -1  -9  -8    1.29    0.16
   1  -9   8    1.35    0.16
   1  -9   8    1.45    0.14
   1   9   8    1.31    0.17
  -1   9  -8    1.43    0.17
   1   9   8    1.24    0.15
  -3  -9  -8   20.18    0.76
   3  -9   8   20.52    0.77
  -3   9  -8   19.28    0.75
   3   9   8   19.48    0.72
   3   9   8   18.67    0.73
   3   9   8   21.22    0.75
  -5  -9  -8    0.32    0.12
   5  -9   8    0.24    0.11
   5   9   8   -0.07    0.14
  -7  -9  -8    2.83    0.29
   7  -9   8    3.33    0.28
  -9  -9  -8    2.55    0.28
   9  -9   8    2.09    0.26
   9   9   8    2.24    0.34
  11  -9   8    1.68    0.26
 -11  -9  -8    1.41    0.25
  11   9   8    1.59    0.33
  12  10  -8    0.29    0.11
  12  10  -8    0.33    0.18
  10  10  -8   -0.08    0.17
  10  10  -8    0.21    0.08
   8  10  -8    0.45    0.09
   8  10  -8    0.60    0.16
   6  10  -8    0.34    0.12
   6  10  -8    0.33    0.07
  -6  10   8    0.29    0.16
  -4 -10   8    0.87    0.14
   4 -10  -8    1.12    0.12
  -4  10   8    0.98    0.11
   4  10  -8    1.15    0.14
  -4  10   8    1.03    0.15
   4  10  -8    1.05    0.08
  -4  10   8    0.89    0.17
   4  10  -8    1.07    0.16
   4  10  -8    1.04    0.07
  -2 -10   8    1.11    0.13
  -2 -10   8    0.94    0.14
   2 -10  -8    1.19    0.13
  -2  10   8    1.12    0.19
  -2  10   8    1.11    0.12
   2  10  -8    1.18    0.15
  -2  10   8    1.10    0.14
   2  10  -8    1.11    0.08
   2  10  -8    1.02    0.09
   0 -10  -8    7.38    0.37
   0 -10   8    7.21    0.36
   0 -10   8    7.13    0.30
   0  10   8    7.67    0.34
   0  10   8    7.19    0.38
   0  10  -8    7.02    0.36
  -2 -10  -8   -0.01    0.07
   2  10   8   -0.08    0.08
  -2  10  -8    0.05    0.07
   2  10   8   -0.09    0.09
   4 -10   8    0.02    0.07
  -4 -10  -8    0.01    0.07
   6 -10   8    3.94    0.29
  -6 -10  -8    3.99    0.31
   6  10   8    3.36    0.27
   6  10   8    3.12    0.31
  -6  10  -8    3.30    0.27
  -8 -10  -8    1.42    0.23
   8 -10   8    1.64    0.24
   8  10   8    1.29    0.29
  -8  10  -8    1.45    0.21
 -10 -10  -8   -0.05    0.14
  10 -10   8    0.30    0.14
  11  11  -8    0.62    0.24
  11  11  -8    0.95    0.14
   9  11  -8    0.71    0.21
   9  11  -8    1.06    0.13
   7  11  -8    1.29    0.12
   7  11  -8    1.29    0.20
   5  11  -8    0.17    0.05
  -5  11   8    0.10    0.14
   5  11  -8    0.22    0.11
   5  11  -8    0.38    0.13
   3 -11  -8    5.58    0.28
  -3 -11   8    5.71    0.31
   3  11  -8    6.05    0.32
   3  11  -8    5.74    0.23
  -3  11   8    6.10    0.37
   3  11  -8    5.50    0.30
  -3  11   8    5.26    0.31
  -3  11   8    5.80    0.27
   1 -11  -8   27.28    0.93
  -1 -11   8   25.84    0.91
   1 -11  -8   26.71    0.97
   1  11  -8   27.34    0.96
  -1  11   8   27.22    0.99
  -1  11   8   24.73    0.91
   1  11  -8   27.42    0.87
   1  11   8    4.55    0.30
  -1  11  -8    4.04    0.28
   1  11   8    4.77    0.28
   3 -11   8    1.10    0.17
  -3 -11  -8    0.83    0.15
   3  11   8    1.07    0.16
   5 -11   8    2.78    0.28
  -5 -11  -8    2.68    0.28
   5  11   8    1.90    0.26
  -7 -11  -8    0.08    0.14
   7 -11   8    0.25    0.12
   7  11   8    0.06    0.17
  -9 -11  -8    0.34    0.16
   9 -11   8    0.57    0.17
  10  12  -8    0.97    0.14
  10  12  -8    0.83    0.23
   8  12  -8    4.78    0.24
   8  12  -8    5.33    0.37
  -8  12   8    4.06    0.39
   6  12  -8    1.12    0.11
   6  12  -8    1.10    0.20
  -4  12   8    0.63    0.17
   4  12  -8    0.90    0.16
   4  12  -8    0.62    0.11
  -4  12   8    0.75    0.18
   4  12  -8    0.60    0.08
  -2 -12   8    2.26    0.19
   2 -12  -8    2.54    0.19
   2  12  -8    2.58    0.21
   2  12  -8    2.20    0.14
  -2  12   8    2.22    0.25
   0  12   8    2.70    0.27
   0  12  -8    2.03    0.15
   0  12  -8    2.29    0.23
   2 -12   8   20.92    0.81
  -2  12  -8   19.47    0.80
   2  12   8   20.15    0.78
   2  12   8   21.17    0.78
   4 -12   8    6.46    0.40
  -4 -12  -8    7.96    0.43
  -4  12  -8    7.05    0.40
  -6 -12  -8    4.71    0.37
   6 -12   8    4.98    0.36
   6  12   8    4.30    0.36
  -6  12  -8    5.06    0.35
  -8 -12  -8    1.29    0.25
   8 -12   8    1.53    0.24
  -8  12  -8    1.24    0.22
   9  13  -8    0.01    0.16
   9  13  -8   -0.01    0.06
   7  13  -8    3.85    0.33
  -7  13   8    4.23    0.40
   7  13  -8    4.20    0.22
   5  13  -8    4.77    0.22
   5  13  -8    4.84    0.33
  -5  13   8    5.08    0.39
   3 -13  -8   18.89    0.75
   3 -13  -8   18.14    0.70
   3  13  -8   18.31    0.63
  -3  13   8   18.83    0.79
   3  13  -8   18.48    0.73
   3  13  -8   18.32    0.72
   1 -13  -8    0.23    0.10
   1  13  -8    0.25    0.11
   1  13  -8    0.06    0.06
  -1  13   8    0.25    0.15
  -1  13  -8    2.33    0.24
   1  13   8    1.82    0.23
   3 -13   8    0.18    0.11
  -3  13  -8    0.36    0.13
  -5 -13  -8    2.29    0.28
   5 -13   8    2.44    0.28
   7 -13   8    1.80    0.26
  -7 -13  -8    1.44    0.25
   9 -13   8    0.26    0.16
  -9 -13  -8    0.21    0.16
   8  14  -8    1.13    0.13
   8  14  -8    0.87    0.23
   6  14  -8    1.17    0.12
   6  14  -8    1.36    0.22
   4  14  -8    0.83    0.10
  -4  14   8    0.84    0.20
   4  14  -8    1.00    0.18
   2 -14  -8    0.37    0.12
   2  14  -8    0.36    0.08
   2  14  -8    0.42    0.12
  -2  14   8    0.38    0.18
   2  14  -8    0.47    0.13
   0  14   8    0.66    0.18
   0  14  -8    0.42    0.09
   0  14  -8    0.50    0.14
   2 -14   8    2.76    0.29
   2  14   8    2.86    0.27
  -2  14  -8    3.11    0.27
   4 -14   8    6.73    0.42
  -4  14  -8    6.55    0.42
  -6 -14  -8    5.05    0.41
   6 -14   8    6.23    0.42
   8 -14   8    1.38    0.26
  -8 -14  -8    1.28    0.26
   7  15  -8    0.01    0.07
   7  15  -8   -0.08    0.16
  -7  15   8   -0.05    0.17
   5  15  -8    1.92    0.26
  -5  15   8    2.20    0.32
   5  15  -8    2.32    0.17
   3  15  -8    1.40    0.20
  -3  15   8    1.06    0.24
   3  15  -8    1.27    0.13
   3  15  -8    1.07    0.18
   1 -15  -8    0.56    0.14
   1  15  -8    0.44    0.13
  -1  15   8    0.18    0.17
   1  15  -8    0.45    0.09
   1 -15   8    0.03    0.11
   1  15   8   -0.05    0.13
  -1  15  -8   -0.02    0.11
   3 -15   8    0.46    0.16
  -3  15  -8    0.19    0.12
   5 -15   8    0.46    0.16
  -5  15  -8    0.40    0.17
   7 -15   8    1.17    0.24
  -7 -15  -8    0.92    0.22
  -6  16   8    1.20    0.29
   6  16  -8    1.54    0.15
   6  16  -8    1.32    0.25
   4  16  -8    1.24    0.22
   4  16  -8    1.00    0.12
  -4  16   8    1.38    0.27
   2  16  -8    0.06    0.07
  -2  16   8   -0.06    0.16
   2  16  -8    0.19    0.13
   2  16  -8    0.00    0.10
   0  16  -8   -0.07    0.06
   0  16  -8    0.00    0.11
   0  16   8   -0.13    0.14
   2 -16   8    0.24    0.14
  -2  16  -8   -0.18    0.13
   4 -16   8    0.59    0.17
  -4  16  -8    0.60    0.20
   6 -16   8    0.22    0.16
  -6 -16  -8    0.04    0.15
   5  17  -8    1.92    0.27
  -5  17   8    2.27    0.33
   5  17  -8    2.42    0.18
   3  17  -8    0.43    0.09
   3  17  -8    0.29    0.14
  -3  17   8    0.25    0.20
   1 -17  -8    0.85    0.18
   1  17  -8    0.70    0.17
  -1  17   8    0.73    0.22
   1  17  -8    1.00    0.19
   1  17  -8    0.92    0.13
   1 -17   8    0.07    0.13
  -1  17  -8    0.03    0.13
   3 -17   8   -0.22    0.11
  -3  17  -8   -0.02    0.14
   5 -17   8    0.30    0.15
  -5  17  -8   -0.28    0.12
   4  18  -8   -0.01    0.07
  -4  18   8   -0.43    0.17
   4  18  -8   -0.07    0.13
   2  18  -8    0.52    0.15
  -2  18   8    0.40    0.22
   2  18  -8    0.30    0.15
   2  18  -8    0.55    0.12
   0 -18   8    0.16    0.13
   0  18   8    0.08    0.18
   0  18  -8    0.02    0.13
   2 -18   8    0.45    0.18
  -2  18  -8    0.43    0.18
 -12   0   9    0.18    0.16
 -10   0   9    0.30    0.13
  -8   0   9    0.14    0.09
  -8   0   9    0.08    0.08
   6   0  -9    0.05    0.04
  -6   0   9    0.02    0.07
  -6   0   9   -0.03    0.04
   6   0  -9   -0.07    0.05
   6   0  -9   -0.06    0.05
   4   0  -9    0.03    0.03
  -4   0   9   -0.03    0.05
   4   0  -9   -0.01    0.05
   4   0  -9    0.00    0.03
   2   0  -9   -0.03    0.04
  -2   0   9   -0.01    0.02
  -2   0   9   -0.09    0.05
   2   0  -9   -0.01    0.03
   0   0   9   -0.01    0.05
   0   0  -9    0.03    0.04
   0   0   9   -0.08    0.03
   2   0   9    0.02    0.05
   2   0   9   -0.07    0.06
   2   0   9   -0.04    0.05
  -2   0  -9   -0.01    0.03
   4   0   9   -0.02    0.08
   4   0   9    0.01    0.05
   4   0   9    0.04    0.05
  -4   0  -9    0.00    0.04
   6   0   9    0.17    0.08
   6   0   9    0.01    0.06
  -6   0  -9    0.07    0.06
   6   0   9    0.00    0.11
  -6   0  -9    0.09    0.06
   8   0   9    0.02    0.11
  10   0   9    0.29    0.15
  12   0   9    0.20    0.14
 -13  -1   9    0.20    0.16
 -11  -1   9    2.01    0.27
  11  -1  -9    1.67    0.23
  -9  -1   9    0.44    0.13
   9   1  -9    0.24    0.11
  -9   1   9    0.57    0.12
   7  -1  -9    1.56    0.17
  -7  -1   9    1.30    0.17
  -7  -1   9    2.03    0.16
   7   1  -9    1.70    0.19
   7   1  -9    2.03    0.16
  -5  -1   9    0.33    0.09
   5  -1  -9    0.39    0.04
   5  -1  -9    0.41    0.07
  -5  -1   9    0.36    0.08
   5  -1  -9    0.32    0.09
   5   1  -9    0.43    0.07
   5   1  -9    0.30    0.08
   5   1  -9    0.38    0.06
  -5   1   9    0.47    0.10
  -3  -1   9    5.22    0.25
  -3  -1   9    5.28    0.20
   3  -1  -9    5.91    0.23
   3  -1  -9    5.40    0.25
   3  -1  -9    5.40    0.22
   3   1  -9    5.50    0.25
  -3   1   9    5.34    0.26
   3   1  -9    5.36    0.21
   3   1  -9    5.26    0.21
   3   1  -9    5.42    0.19
  -1  -1   9    0.83    0.07
   1  -1  -9    0.97    0.10
  -1  -1   9    0.66    0.09
  -1   1   9    0.86    0.06
  -1   1   9    0.74    0.10
   1   1  -9    0.80    0.08
   1   1  -9    0.86    0.07
   1  -1   9    3.00    0.18
   1  -1   9    3.02    0.16
  -1  -1  -9    3.14    0.15
  -1   1  -9    2.93    0.13
   1   1   9    2.80    0.16
   1   1   9    2.90    0.18
   3  -1   9    1.63    0.13
   3  -1   9    1.83    0.14
  -3  -1  -9    1.66    0.11
   3  -1   9    1.83    0.14
   3   1   9    1.47    0.13
  -3   1  -9    1.81    0.10
   3   1   9    1.52    0.15
   3   1   9    1.62    0.13
  -5  -1  -9    8.69    0.35
   5  -1   9    9.29    0.39
   5  -1   9    9.07    0.39
   5  -1   9    8.13    0.39
   5   1   9    8.94    0.42
  -5   1  -9    9.15    0.33
   5   1   9    9.21    0.37
   5   1   9    9.13    0.39
  -5   1  -9    8.65    0.36
   7  -1   9    2.34    0.24
   7  -1   9    2.78    0.20
  -7  -1  -9    2.61    0.19
  -7   1  -9    3.09    0.19
   9  -1   9    0.69    0.16
   9   1   9    0.39    0.15
  11  -1   9    0.64    0.18
  11   1   9    1.02    0.21
 -12  -2   9    5.24    0.41
  10  -2  -9    4.46    0.33
 -10  -2   9    4.25    0.32
  -8  -2   9   32.44    1.07
  -8  -2   9   31.81    1.16
   8   2  -9   31.90    1.08
   8   2  -9   33.05    1.15
   6  -2  -9    0.29    0.07
   6  -2  -9    0.18    0.09
  -6  -2   9    0.37    0.08
  -6  -2   9    0.26    0.09
  -6   2   9    0.29    0.10
   6   2  -9    0.24    0.05
   6   2  -9    0.28    0.08
   6   2  -9    0.31    0.10
  -4  -2   9   10.30    0.42
  -4  -2   9   10.40    0.36
  -4  -2   9   10.15    0.40
   4  -2  -9   10.14    0.39
   4  -2  -9   10.55    0.42
   4   2  -9   10.35    0.36
   4   2  -9   10.20    0.41
  -4   2   9   10.71    0.43
   4   2  -9   10.19    0.35
   2  -2  -9    0.06    0.05
  -2  -2   9    0.14    0.06
  -2  -2   9    0.52    0.07
  -2  -2   9    0.27    0.05
  -2   2   9    0.12    0.02
  -2   2   9    0.20    0.07
   2   2  -9    0.12    0.03
   0  -2  -9   76.17    2.38
   0  -2   9   79.53    2.41
   0   2  -9   76.78    2.35
   0   2   9   77.72    2.36
   0   2   9   77.14    2.37
   0   2   9   73.32    2.39
   0   2  -9   80.06    2.35
   2  -2   9    8.22    0.34
   2  -2   9    8.20    0.36
  -2  -2  -9    8.27    0.33
   2   2   9    8.57    0.34
   2   2   9    8.51    0.35
   2   2   9    8.45    0.34
  -2   2  -9    8.49    0.28
   4  -2   9    0.10    0.06
   4  -2   9    0.15    0.08
  -4  -2  -9    0.06    0.05
   4  -2   9    0.08    0.06
  -4   2  -9    0.22    0.07
   4   2   9    0.24    0.07
  -4   2  -9    0.16    0.04
   4   2   9    0.23    0.11
   4   2   9    0.15    0.07
  -6  -2  -9   10.04    0.39
  -6  -2  -9    9.97    0.42
   6  -2   9   10.32    0.46
   6  -2   9   10.08    0.44
  -6   2  -9   10.27    0.42
   6   2   9   10.08    0.40
   6   2   9   10.06    0.45
   6   2   9   10.41    0.48
   8  -2   9   13.02    0.58
  -8  -2  -9   12.22    0.51
  10  -2   9    1.25    0.22
  10   2   9    1.35    0.22
  12  -2   9    2.91    0.35
  12   2   9    3.00    0.35
 -13  -3   9    1.67    0.29
 -11  -3   9    0.02    0.12
  -9  -3   9    0.28    0.13
  -7  -3   9   62.43    1.95
   7  -3  -9   62.70    1.98
  -7  -3   9   61.59    2.02
   7  -3  -9   61.57    2.01
  -7   3   9   60.85    1.99
   7   3  -9   64.11    1.95
   7   3  -9   61.78    2.01
   7   3  -9   60.22    1.93
  -5  -3   9    5.83    0.29
   5  -3  -9    6.19    0.27
  -5  -3   9    5.79    0.27
   5  -3  -9    6.04    0.30
   5   3  -9    5.67    0.29
   5   3  -9    5.70    0.24
   5   3  -9    5.52    0.22
  -5   3   9    5.70    0.30
  -3  -3   9  171.88    5.14
  -3  -3   9  174.01    5.18
   3  -3  -9  163.42    5.16
   3  -3  -9  170.18    5.18
  -3  -3   9  178.73    5.18
   3   3  -9  171.51    5.10
   3   3  -9  171.54    5.17
   3   3  -9  164.29    5.10
  -3   3   9  169.77    5.15
  -3   3   9  168.85    5.20
   1  -3  -9    0.12    0.06
  -1  -3   9    0.14    0.07
   1   3  -9    0.19    0.05
   1   3  -9    0.25    0.04
  -1   3   9    0.38    0.09
  -1   3   9    0.23    0.07
  -1   3   9    0.22    0.06
  -1  -3  -9  178.22    5.37
   1  -3   9  175.76    5.37
   1  -3   9  174.62    5.40
  -1   3  -9  187.88    5.31
   1   3   9  180.63    5.38
  -1   3  -9  170.74    5.34
   1   3   9  173.54    5.36
  -3  -3  -9    2.13    0.15
   3  -3   9    2.23    0.17
   3  -3   9    2.27    0.17
  -3   3  -9    2.18    0.16
   3   3   9    2.06    0.15
   3   3   9    2.33    0.20
   3   3   9    2.34    0.16
  -5  -3  -9   33.36    1.11
   5  -3   9   32.58    1.13
   5  -3   9   33.30    1.14
   5   3   9   32.75    1.15
   5   3   9   34.02    1.13
   5   3   9   33.06    1.08
   7  -3   9    2.25    0.23
  -7  -3  -9    2.14    0.20
   7   3   9    1.78    0.19
  -7   3  -9    2.17    0.18
   7   3   9    1.60    0.23
   9  -3   9    1.87    0.25
   9   3   9    2.31    0.29
  11  -3   9    2.63    0.31
  11   3   9    2.73    0.33
 -12  -4   9    0.71    0.20
 -10  -4   9    3.52    0.31
  -8  -4   9   24.04    0.91
  -8   4   9   23.33    0.89
   8   4  -9   24.83    0.85
   8   4  -9   24.13    0.82
   8   4  -9   24.17    0.91
  -6  -4   9    4.28    0.23
  -6  -4   9    4.50    0.27
   6  -4  -9    4.43    0.24
   6  -4  -9    4.55    0.27
  -6   4   9    4.36    0.28
   6   4  -9    4.46    0.23
   6   4  -9    4.62    0.20
   6   4  -9    4.52    0.26
   4  -4  -9   60.82    1.88
   4  -4  -9   55.63    1.86
  -4  -4   9   55.57    1.86
  -4  -4   9   60.65    1.88
  -4  -4   9   59.02    1.84
  -4   4   9   59.27    1.85
  -4   4   9   59.43    1.89
   4   4  -9   59.03    1.83
   4   4  -9   59.58    1.87
   4   4  -9   60.78    1.79
  -2  -4   9    0.31    0.08
   2  -4  -9    0.39    0.08
   2   4  -9    0.43    0.04
   2   4  -9    0.22    0.06
  -2   4   9    0.31    0.09
  -2   4   9    0.40    0.05
  -2   4   9    0.47    0.08
   0  -4  -9    1.81    0.14
   0  -4   9    1.52    0.12
   0  -4   9    1.79    0.15
   0   4   9    1.60    0.13
   0   4   9    1.81    0.16
   0   4  -9    1.74    0.10
   0   4  -9    1.64    0.10
   0   4   9    1.79    0.13
  -2  -4  -9    3.06    0.18
   2  -4   9    3.10    0.18
   2  -4   9    2.93    0.20
   2   4   9    3.31    0.21
   2   4   9    3.16    0.18
  -2   4  -9    3.10    0.20
   2   4   9    3.12    0.18
  -2   4  -9    3.22    0.17
   4  -4   9    6.56    0.34
   4  -4   9    7.16    0.34
  -4  -4  -9    6.85    0.32
   4   4   9    7.10    0.36
   4   4   9    7.74    0.34
   4   4   9    7.14    0.30
  -4   4  -9    6.51    0.32
   6  -4   9   38.45    1.36
  -6  -4  -9   41.17    1.35
   6   4   9   38.82    1.38
   6   4   9   42.12    1.36
  -6   4  -9   39.71    1.33
  -8  -4  -9    8.73    0.42
   8  -4   9    8.33    0.44
   8   4   9    8.03    0.43
  10  -4   9    3.49    0.34
  10   4   9    3.57    0.36
  12  -4   9    0.54    0.19
  12   4   9    0.65    0.23
 -13  -5   9    1.22    0.26
  13   5  -9    1.19    0.25
 -11  -5   9    2.49    0.30
   9   5  -9    0.16    0.11
   9   5  -9    0.04    0.05
   9   5  -9   -0.04    0.12
  -7  -5   9    5.02    0.25
   7  -5  -9    5.35    0.29
   7   5  -9    4.78    0.22
   7   5  -9    4.99    0.30
   7   5  -9    5.13    0.28
   5  -5  -9    1.11    0.14
  -5  -5   9    1.43    0.13
  -5  -5   9    1.45    0.13
   5  -5  -9    1.56    0.15
  -5  -5   9    1.57    0.17
   5   5  -9    1.39    0.08
   5   5  -9    1.37    0.15
   5   5  -9    1.52    0.13
  -5   5   9    1.44    0.17
   3  -5  -9   12.70    0.48
  -3  -5   9   13.09    0.48
   3  -5  -9   12.91    0.50
  -3  -5   9   10.36    0.45
  -3  -5   9   12.60    0.49
  -3   5   9   13.20    0.41
  -3   5   9   13.75    0.52
   3   5  -9   12.82    0.47
  -1  -5   9    0.54    0.07
   1  -5  -9    0.27    0.07
  -1  -5   9    0.32    0.08
  -1  -5   9    0.30    0.06
   1   5  -9    0.39    0.06
  -1   5   9    0.32    0.09
  -1   5   9    0.35    0.07
  -1   5   9    0.42    0.07
   1   5  -9    0.33    0.04
   1  -5   9    6.00    0.30
  -1  -5  -9    5.84    0.28
   1  -5   9    5.61    0.27
   1   5   9    5.61    0.28
  -1   5  -9    6.19    0.29
  -1   5  -9    5.98    0.20
   1   5   9    5.81    0.27
  -1   5  -9    5.94    0.24
   3  -5   9   43.28    1.40
   3  -5   9   43.61    1.42
  -3  -5  -9   42.62    1.39
  -3   5  -9   42.33    1.39
   3   5   9   42.36    1.39
   3   5   9   40.10    1.36
  -5  -5  -9    0.76    0.13
   5  -5   9    0.71    0.14
  -5   5  -9    0.72    0.12
   5   5   9    0.64    0.13
   5   5   9    0.52    0.16
   5   5   9    0.73    0.10
   7  -5   9    0.18    0.11
  -7  -5  -9    0.20    0.10
   7   5   9    0.23    0.11
   9  -5   9    1.98    0.25
  -9  -5  -9    1.90    0.22
   9   5   9    1.68    0.26
  11  -5   9    0.73    0.19
  11   5   9    0.34    0.21
 -12  -6   9    0.65    0.21
  10   6  -9    0.48    0.15
  10   6  -9    0.23    0.09
   8  -6  -9    0.88    0.16
   8   6  -9    0.58    0.15
  -8   6   9    0.74    0.17
   8   6  -9    0.73    0.15
   8   6  -9    0.76    0.10
  -6  -6   9   13.29    0.50
   6  -6  -9   13.39    0.53
   6   6  -9   12.66    0.50
   6   6  -9   13.41    0.55
   6   6  -9   12.62    0.44
  -6   6   9   12.93    0.57
  -4  -6   9    6.13    0.30
  -4  -6   9    6.23    0.28
   4  -6  -9    6.40    0.23
   4  -6  -9    6.14    0.30
  -4   6   9    6.27    0.29
  -4   6   9    6.43    0.34
  -4   6   9    5.89    0.22
   4   6  -9    5.43    0.27
   2  -6  -9    0.00    0.06
  -2  -6   9    0.00    0.04
  -2  -6   9    0.00    0.04
  -2  -6   9   -0.02    0.05
   2   6  -9    0.05    0.07
   2   6  -9    0.04    0.02
  -2   6   9   -0.03    0.05
  -2   6   9    0.02    0.04
  -2   6   9    0.07    0.10
   0  -6   9   -0.10    0.04
   0  -6   9    0.03    0.05
   0  -6   9    0.11    0.04
   0  -6  -9    0.03    0.06
   0   6  -9   -0.01    0.05
   0   6   9    0.05    0.07
   0   6   9    0.10    0.06
   0   6  -9    0.08    0.04
   0   6  -9   -0.01    0.02
   0   6   9   -0.12    0.04
   2  -6   9    4.32    0.27
   2  -6   9    4.99    0.26
  -2  -6  -9    4.82    0.26
   2   6   9    4.48    0.25
   2   6   9    5.04    0.25
  -2   6  -9    5.17    0.26
  -2   6  -9    3.88    0.23
   2   6   9    5.24    0.27
   4  -6   9    0.10    0.09
  -4  -6  -9   -0.03    0.07
   4   6   9    0.08    0.08
   4   6   9    0.13    0.14
   4   6   9    0.03    0.06
  -6  -6  -9    2.32    0.23
   6  -6   9    1.99    0.21
   6   6   9    1.95    0.26
   6   6   9    2.06    0.21
  -8  -6  -9    4.58    0.31
   8  -6   9    3.74    0.29
  10  -6   9    0.05    0.12
 -10  -6  -9   -0.12    0.10
  10   6   9    0.16    0.17
 -13  -7   9   -0.11    0.15
 -11  -7   9    0.68    0.21
  11   7  -9    0.91    0.14
   9   7  -9    3.18    0.29
   9   7  -9    2.62    0.18
  -9   7   9    2.65    0.28
   9   7  -9    2.60    0.27
  -7  -7   9    6.16    0.36
   7   7  -9    6.28    0.26
  -7   7   9    6.82    0.39
   7   7  -9    6.39    0.33
  -5  -7   9    2.02    0.16
   5  -7  -9    2.42    0.18
  -5  -7   9    2.23    0.19
   5  -7  -9    2.03    0.20
  -5  -7   9    2.15    0.17
   5   7  -9    2.23    0.18
   5   7  -9    2.19    0.10
  -5   7   9    1.77    0.21
  -3  -7   9    3.43    0.20
  -3  -7   9    3.44    0.21
   3  -7  -9    3.46    0.21
   3  -7  -9    3.22    0.16
  -3  -7   9    3.22    0.20
  -3   7   9    3.20    0.15
  -3   7   9    3.52    0.21
  -3   7   9    3.38    0.25
   3   7  -9    3.11    0.21
  -1  -7   9    0.95    0.12
  -1  -7   9    1.13    0.11
  -1  -7   9    0.84    0.13
   1  -7  -9    0.89    0.12
   1   7  -9    1.10    0.13
   1   7  -9    1.00    0.07
  -1   7   9    1.02    0.15
  -1   7   9    1.04    0.10
  -1   7   9    1.22    0.13
   1  -7   9   10.96    0.49
   1  -7   9   12.18    0.38
   1  -7   9   11.12    0.46
  -1  -7  -9   11.91    0.47
  -1   7  -9   11.65    0.38
  -1   7  -9   11.33    0.47
   1   7   9   11.91    0.47
   1   7   9   11.12    0.46
   1   7   9   10.79    0.45
  -1   7  -9   11.10    0.41
   3  -7   9   25.33    0.94
   3  -7   9   25.40    0.91
  -3  -7  -9   25.82    0.92
   3   7   9   27.66    0.88
  -3   7  -9   25.75    0.92
   3   7   9   24.02    0.90
   3   7   9   25.62    0.90
   5  -7   9    0.04    0.10
  -5  -7  -9    0.05    0.09
   5   7   9   -0.04    0.02
   5   7   9   -0.05    0.13
  -7  -7  -9    1.64    0.21
   7  -7   9    1.74    0.22
   7   7   9    1.54    0.24
   9  -7   9    0.40    0.14
  -9  -7  -9    0.46    0.15
  11  -7   9    1.65    0.25
 -11  -7  -9    1.26    0.23
  11   7   9    1.22    0.26
 -12  -8   9    0.08    0.17
  10   8  -9    1.26    0.22
  10   8  -9    1.15    0.14
  10   8  -9    1.07    0.21
   8   8  -9    1.94    0.14
   8   8  -9    2.30    0.23
  -6  -8   9   -0.01    0.05
  -6  -8   9   -0.02    0.08
   6  -8  -9    0.09    0.08
   6   8  -9    0.06    0.06
   6   8  -9   -0.01    0.04
   6   8  -9    0.13    0.09
   4  -8  -9   32.25    1.12
   4  -8  -9   33.06    1.13
  -4  -8   9   31.67    1.11
   4  -8  -9   31.21    1.14
  -4  -8   9   32.28    1.12
  -4   8   9   31.42    1.15
   4   8  -9   33.17    1.00
  -4   8   9   33.53    1.04
   4   8  -9   34.16    1.10
   4   8  -9   32.54    1.10
  -4   8   9   34.45    1.12
   2  -8  -9    0.35    0.10
  -2  -8   9    0.54    0.11
  -2  -8   9    0.52    0.09
  -2  -8   9    0.55    0.11
   2  -8  -9    0.42    0.07
  -2   8   9    0.40    0.13
  -2   8   9    0.31    0.08
   2   8  -9    0.47    0.05
   2   8  -9    0.43    0.09
  -2   8   9    0.47    0.08
   0  -8   9   -0.04    0.05
   0  -8   9    0.00    0.03
   0  -8  -9    0.08    0.07
   0  -8   9   -0.09    0.05
   0   8   9   -0.06    0.04
   0   8   9    0.02    0.07
   0   8  -9   -0.01    0.03
   0   8  -9    0.01    0.07
  -2  -8  -9    2.12    0.18
   2  -8   9    2.36    0.20
   2  -8   9    1.98    0.19
   2   8   9    2.36    0.20
   2   8   9    1.95    0.18
   2   8   9    2.22    0.21
  -4  -8  -9    4.10    0.28
   4   8   9    4.09    0.31
   4   8   9    4.09    0.23
  -6  -8  -9    3.81    0.28
   6  -8   9    3.67    0.27
   6   8   9    3.82    0.35
  -8  -8  -9    4.44    0.34
   8  -8   9    4.68    0.33
   8   8   9    4.04    0.37
 -10  -8  -9    1.59    0.24
  10  -8   9    1.82    0.26
  11   9  -9    0.48    0.11
  11   9  -9    0.38    0.19
   9   9  -9    0.48    0.09
   9   9  -9    0.34    0.16
  -7   9   9    9.11    0.50
   7   9  -9    8.96    0.34
   7   9  -9    9.64    0.44
   5  -9  -9    8.70    0.40
  -5  -9   9    8.19    0.37
   5   9  -9    8.11    0.36
  -5   9   9    8.49    0.45
   5   9  -9    7.82    0.28
   5   9  -9    8.04    0.38
   3  -9  -9   51.67    1.66
  -3  -9   9   52.37    1.64
   3  -9  -9   48.72    1.59
  -3  -9   9   50.15    1.66
  -3  -9   9   50.34    1.65
  -3   9   9   52.22    1.65
   3   9  -9   50.16    1.63
  -3   9   9   49.93    1.58
  -3   9   9   49.69    1.69
   3   9  -9   49.06    1.53
   3   9  -9   49.51    1.53
  -1  -9   9   29.45    1.06
  -1  -9   9   30.03    0.98
   1  -9  -9   29.64    1.04
  -1  -9   9   29.52    1.03
  -1   9   9   28.33    1.04
  -1   9   9   29.65    0.98
  -1   9   9   29.38    1.02
   1   9  -9   29.71    1.03
   1   9  -9   30.35    0.94
  -1  -9  -9   40.25    1.35
   1  -9   9   40.12    1.38
   1   9   9   37.98    1.30
   1   9   9   40.04    1.32
   1   9   9   37.92    1.33
  -1   9  -9   40.66    1.34
  -3  -9  -9    3.82    0.27
   3   9   9    4.41    0.26
   3   9   9    4.31    0.30
   3   9   9    3.86    0.26
   5  -9   9    4.08    0.28
  -5  -9  -9    3.73    0.28
   5   9   9    4.18    0.33
  -7  -9  -9    1.12    0.20
   7  -9   9    1.35    0.21
  -9  -9  -9    0.10    0.12
   9  -9   9   -0.03    0.09
  11  -9   9    0.69    0.18
  10  10  -9    3.71    0.23
  10  10  -9    4.28    0.38
   8  10  -9    4.30    0.22
   8  10  -9    4.35    0.32
  -6  10   9    0.42    0.16
   6  10  -9    0.27    0.06
   6  10  -9    0.28    0.12
  -4  10   9    3.99    0.31
   4  10  -9    4.03    0.24
   4  10  -9    3.96    0.16
   4  10  -9    3.85    0.16
   4  10  -9    3.61    0.25
   2 -10  -9    1.80    0.15
  -2 -10   9    1.91    0.16
  -2  10   9    2.23    0.21
   2  10  -9    1.63    0.18
   2  10  -9    1.70    0.10
  -2  10   9    1.71    0.22
   2  10  -9    1.86    0.11
  -2  10   9    1.84    0.15
   0  10   9   10.61    0.48
   0  10   9   10.43    0.45
   0  10   9    9.80    0.43
   0  10  -9    9.90    0.45
  -2 -10  -9    0.14    0.09
   2  10   9    0.31    0.12
  -2  10  -9    0.06    0.09
   2  10   9    0.35    0.13
   2  10   9    0.29    0.10
  -4 -10  -9    3.80    0.28
   4 -10   9    3.25    0.25
  -6 -10  -9   12.84    0.60
   6 -10   9   12.22    0.58
   6  10   9   12.54    0.62
  -8 -10  -9    7.61    0.46
   8 -10   9    8.11    0.46
   8  10   9    6.88    0.48
  10 -10   9    2.36    0.29
 -10 -10  -9    2.23    0.31
  11  11  -9    1.05    0.24
  11  11  -9    1.16    0.15
  11  11  -9    0.73    0.24
   9  11  -9   -0.03    0.06
   9  11  -9   -0.17    0.15
   7  11  -9    2.54    0.15
   7  11  -9    2.39    0.25
   5  11  -9   18.55    0.61
   5  11  -9   18.43    0.69
  -5  11   9   18.25    0.78
   5  11  -9   18.90    0.73
  -3 -11   9    3.39    0.23
   3 -11  -9    3.70    0.22
   3  11  -9    3.62    0.24
  -3  11   9    3.57    0.25
   3  11  -9    3.67    0.16
  -3  11   9    3.64    0.31
  -3  11   9    3.74    0.21
   3  11  -9    3.29    0.23
   1 -11  -9   13.33    0.57
  -1 -11   9   13.37    0.51
  -1  11   9   12.33    0.58
   1  11  -9   13.04    0.55
   1  11  -9   12.79    0.46
  -1  11   9   13.03    0.54
  -1  11  -9    4.98    0.31
   1  11   9    5.46    0.33
   1  11   9    5.16    0.30
  -3 -11  -9    2.65    0.24
   3 -11   9    3.10    0.25
   3  11   9    3.04    0.28
   3  11   9    2.83    0.23
   5 -11   9    2.60    0.28
  -5 -11  -9    1.92    0.25
   5  11   9    2.32    0.27
  -7 -11  -9    0.31    0.16
   7 -11   9    0.25    0.14
   9 -11   9    0.60    0.17
  -9 -11  -9    1.11    0.23
  10  12  -9    0.50    0.10
  10  12  -9    0.43    0.21
   8  12  -9    0.01    0.05
   8  12  -9    0.25    0.16
  -6  12   9    1.66    0.25
   6  12  -9    1.74    0.23
   6  12  -9    1.62    0.12
   4  12  -9    1.16    0.15
   4  12  -9    1.17    0.18
  -4  12   9    1.68    0.25
   4  12  -9    1.22    0.10
   2 -12  -9    3.49    0.22
  -2 -12   9    2.96    0.22
  -2  12   9    3.55    0.22
   2  12  -9    3.68    0.18
   2  12  -9    3.73    0.26
  -2  12   9    3.32    0.31
  -2  12   9    3.88    0.26
   0  12   9    1.07    0.20
   0  12  -9    1.24    0.18
  -2  12  -9    1.46    0.20
   2  12   9    1.93    0.22
   2  12   9    1.78    0.21
   4 -12   9   10.09    0.52
  -4 -12  -9   10.70    0.53
  -4  12  -9   10.05    0.52
  -6 -12  -9    5.18    0.38
   6 -12   9    4.95    0.36
   6  12   9    4.62    0.41
   8 -12   9    0.85    0.20
  -8 -12  -9    0.75    0.20
   9  13  -9   -0.05    0.06
   9  13  -9   -0.37    0.14
   7  13  -9   -0.05    0.05
   7  13  -9    0.06    0.15
   5  13  -9    2.12    0.24
  -5  13   9    2.13    0.29
   5  13  -9    2.28    0.14
   3  13  -9    0.15    0.10
  -3  13   9    0.05    0.14
   3  13  -9    0.10    0.05
   3  13  -9    0.20    0.11
   1 -13  -9    0.33    0.11
   1  13  -9    0.54    0.09
  -1  13   9    0.52    0.17
   1  13  -9    0.70    0.14
   1  13   9    3.34    0.29
  -1  13  -9    3.39    0.28
   3 -13   9    0.03    0.11
  -3  13  -9   -0.13    0.09
   5 -13   9    0.65    0.17
  -5 -13  -9    1.00    0.20
   7 -13   9    0.31    0.16
  -7 -13  -9    0.16    0.16
   8  14  -9    1.17    0.13
   8  14  -9    1.10    0.24
  -8  14   9    0.84    0.26
   6  14  -9    0.85    0.10
   6  14  -9    0.69    0.18
  -4  14   9    0.40    0.20
   4  14  -9    0.73    0.17
   4  14  -9    0.74    0.09
  -2  14   9    0.11    0.15
   2  14  -9   -0.07    0.08
   2  14  -9   -0.06    0.04
   2  14  -9    0.05    0.09
   0  14   9    0.20    0.15
   0  14  -9    0.04    0.11
   0  14  -9    0.11    0.06
   2 -14   9    0.35    0.15
  -2  14  -9    0.49    0.15
   2  14   9    0.22    0.15
  -4 -14  -9    0.15    0.13
   4 -14   9    0.30    0.14
  -6 -14  -9    0.06    0.15
   6 -14   9    0.47    0.17
  -8 -14  -9   -0.09    0.14
   8 -14   9    0.21    0.13
   7  15  -9    0.02    0.07
   7  15  -9   -0.15    0.15
   5  15  -9    2.00    0.26
   5  15  -9    1.82    0.15
  -5  15   9    2.01    0.31
   3  15  -9    4.87    0.24
  -3  15   9    4.84    0.40
   3  15  -9    4.91    0.33
   3  15  -9    4.98    0.33
   1 -15  -9    3.28    0.26
  -1  15   9    3.94    0.37
   1  15  -9    3.67    0.21
   1  15  -9    3.85    0.30
  -1  15  -9    3.77    0.31
   1  15   9    3.68    0.34
   3 -15   9    2.86    0.31
  -3  15  -9    3.29    0.34
   5 -15   9    1.35    0.24
  -5 -15  -9    1.28    0.24
  -7 -15  -9    0.24    0.16
   7 -15   9    0.26    0.15
  -6  16   9    4.05    0.43
   6  16  -9    4.36    0.23
   6  16  -9    4.34    0.40
   4  16  -9    3.99    0.33
   4  16  -9    4.24    0.23
  -4  16   9    4.40    0.41
   2  16  -9    0.06    0.10
   2  16  -9    0.05    0.06
  -2  16   9   -0.06    0.16
   2  16  -9    0.24    0.13
   0  16  -9    0.08    0.12
   0  16  -9    0.11    0.07
   0  16   9   -0.08    0.15
   2 -16   9    2.29    0.28
  -2  16  -9    2.67    0.31
   4 -16   9    1.22    0.23
  -4  16  -9    1.00    0.22
  -6 -16  -9    1.69    0.29
   6 -16   9    1.34    0.25
   5  17  -9   -0.13    0.06
   5  17  -9    0.14    0.14
  -5  17   9   -0.24    0.16
  -3  17   9    3.69    0.40
   3  17  -9    3.75    0.32
   3  17  -9    3.67    0.22
   1  17  -9    1.30    0.21
  -1  17   9    1.66    0.28
   1  17  -9    1.46    0.16
   1  17  -9    1.33    0.22
   1 -17   9    0.94    0.21
  -1  17  -9    1.30    0.24
   3 -17   9    2.73    0.32
  -3  17  -9    3.01    0.34
   4  18  -9    0.45    0.18
  -4  18   9    0.58    0.24
   4  18  -9    0.29    0.09
   2  18  -9   -0.04    0.11
   2  18  -9   -0.08    0.11
   2  18  -9    0.08    0.07
  -2  18   9   -0.18    0.19
   0  18   9    0.13    0.18
   0  18  -9    0.37    0.13
   0  18  -9    0.46    0.17
   0  18  -9    0.29    0.10
   2 -18   9    0.10    0.12
  -2  18  -9   -0.07    0.14
 -10   0  10   11.22    0.55
  -8   0  10    6.87    0.38
  -8   0  10    7.67    0.35
  -6   0  10    1.67    0.16
   6   0 -10    1.89    0.19
   6   0 -10    1.67    0.12
   4   0 -10   26.47    0.88
   4   0 -10   27.49    0.83
   4   0 -10   26.85    0.92
  -4   0  10   27.33    0.92
   4   0 -10   27.06    0.87
   2   0 -10   69.38    2.09
   2   0 -10   64.35    2.11
  -2   0  10   70.20    2.06
  -2   0  10   68.14    2.14
   0   0  10   13.35    0.45
   0   0  10   12.27    0.49
   0   0 -10   13.18    0.45
   2   0  10    2.58    0.17
   2   0  10    2.52    0.17
  -2   0 -10    2.56    0.14
   2   0  10    2.68    0.16
   4   0  10    6.17    0.29
   4   0  10    5.76    0.29
  -4   0 -10    5.85    0.25
   4   0  10    6.08    0.31
   6   0  10  102.40    3.21
  -6   0 -10  100.88    3.18
   6   0  10   99.28    3.17
  -6   0 -10  104.85    3.14
   8   0  10    8.27    0.45
  10   0  10    7.02    0.45
  12   0  10    1.85    0.28
 -13  -1  10    1.22    0.26
  11  -1 -10    9.61    0.52
 -11  -1  10    9.52    0.52
  -9  -1  10    0.57    0.15
  -9   1  10    1.03    0.15
  -7  -1  10    1.86    0.16
  -7   1  10    1.91    0.18
   7   1 -10    1.43    0.17
  -5  -1  10    4.97    0.27
   5  -1 -10    4.88    0.23
  -5  -1  10    5.33    0.26
   5  -1 -10    4.95    0.27
   5   1 -10    5.10    0.27
   5   1 -10    5.37    0.22
  -5   1  10    5.14    0.27
   5   1 -10    5.21    0.20
  -3  -1  10   79.54    2.36
   3  -1 -10   78.58    2.39
  -3  -1  10   76.73    2.43
   3  -1 -10   77.62    2.43
   3  -1 -10   78.29    2.40
  -3   1  10   78.54    2.44
   3   1 -10   80.37    2.43
   3   1 -10   75.85    2.38
   3   1 -10   76.48    2.37
  -1  -1  10    7.51    0.33
  -1  -1  10    7.99    0.28
   1  -1 -10    6.98    0.30
   1   1 -10    7.05    0.29
  -1   1  10    7.15    0.32
   1   1 -10    7.66    0.28
  -1   1  10    7.40    0.26
  -1  -1 -10   48.33    1.53
   1  -1  10   47.83    1.54
   1  -1  10   48.37    1.57
   1   1  10   49.53    1.54
   1   1  10   50.45    1.57
  -1   1 -10   48.74    1.51
   3  -1  10   22.53    0.81
  -3  -1 -10   22.41    0.77
   3  -1  10   24.10    0.81
   3  -1  10   22.88    0.79
   3   1  10   23.47    0.81
   3   1  10   23.68    0.80
  -3   1 -10   23.47    0.75
   3   1  10   23.96    0.81
   5  -1  10   53.96    1.76
   5  -1  10   51.96    1.74
  -5  -1 -10   55.78    1.71
   5   1  10   55.63    1.75
   5   1  10   55.74    1.77
   5   1  10   52.24    1.72
  -5   1 -10   52.33    1.68
   7  -1  10   -0.05    0.06
  -7   1 -10   -0.06    0.05
   9  -1  10    0.57    0.16
   9   1  10    0.60    0.18
  11  -1  10    0.27    0.15
  11   1  10    0.81    0.20
 -12  -2  10    0.05    0.16
 -10  -2  10    5.15    0.37
  -8  -2  10    3.56    0.27
  -8  -2  10    3.72    0.22
   8  -2 -10    3.87    0.28
  -8   2  10    3.50    0.25
  -6  -2  10    1.44    0.13
   6  -2 -10    1.28    0.13
   6  -2 -10    1.13    0.15
  -6  -2  10    1.43    0.17
  -6   2  10    1.42    0.17
   6   2 -10    1.37    0.16
   6   2 -10    1.39    0.11
   6   2 -10    1.59    0.13
  -4  -2  10   40.08    1.37
   4  -2 -10   41.94    1.37
  -4  -2  10   42.02    1.30
  -4  -2  10   42.36    1.36
   4  -2 -10   41.22    1.33
   4   2 -10   41.53    1.30
   4   2 -10   42.35    1.29
  -4   2  10   43.28    1.38
   4   2 -10   41.99    1.30
   4   2 -10   41.74    1.36
  -2  -2  10    1.56    0.14
   2  -2 -10    1.52    0.13
  -2  -2  10    1.77    0.10
  -2   2  10    1.67    0.07
   2   2 -10    1.65    0.12
  -2   2  10    1.58    0.15
   2   2 -10    1.58    0.09
   0  -2  10   43.14    1.43
   0  -2 -10   44.15    1.40
   0   2  10   42.42    1.39
   0   2  10   44.62    1.37
   0   2 -10   44.97    1.37
   0   2 -10   43.91    1.37
   0   2  10   45.10    1.43
   2  -2  10    3.10    0.20
   2  -2  10    3.38    0.19
  -2  -2 -10    3.33    0.18
  -2   2 -10    3.34    0.14
   2   2  10    3.33    0.19
   2   2  10    3.14    0.18
   2   2  10    3.07    0.19
   4  -2  10    5.83    0.30
   4  -2  10    6.01    0.31
  -4  -2 -10    6.13    0.28
  -4   2 -10    6.18    0.30
   4   2  10    6.24    0.33
  -4   2 -10    6.25    0.23
   4   2  10    6.17    0.29
   4   2  10    7.25    0.32
  -6  -2 -10   14.59    0.54
   6  -2  10   14.43    0.59
   6  -2  10   14.34    0.57
  -6  -2 -10   13.39    0.52
   6   2  10   14.33    0.53
   6   2  10   14.25    0.60
   6   2  10   14.72    0.58
  -6   2 -10   11.81    0.52
   8  -2  10    1.08    0.19
  10  -2  10    0.92    0.20
  10   2  10    0.73    0.21
  12  -2  10    0.27    0.15
  12   2  10    0.14    0.18
 -13  -3  10    1.49    0.29
 -11  -3  10    0.32    0.17
   9  -3 -10    1.95    0.23
  -9  -3  10    1.36    0.21
  -7  -3  10    1.12    0.13
   7   3 -10    1.12    0.17
   7   3 -10    0.99    0.13
   7   3 -10    0.94    0.10
  -7   3  10    0.91    0.15
   5  -3 -10   20.92    0.79
   5  -3 -10   21.66    0.77
  -5  -3  10   22.71    0.80
   5   3 -10   23.02    0.72
   5   3 -10   22.32    0.73
   5   3 -10   22.37    0.79
  -5   3  10   22.28    0.81
  -3  -3  10   41.29    1.38
  -3  -3  10   41.65    1.35
   3  -3 -10   42.57    1.37
  -3  -3  10   42.14    1.39
   3  -3 -10   42.54    1.39
   3   3 -10   43.02    1.38
  -3   3  10   43.06    1.41
   3   3 -10   43.93    1.31
  -3   3  10   46.66    1.41
  -1  -3  10    0.29    0.06
   1  -3 -10    0.42    0.07
  -1  -3  10    0.63    0.10
   1   3 -10    0.63    0.08
   1   3 -10    0.62    0.06
  -1   3  10    0.61    0.09
  -1   3  10    0.42    0.09
  -1   3  10    0.63    0.07
  -1  -3 -10   16.52    0.59
   1  -3  10   16.38    0.62
   1  -3  10   15.95    0.59
  -1   3 -10   16.77    0.57
  -1   3 -10   16.94    0.53
   1   3  10   16.38    0.59
   1   3  10   16.99    0.60
   3  -3  10    0.88    0.12
   3  -3  10    0.78    0.12
  -3  -3 -10    0.83    0.11
  -3   3 -10    0.99    0.13
   3   3  10    1.04    0.13
   3   3  10    0.69    0.13
   3   3  10    0.92    0.11
   5  -3  10   16.73    0.64
   5  -3  10   16.88    0.64
  -5  -3 -10   16.37    0.61
   5   3  10   16.41    0.59
  -5   3 -10   15.23    0.60
   5   3  10   16.35    0.63
   5   3  10   15.54    0.64
  -7  -3 -10    3.56    0.24
   7   3  10    3.71    0.31
  -7   3 -10    3.22    0.22
   9  -3  10    0.06    0.12
  11  -3  10    0.10    0.12
  11   3  10    0.42    0.19
 -12  -4  10    0.31    0.18
 -10  -4  10    1.13    0.20
   8   4 -10    4.13    0.26
   8   4 -10    4.22    0.22
   8   4 -10    4.37    0.30
   6  -4 -10    1.87    0.19
  -6  -4  10    1.70    0.15
  -6  -4  10    1.54    0.17
   6  -4 -10    1.72    0.15
   6   4 -10    1.31    0.16
   6   4 -10    1.51    0.14
  -6   4  10    1.37    0.18
   6   4 -10    1.57    0.11
   4  -4 -10   11.35    0.48
   4  -4 -10   11.69    0.46
  -4  -4  10   12.02    0.47
  -4  -4  10   11.65    0.43
  -4  -4  10   12.02    0.47
   4   4 -10   12.22    0.39
   4   4 -10   11.92    0.43
   4   4 -10   11.60    0.47
  -4   4  10   12.45    0.45
  -4   4  10   11.90    0.49
   2  -4 -10   30.00    1.05
  -2  -4  10   31.73    1.07
  -2   4  10   33.51    0.98
  -2   4  10   30.99    1.07
   2   4 -10   31.42    1.03
   2   4 -10   31.63    0.98
  -2   4  10   32.83    1.04
   0  -4  10    0.35    0.09
   0  -4 -10    0.42    0.08
   0  -4  10    0.31    0.07
   0   4  10    0.14    0.08
   0   4 -10    0.38    0.06
   0   4  10    0.32    0.08
   0   4 -10    0.32    0.05
   0   4  10    0.26    0.07
  -2  -4 -10    2.66    0.17
   2  -4  10    2.74    0.19
   2  -4  10    2.74    0.18
  -2   4 -10    2.69    0.19
  -2   4 -10    2.79    0.16
   2   4  10    2.49    0.18
   2   4  10    2.77    0.20
   2   4  10    2.78    0.17
  -4  -4 -10    2.39    0.18
   4  -4  10    2.05    0.18
   4  -4  10    2.30    0.19
  -4   4 -10    2.21    0.17
   4   4  10    2.02    0.18
   4   4  10    2.13    0.16
   4   4  10    1.96    0.21
   6  -4  10    7.49    0.40
  -6  -4 -10    7.40    0.37
   6   4  10    8.26    0.40
   6   4  10    8.27    0.45
  -6   4 -10    8.42    0.39
  -8  -4 -10    0.71    0.13
   8  -4  10    0.56    0.15
  10  -4  10    1.93    0.27
  10   4  10    1.57    0.27
  12  -4  10    1.67    0.27
  12   4  10    1.63    0.27
 -13  -5  10   -0.19    0.15
 -11  -5  10    0.54    0.18
   9  -5 -10    2.69    0.26
   9   5 -10    2.96    0.29
   9   5 -10    2.38    0.17
  -7  -5  10    0.00    0.10
  -7  -5  10    0.26    0.07
   7   5 -10    0.07    0.09
   7   5 -10    0.06    0.10
  -7   5  10   -0.01    0.10
   7   5 -10    0.09    0.05
   5  -5 -10    0.48    0.09
  -5  -5  10    0.55    0.09
  -5  -5  10    0.47    0.09
   5  -5 -10    0.39    0.10
  -5  -5  10    0.49    0.11
   5   5 -10    0.40    0.05
   5   5 -10    0.54    0.11
   5   5 -10    0.34    0.08
  -5   5  10    0.41    0.13
   3  -5 -10    2.91    0.20
  -3  -5  10    3.07    0.18
  -3  -5  10    2.89    0.19
  -3   5  10    3.23    0.18
  -3   5  10    2.79    0.12
  -3   5  10    2.66    0.22
   3   5 -10    2.84    0.17
   1  -5 -10    3.56    0.21
  -1  -5  10    4.14    0.23
  -1  -5  10    3.63    0.20
  -1  -5  10    3.89    0.18
   1   5 -10    3.71    0.15
  -1   5  10    3.92    0.18
  -1   5  10    3.63    0.23
  -1   5  10    3.66    0.20
   1   5 -10    3.85    0.18
   1  -5  10   32.94    1.10
   1  -5  10   32.41    1.13
  -1  -5 -10   32.93    1.10
   1   5  10   32.38    1.09
  -1   5 -10   32.57    1.05
   1   5  10   31.32    1.10
  -1   5 -10   34.65    1.13
  -1   5 -10   34.47    1.01
   3  -5  10   33.24    1.14
   3  -5  10   33.20    1.17
  -3  -5 -10   34.25    1.14
   3   5  10   32.50    1.11
  -3   5 -10   34.81    1.14
   3   5  10   34.45    1.13
   3   5  10   33.45    1.14
  -5  -5 -10   32.76    1.13
   5  -5  10   34.11    1.17
   5   5  10   34.15    1.14
  -5   5 -10   32.04    1.13
   5   5  10   31.78    1.08
  -7  -5 -10    0.35    0.11
   7  -5  10    0.22    0.12
   7   5  10   -0.11    0.09
  -9  -5 -10    0.02    0.09
   9  -5  10    0.31    0.14
   9   5  10    0.07    0.18
  11  -5  10    0.21    0.14
  11   5  10    0.16    0.18
 -12  -6  10    1.20    0.24
  10   6 -10    9.55    0.42
  10   6 -10    9.97    0.52
  -8   6  10   15.29    0.67
   8   6 -10   17.11    0.64
   8   6 -10   16.26    0.58
   8   6 -10   16.68    0.69
  -6  -6  10    4.13    0.23
   6  -6 -10    4.35    0.25
   6   6 -10    4.22    0.18
   6   6 -10    4.40    0.24
  -6   6  10    4.25    0.29
   6   6 -10    4.00    0.26
   4  -6 -10   17.97    0.65
  -4  -6  10   16.52    0.63
   4  -6 -10   18.10    0.67
  -4  -6  10   16.85    0.65
  -4  -6  10   18.18    0.66
  -4   6  10   18.71    0.70
   4   6 -10   17.63    0.65
  -4   6  10   17.37    0.68
   4   6 -10   17.80    0.63
  -2  -6  10   12.72    0.46
  -2  -6  10   12.09    0.50
  -2  -6  10   12.36    0.47
   2  -6 -10   11.55    0.48
  -2   6  10   12.79    0.48
  -2   6  10   12.31    0.42
   2   6 -10   12.84    0.46
   2   6 -10   12.13    0.39
  -2   6  10   12.36    0.52
   0  -6  10    1.92    0.11
   0  -6  10    1.89    0.17
   0  -6 -10    1.96    0.16
   0  -6  10    1.98    0.15
   0   6 -10    2.15    0.17
   0   6 -10    1.95    0.11
   0   6 -10    1.90    0.11
   0   6  10    1.55    0.14
   0   6  10    2.19    0.16
   0   6  10    1.92    0.18
   2  -6  10   19.52    0.75
  -2  -6 -10   19.36    0.72
   2  -6  10   19.75    0.72
   2   6  10   20.64    0.71
   2   6  10   19.17    0.70
   2   6  10   19.56    0.71
  -2   6 -10   19.03    0.71
   4  -6  10    0.25    0.10
  -4  -6 -10    0.16    0.08
   4   6  10    0.15    0.14
   4   6  10    0.31    0.10
   4   6  10    0.15    0.08
  -6  -6 -10   34.84    1.22
   6  -6  10   34.28    1.23
   6   6  10   35.89    1.23
  -6   6 -10   34.98    1.22
   6   6  10   34.92    1.25
  -8  -6 -10    0.90    0.17
   8  -6  10    0.76    0.16
  10  -6  10    5.61    0.39
 -10  -6 -10    5.79    0.38
  11   7 -10    3.01    0.22
  11   7 -10    2.54    0.31
   9   7 -10    0.39    0.08
   9   7 -10    0.32    0.15
   9   7 -10    0.56    0.16
   7   7 -10    2.86    0.27
   7   7 -10    2.88    0.23
   7   7 -10    2.71    0.15
  -7   7  10    2.67    0.26
  -5  -7  10    0.42    0.10
  -5  -7  10    0.56    0.10
  -5  -7  10    0.50    0.12
   5   7 -10    0.62    0.11
   5   7 -10    0.53    0.05
  -3  -7  10    6.63    0.32
  -3  -7  10    6.47    0.30
  -3  -7  10    6.06    0.30
   3  -7 -10    6.45    0.32
  -3   7  10    6.47    0.31
  -3   7  10    6.25    0.24
  -3   7  10    6.57    0.36
  -1  -7  10    5.20    0.26
  -1  -7  10    4.77    0.28
  -1  -7  10    4.73    0.22
   1  -7 -10    5.13    0.27
   1   7 -10    4.79    0.27
   1   7 -10    4.97    0.19
  -1   7  10    5.05    0.23
   1   7 -10    5.01    0.22
  -1   7  10    5.12    0.26
  -1   7  10    4.79    0.29
   1  -7  10   24.07    0.83
  -1  -7 -10   22.57    0.83
   1  -7  10   23.57    0.86
   1   7  10   24.21    0.83
  -1   7 -10   22.42    0.79
   1   7  10   25.68    0.83
   1   7  10   18.99    0.78
  -1   7 -10   23.38    0.83
   3  -7  10   56.53    1.88
   3  -7  10   58.73    1.93
  -3  -7 -10   57.80    1.89
   3   7  10   58.79    1.85
  -3   7 -10   59.08    1.89
   3   7  10   57.38    1.87
   3   7  10   57.39    1.88
   5  -7  10   33.41    1.19
  -5  -7 -10   33.72    1.19
   5   7  10   32.92    1.17
   5   7  10   34.34    1.21
  -5   7 -10   33.92    1.18
  -7  -7 -10    0.07    0.10
   7  -7  10    0.01    0.09
   9  -7  10    0.08    0.12
  -9  -7 -10    0.05    0.11
  11  -7  10    0.21    0.15
  12   8 -10    0.64    0.13
  10   8 -10    3.78    0.33
  10   8 -10    3.12    0.21
   8   8 -10    5.86    0.26
   8   8 -10    5.69    0.34
   8   8 -10    6.43    0.38
  -6  -8  10    8.39    0.38
  -6  -8  10    7.98    0.39
   6  -8 -10    8.30    0.41
  -6   8  10    9.22    0.47
   6   8 -10    8.84    0.40
   6   8 -10   10.48    0.40
   6   8 -10    8.20    0.30
  -4  -8  10    1.25    0.15
  -4  -8  10    1.71    0.17
  -4  -8  10    1.65    0.17
  -4   8  10    1.55    0.20
   4   8 -10    1.50    0.16
   4   8 -10    2.07    0.19
   2  -8 -10   10.08    0.45
  -2  -8  10    9.63    0.40
  -2  -8  10   10.54    0.44
  -2  -8  10   10.46    0.45
  -2   8  10   10.34    0.38
   2   8 -10    9.91    0.33
  -2   8  10   10.01    0.47
  -2   8  10    9.98    0.43
   2   8 -10   10.25    0.44
   0  -8  10    2.37    0.13
   0  -8 -10    2.65    0.20
   0  -8  10    2.29    0.18
   0   8 -10    2.30    0.13
   0   8  10    2.11    0.18
   0   8  10    2.59    0.22
   0   8  10    2.12    0.17
   0   8 -10    2.45    0.13
  -2  -8 -10    5.07    0.29
   2  -8  10    5.07    0.30
   2  -8  10    5.09    0.32
   2   8  10    5.31    0.29
   2   8  10    5.44    0.30
   2   8  10    5.48    0.31
  -4  -8 -10    4.70    0.30
  -4   8 -10    4.83    0.29
   4   8  10    4.89    0.32
   4   8  10    4.87    0.27
   4   8  10    5.16    0.30
   6  -8  10    0.72    0.15
  -6  -8 -10    0.93    0.17
   8  -8  10    4.68    0.35
  -8  -8 -10    5.07    0.35
 -10  -8 -10    1.48    0.24
  10  -8  10    1.54    0.24
  11   9 -10    0.65    0.12
  11   9 -10    0.87    0.20
   9   9 -10    4.71    0.24
   9   9 -10    5.04    0.36
   9   9 -10    4.40    0.33
   7   9 -10    0.02    0.10
   7   9 -10    0.04    0.04
  -5  -9  10    5.27    0.29
   5  -9 -10    5.23    0.30
  -5   9  10    4.87    0.34
   5   9 -10    4.94    0.18
   5   9 -10    4.80    0.28
   5   9 -10    5.52    0.27
  -3  -9  10    1.07    0.14
  -3  -9  10    1.95    0.18
  -3   9  10    1.84    0.14
   3   9 -10    1.68    0.08
   3   9 -10    1.96    0.17
  -3   9  10    2.29    0.21
  -3   9  10    2.01    0.23
   3   9 -10    1.75    0.08
  -1  -9  10    2.28    0.15
  -1   9  10    2.17    0.17
   1   9 -10    2.40    0.20
  -1   9  10    2.10    0.18
   1   9 -10    2.23    0.12
  -1   9  10    2.28    0.23
  -1  -9 -10   13.87    0.58
   1   9  10   14.09    0.56
  -1   9 -10   14.43    0.59
   1   9  10   14.07    0.59
   1   9  10   14.81    0.58
  -3  -9 -10    7.00    0.38
   3  -9  10    6.74    0.37
   3   9  10    6.97    0.38
   3   9  10    7.16    0.35
   5  -9  10    1.26    0.19
  -5  -9 -10    0.86    0.16
   5   9  10    1.16    0.21
   7  -9  10    1.98    0.25
  -7  -9 -10    1.44    0.22
  -9  -9 -10    0.92    0.20
   9  -9  10    0.74    0.18
  10  10 -10   -0.01    0.17
  10  10 -10    0.32    0.16
  10  10 -10    0.04    0.07
   8  10 -10   -0.01    0.12
  -8  10  10    0.03    0.14
   8  10 -10   -0.04    0.04
   6  10 -10    1.46    0.09
   6  10 -10    1.46    0.19
  -4 -10  10    2.11    0.20
   4  10 -10    2.33    0.20
  -4  10  10    2.97    0.30
   4  10 -10    2.41    0.10
   4  10 -10    2.53    0.11
   4  10 -10    2.60    0.20
  -2 -10  10    0.33    0.09
   2  10 -10    0.42    0.11
   2  10 -10    0.36    0.05
  -2  10  10    0.44    0.11
  -2  10  10    0.23    0.08
  -2  10  10    0.32    0.14
   2  10 -10    0.29    0.05
   0  10  10    3.75    0.29
   0  10 -10    3.82    0.26
   0  10  10    4.22    0.27
  -2 -10 -10   11.20    0.52
   2  10  10   12.51    0.52
  -2  10 -10   11.36    0.52
  -4 -10 -10    1.23    0.19
   6 -10  10    3.28    0.29
  -6 -10 -10    3.55    0.30
  -8 -10 -10    1.45    0.24
   8 -10  10    1.62    0.24
   8  10  10    1.59    0.28
 -10 -10 -10    0.20    0.16
  10 -10  10    0.10    0.13
  11  11 -10    0.92    0.22
  11  11 -10    1.09    0.14
   9  11 -10    0.02    0.05
   9  11 -10    0.01    0.15
   7  11 -10    1.45    0.21
   7  11 -10    1.32    0.11
  -5  11  10    0.07    0.15
   5  11 -10    0.17    0.12
   5  11 -10    0.28    0.10
   5  11 -10    0.32    0.05
   3 -11 -10   27.84    1.01
   3  11 -10   27.22    0.86
   3  11 -10   27.37    0.98
   3  11 -10   26.97    0.98
  -3  11  10   28.20    1.05
   3  11 -10   26.87    0.87
  -1  11  10    5.59    0.31
   1  11 -10    5.10    0.31
  -1  11  10    5.15    0.35
  -1  11  10    4.88    0.27
   1 -11  10    4.32    0.29
  -1  11 -10    4.14    0.29
   1  11  10    4.50    0.31
  -3 -11 -10    3.96    0.28
   3  11  10    3.84    0.28
  -5 -11 -10    1.98    0.25
   5 -11  10    1.94    0.26
   5  11  10    2.23    0.27
  -7 -11 -10    0.01    0.12
   7 -11  10    0.17    0.12
  -9 -11 -10    1.56    0.26
   9 -11  10    1.60    0.25
   9  11  10    1.16    0.29
  10  12 -10    1.63    0.16
  10  12 -10    1.38    0.27
   8  12 -10    0.20    0.07
   8  12 -10    0.28    0.17
   6  12 -10    1.45    0.20
   6  12 -10    1.72    0.11
   4  12 -10    9.81    0.46
   4  12 -10    9.62    0.45
   4  12 -10    9.89    0.35
  -4  12  10    9.96    0.54
   2 -12 -10    0.45    0.13
  -2 -12  10    0.43    0.11
  -2  12  10    0.73    0.15
  -2  12  10    0.45    0.17
   2  12 -10    0.57    0.08
  -2  12  10    0.50    0.11
   2  12 -10    0.79    0.15
   0  12 -10    0.31    0.12
   0  12  10    0.65    0.17
  -2 -12 -10   -0.13    0.08
   2  12  10    0.03    0.11
  -2  12 -10    0.00    0.09
   4 -12  10    0.14    0.12
  -4 -12 -10    0.23    0.13
  -6 -12 -10    3.72    0.36
   6 -12  10    3.38    0.30
   8 -12  10    1.21    0.21
  -8 -12 -10    1.14    0.24
   9  13 -10    0.69    0.22
   9  13 -10    0.58    0.10
   7  13 -10   -0.08    0.14
   7  13 -10    0.14    0.06
   5  13 -10    1.57    0.11
   5  13 -10    1.74    0.22
  -5  13  10    1.34    0.25
  -3  13  10    2.90    0.31
   3  13 -10    3.26    0.17
   3  13 -10    3.57    0.26
   3  13 -10    3.44    0.27
  -1  13  10    2.24    0.27
   1  13 -10    2.09    0.15
   1  13 -10    2.45    0.25
   1 -13  10    8.59    0.47
  -1  13 -10    9.17    0.47
   1  13  10    8.99    0.48
  -3 -13 -10    1.92    0.23
   3 -13  10    1.81    0.23
  -3  13 -10    2.19    0.26
   5 -13  10    7.83    0.46
  -5 -13 -10    7.68    0.47
  -7 -13 -10    2.29    0.30
   7 -13  10    1.78    0.27
   8  14 -10    1.31    0.25
   8  14 -10    1.43    0.13
   6  14 -10    4.10    0.20
   6  14 -10    3.91    0.31
   4  14 -10    4.35    0.29
   4  14 -10    3.67    0.19
   4  14 -10    4.04    0.31
  -4  14  10    4.02    0.38
   2 -14 -10    4.21    0.31
   2  14 -10    4.18    0.28
  -2  14  10    3.60    0.35
   2  14 -10    3.45    0.29
   2  14 -10    3.80    0.20
   0  14 -10    0.53    0.10
   0  14  10    0.74    0.19
   0  14 -10    0.57    0.15
  -2  14 -10    0.32    0.14
   4 -14  10    0.54    0.16
  -4 -14 -10    0.48    0.16
  -6 -14 -10    0.74    0.19
   6 -14  10    0.39    0.16
   7  15 -10    0.17    0.15
   7  15 -10    0.09    0.06
   5  15 -10   -0.14    0.12
   5  15 -10   -0.01    0.05
  -5  15  10    0.02    0.18
   3  15 -10    0.12    0.10
   3  15 -10   -0.08    0.05
  -3  15  10    0.05    0.18
   3  15 -10    0.04    0.10
   1  15 -10    1.04    0.13
   1  15 -10    1.14    0.20
  -1  15  10    1.01    0.22
  -1  15 -10    1.48    0.22
   1  15  10    1.18    0.21
   3 -15  10    3.57    0.36
  -3  15 -10    3.71    0.32
   5 -15  10    1.22    0.23
  -5 -15 -10    1.05    0.23
   6  16 -10    0.01    0.15
  -6  16  10   -0.10    0.20
   6  16 -10    0.05    0.06
  -4  16  10    2.45    0.35
   4  16 -10    2.35    0.17
   4  16 -10    2.45    0.28
  -2  16  10    2.45    0.32
   2  16 -10    3.14    0.31
   2  16 -10    2.76    0.29
   2  16 -10    2.59    0.18
   0  16 -10    0.10    0.07
   0  16  10   -0.13    0.15
   0  16 -10    0.01    0.12
  -2 -16 -10    0.77    0.17
   2 -16  10    0.39    0.16
  -2  16 -10    0.61    0.19
   4 -16  10    0.04    0.13
  -4  16 -10   -0.08    0.14
   5  17 -10    0.22    0.08
  -5  17  10    0.05    0.21
   5  17 -10    0.06    0.16
  -3  17  10    0.07    0.20
   3  17 -10    0.00    0.12
   3  17 -10    0.10    0.07
   1  17 -10    0.13    0.11
  -1  17  10    0.06    0.17
   1  17 -10    0.07    0.07
   1  17 -10    0.03    0.11
  -1  17 -10    0.25    0.15
   3 -17  10    0.13    0.14
  -3  17 -10   -0.20    0.11
  -2  18  10    0.00    0.20
   2  18 -10   -0.06    0.12
   2  18 -10    0.12    0.13
   2  18 -10    0.07    0.07
   0  18  10   -0.13    0.17
   0  18 -10    0.16    0.08
   0  18 -10   -0.01    0.13
   2 -18  10    0.07    0.14
  -2  18 -10    0.11    0.16
  -8   0  11    0.07    0.08
  -6   0  11   -0.01    0.07
   6   0 -11    0.06    0.08
   4   0 -11   -0.06    0.06
   4   0 -11    0.02    0.03
   4   0 -11   -0.04    0.03
   4   0 -11    0.02    0.03
  -4   0  11    0.00    0.06
  -2   0  11   -0.01    0.02
   2   0 -11    0.05    0.05
   2   0 -11   -0.05    0.03
  -2   0  11    0.04    0.06
   0   0  11    0.05    0.06
   0   0  11    0.02    0.04
   0   0 -11    0.02    0.04
   2   0  11    0.02    0.06
   2   0  11    0.07    0.06
   2   0  11    0.00    0.05
  -2   0 -11    0.05    0.04
  -4   0 -11   -0.02    0.03
   4   0  11   -0.12    0.08
   4   0  11   -0.08    0.05
   6   0  11    0.10    0.07
  -6   0 -11    0.05    0.07
  10   0  11    0.34    0.16
  12   0  11    0.12    0.15
 -11  -1  11    2.07    0.26
  -9  -1  11    0.45    0.14
  -7  -1  11    2.50    0.18
   7   1 -11    3.03    0.24
  -7   1  11    3.27    0.23
   5  -1 -11    0.64    0.11
   5  -1 -11    0.50    0.07
  -5  -1  11    0.57    0.11
   5   1 -11    0.56    0.07
   5   1 -11    0.56    0.07
   5   1 -11    0.48    0.11
  -5   1  11    0.50    0.10
   3  -1 -11    7.51    0.30
  -3  -1  11    7.85    0.28
   3  -1 -11    7.92    0.34
  -3  -1  11    7.72    0.35
  -3   1  11    7.75    0.35
   3   1 -11    8.15    0.29
   3   1 -11    7.90    0.33
  -1  -1  11    4.89    0.25
  -1  -1  11    4.94    0.20
   1  -1 -11    4.84    0.23
   1   1 -11    5.01    0.20
  -1   1  11    4.95    0.19
   1   1 -11    4.50    0.22
  -1   1  11    4.60    0.25
   1  -1  11    1.16    0.14
   1  -1  11    1.19    0.11
  -1  -1 -11    1.08    0.10
   1   1  11    1.16    0.13
   1   1  11    1.26    0.12
  -1   1 -11    1.21    0.09
   3  -1  11   31.17    1.06
  -3  -1 -11   31.36    1.04
   3  -1  11   30.57    1.09
   3  -1  11   32.33    1.07
   3   1  11   32.60    1.07
   3   1  11   32.91    1.08
  -3   1 -11   32.09    1.01
   3   1  11   32.84    1.07
   5  -1  11    7.22    0.35
  -5  -1 -11    7.31    0.31
   5  -1  11    7.20    0.37
   5   1  11    7.13    0.33
   5   1  11    7.03    0.37
   7  -1  11   -0.03    0.10
   7  -1  11    0.06    0.07
  -7   1 -11    0.05    0.07
   9  -1  11    1.08    0.20
  11  -1  11    0.33    0.16
  11   1  11    0.31    0.17
 -12  -2  11   -0.05    0.15
 -10  -2  11    5.61    0.39
  -8  -2  11    0.35    0.09
   8   2 -11    0.64    0.15
  -6  -2  11   10.54    0.47
   6  -2 -11   11.14    0.48
   6  -2 -11   11.14    0.44
  -6   2  11   10.73    0.47
   6   2 -11   10.60    0.40
   6   2 -11   10.76    0.39
   6   2 -11   10.82    0.47
  -4  -2  11    7.79    0.28
   4  -2 -11    7.21    0.31
  -4  -2  11    8.44    0.35
   4  -2 -11    7.48    0.35
  -4  -2  11    7.71    0.34
   4   2 -11    7.38    0.33
  -4   2  11    7.40    0.35
   4   2 -11    7.73    0.28
   4   2 -11    7.41    0.28
   4   2 -11    7.91    0.28
  -2  -2  11   25.82    0.82
  -2  -2  11   26.02    0.89
   2  -2 -11   24.95    0.86
  -2   2  11   25.22    0.88
   2   2 -11   24.95    0.81
  -2   2  11   26.55    0.79
   2   2 -11   24.71    0.85
   0  -2 -11    2.20    0.14
   0  -2  11    1.93    0.16
   0   2  11    2.07    0.13
   0   2  11    1.90    0.16
   0   2 -11    1.91    0.12
   0   2 -11    2.03    0.12
   0   2  11    2.12    0.14
  -2  -2 -11   39.59    1.25
   2  -2  11   38.99    1.30
   2  -2  11   37.26    1.26
   2   2  11   38.04    1.27
   2   2  11   37.81    1.26
   2   2  11   39.27    1.26
  -2   2 -11   39.82    1.20
   4  -2  11    3.62    0.24
  -4  -2 -11    3.70    0.20
   4  -2  11    3.74    0.23
   4   2  11    3.86    0.23
   4   2  11    3.87    0.22
  -4   2 -11    3.10    0.22
   4   2  11    3.36    0.24
   6  -2  11   38.80    1.36
   6  -2  11   40.50    1.36
  -6  -2 -11   40.52    1.32
   6   2  11   40.94    1.38
   6   2  11   39.23    1.32
  10  -2  11    5.29    0.37
  12  -2  11    2.51    0.32
  12   2  11    2.27    0.32
 -13  -3  11    0.91    0.25
 -11  -3  11    4.27    0.36
   9   3 -11    1.05    0.17
  -7  -3  11    5.63    0.29
  -7  -3  11    6.10    0.35
   7   3 -11    5.35    0.25
  -7   3  11    5.25    0.32
   7   3 -11    5.93    0.34
  -5  -3  11    1.76    0.18
   5  -3 -11    1.84    0.14
  -5  -3  11    2.00    0.16
  -5  -3  11    2.04    0.12
   5  -3 -11    1.75    0.18
   5   3 -11    1.87    0.13
  -5   3  11    1.93    0.19
   5   3 -11    1.96    0.18
   5   3 -11    1.86    0.11
  -3  -3  11   13.70    0.49
  -3  -3  11   13.62    0.54
   3  -3 -11   13.52    0.53
  -3  -3  11   14.47    0.53
   3   3 -11   13.81    0.46
   3   3 -11   14.45    0.52
  -3   3  11   14.39    0.56
   1  -3 -11    0.10    0.06
  -1  -3  11    0.06    0.04
  -1  -3  11    0.02    0.06
  -1   3  11    0.13    0.07
   1   3 -11    0.11    0.05
   1   3 -11    0.11    0.04
  -1   3  11    0.07    0.05
  -1   3  11    0.11    0.05
  -1  -3 -11    3.36    0.20
   1  -3  11    3.72    0.20
   1  -3  11    3.50    0.22
   1   3  11    3.69    0.20
  -1   3 -11    3.65    0.18
   1   3  11    4.04    0.22
  -1   3 -11    3.50    0.15
   3  -3  11   45.37    1.47
   3  -3  11   46.80    1.50
  -3  -3 -11   45.45    1.45
   3   3  11   44.68    1.46
  -3   3 -11   40.48    1.47
   3   3  11   45.30    1.46
   3   3  11   46.83    1.48
   5  -3  11   58.24    1.89
   5  -3  11   59.16    1.89
  -5  -3 -11   59.35    1.85
   5   3  11   56.54    1.84
   5   3  11   56.24    1.87
  -5   3 -11   56.47    1.86
   5   3  11   58.49    1.90
   7  -3  11    0.20    0.10
  -7  -3 -11    0.26    0.10
   9  -3  11    2.34    0.27
  11  -3  11    0.44    0.17
  11   3  11    0.34    0.17
 -12  -4  11    2.07    0.30
 -10  -4  11    7.35    0.45
  10   4 -11    7.50    0.45
   8   4 -11    1.70    0.13
   8   4 -11    1.87    0.22
   6  -4 -11   49.57    1.60
   6  -4 -11   47.33    1.57
  -6  -4  11   47.61    1.56
  -6  -4  11   47.00    1.60
  -6   4  11   48.48    1.61
   6   4 -11   47.87    1.59
   6   4 -11   48.24    1.52
   6   4 -11   48.43    1.50
  -4  -4  11   26.13    0.86
  -4  -4  11   27.50    0.91
   4  -4 -11   26.09    0.92
  -4  -4  11   26.15    0.91
   4  -4 -11   26.37    0.89
  -4   4  11   25.30    0.93
   4   4 -11   25.24    0.85
   4   4 -11   26.12    0.81
   4   4 -11   26.41    0.90
  -2  -4  11    2.70    0.16
   2  -4 -11    2.82    0.19
  -2  -4  11    2.61    0.16
  -2  -4  11    2.72    0.19
  -2   4  11    2.75    0.20
   2   4 -11    2.86    0.12
   2   4 -11    2.67    0.16
  -2   4  11    2.81    0.17
  -2   4  11    2.67    0.13
   0  -4  11    1.34    0.12
   0  -4  11    1.33    0.15
   0  -4 -11    1.32    0.14
   0   4  11    1.54    0.16
   0   4  11    1.46    0.13
   0   4  11    1.72    0.15
   0   4 -11    1.19    0.09
   0   4 -11    1.22    0.09
  -2  -4 -11   23.19    0.82
   2  -4  11   23.81    0.83
   2  -4  11   23.40    0.86
   2   4  11   23.55    0.83
   2   4  11   24.44    0.83
  -2   4 -11   25.03    0.86
   2   4  11   23.08    0.82
   4  -4  11    0.93    0.14
  -4  -4 -11    1.05    0.13
   4  -4  11    0.93    0.15
   4   4  11    0.88    0.17
   4   4  11    0.88    0.14
  -4   4 -11    1.11    0.14
   4   4  11    1.01    0.12
  -6  -4 -11   12.71    0.53
   6  -4  11   12.49    0.55
   6   4  11   12.60    0.58
  -8  -4 -11    3.10    0.24
   8  -4  11    3.19    0.31
   8   4  11    3.30    0.33
  10  -4  11    2.30    0.28
 -13  -5  11    0.84    0.24
 -11  -5  11    3.90    0.36
   9   5 -11    0.72    0.11
   9   5 -11    1.07    0.18
  -7  -5  11    2.65    0.19
   7   5 -11    2.81    0.16
   7   5 -11    3.28    0.21
   7   5 -11    3.18    0.25
   5  -5 -11   14.60    0.57
   5  -5 -11   14.36    0.59
  -5  -5  11   14.80    0.54
  -5  -5  11   15.40    0.59
  -5   5  11   14.03    0.60
   5   5 -11   15.27    0.53
   5   5 -11   14.78    0.48
   5   5 -11   15.20    0.59
  -3  -5  11    1.29    0.14
  -3  -5  11    1.35    0.15
  -3  -5  11    1.32    0.11
   3  -5 -11    1.09    0.13
   3   5 -11    1.24    0.06
  -3   5  11    1.28    0.09
  -3   5  11    1.14    0.16
   3   5 -11    1.43    0.14
  -1  -5  11   14.89    0.55
   1  -5 -11   14.44    0.56
  -1  -5  11   14.24    0.58
  -1  -5  11   14.70    0.52
  -1   5  11   14.71    0.51
  -1   5  11   15.59    0.55
   1   5 -11   14.49    0.51
   1   5 -11   14.86    0.49
  -1   5  11   15.10    0.58
   1  -5  11    4.31    0.27
   1  -5  11    4.81    0.24
  -1  -5 -11    4.60    0.25
   1   5  11    4.76    0.26
  -1   5 -11    5.28    0.28
   1   5  11    4.85    0.25
   1   5  11    4.57    0.25
  -1   5 -11    4.38    0.17
  -1   5 -11    4.57    0.21
  -3  -5 -11    1.78    0.17
   3  -5  11    1.11    0.14
   3  -5  11    1.56    0.18
   3   5  11    1.40    0.18
   3   5  11    1.42    0.15
   3   5  11    1.37    0.15
  -3   5 -11    1.52    0.17
  -5  -5 -11   24.98    0.92
   5  -5  11   26.71    0.97
   5  -5  11   25.56    0.95
  -5   5 -11   26.59    0.94
   5   5  11   26.42    0.94
   5   5  11   25.01    0.92
   5   5  11   25.74    0.96
  -7  -5 -11    3.55    0.26
   9  -5  11    1.43    0.22
  11  -5  11    0.20    0.15
 -12  -6  11   -0.04    0.14
  10   6 -11    0.54    0.16
  10   6 -11    0.71    0.11
   8   6 -11   13.15    0.58
  -8   6  11   13.04    0.59
   8   6 -11   12.88    0.47
   8   6 -11   12.60    0.53
  -6  -6  11    4.67    0.26
   6  -6 -11    4.71    0.27
  -6  -6  11    4.88    0.25
   6   6 -11    4.94    0.30
   6   6 -11    4.95    0.26
  -6   6  11    4.54    0.32
   6   6 -11    4.58    0.19
   4  -6 -11    1.61    0.18
  -4  -6  11    1.18    0.14
  -4  -6  11    1.37    0.16
   4  -6 -11    1.59    0.16
  -4   6  11    1.31    0.18
   4   6 -11    1.44    0.14
   4   6 -11    1.51    0.16
   2  -6 -11    1.72    0.17
  -2  -6  11    1.86    0.14
  -2  -6  11    1.97    0.15
  -2  -6  11    1.70    0.18
  -2   6  11    1.93    0.15
  -2   6  11    1.56    0.18
   2   6 -11    1.70    0.08
  -2   6  11    1.79    0.12
   2   6 -11    1.79    0.14
   0  -6  11   12.51    0.53
   0  -6  11   12.38    0.50
   0  -6  11   12.99    0.44
   0  -6 -11   12.49    0.51
   0   6  11   13.02    0.50
   0   6 -11   12.40    0.44
   0   6  11   12.86    0.48
   0   6  11   13.49    0.53
   0   6 -11   13.44    0.44
   0   6 -11   13.18    0.53
   2  -6  11    1.78    0.19
  -2  -6 -11    1.93    0.19
   2  -6  11    1.90    0.19
   2   6  11    1.71    0.17
   2   6  11    1.84    0.17
   2   6  11    1.66    0.19
  -4  -6 -11    6.92    0.36
   4  -6  11    8.18    0.41
   4   6  11    6.91    0.33
  -4   6 -11    7.91    0.38
   4   6  11    8.24    0.39
   4   6  11    7.21    0.39
  -6  -6 -11    0.69    0.14
   6  -6  11    0.69    0.14
   6   6  11    0.69    0.15
   6   6  11    0.65    0.19
  -8  -6 -11    1.83    0.22
   8  -6  11    1.69    0.23
  10  -6  11   -0.02    0.11
  11   7 -11   -0.07    0.13
  11   7 -11    0.10    0.08
   9   7 -11    0.34    0.08
   9   7 -11    0.43    0.14
   7   7 -11    1.05    0.18
   7   7 -11    1.12    0.16
   7   7 -11    1.07    0.09
  -5  -7  11    4.06    0.25
   5  -7 -11    3.74    0.26
   5  -7 -11    2.99    0.22
  -5  -7  11    3.72    0.22
   5   7 -11    4.19    0.23
   5   7 -11    3.77    0.25
   3  -7 -11    4.58    0.27
  -3  -7  11    4.46    0.26
  -3  -7  11    4.38    0.24
   3   7 -11    4.27    0.24
  -3   7  11    4.31    0.30
   1  -7 -11   -0.03    0.06
  -1  -7  11    0.05    0.06
  -1  -7  11    0.04    0.05
  -1  -7  11   -0.02    0.06
  -1   7  11    0.04    0.06
   1   7 -11    0.05    0.05
  -1   7  11    0.09    0.10
   1   7 -11   -0.02    0.06
   1   7 -11   -0.03    0.03
  -1   7  11    0.02    0.07
   1  -7  11   -0.01    0.07
  -1  -7 -11    0.10    0.08
   1   7  11    0.08    0.08
  -1   7 -11    0.05    0.07
   1   7  11   -0.06    0.08
   3  -7  11    0.01    0.08
  -3  -7 -11    0.35    0.12
   3   7  11    0.31    0.14
   3   7  11    0.27    0.09
   3   7  11    0.36    0.11
   5  -7  11   16.53    0.68
  -5  -7 -11   16.14    0.67
   5   7  11   15.32    0.65
  -5   7 -11   16.28    0.67
   5   7  11   17.41    0.70
  -7  -7 -11    1.25    0.19
   7  -7  11    0.94    0.18
  -9  -7 -11    3.07    0.27
   9  -7  11    2.67    0.30
  11  -7  11    0.31    0.16
  12   8 -11    0.57    0.21
  12   8 -11    0.45    0.12
  10   8 -11    2.98    0.20
  10   8 -11    2.72    0.31
   8   8 -11    2.26    0.22
   8   8 -11    2.03    0.13
  -8   8  11    2.11    0.26
   8   8 -11    2.02    0.24
   6  -8 -11   18.96    0.72
  -6  -8  11   17.99    0.68
   6  -8 -11   14.46    0.67
   6   8 -11   18.91    0.67
  -6   8  11   17.08    0.73
   6   8 -11   18.39    0.71
   6   8 -11   18.15    0.57
  -4  -8  11   25.37    0.91
  -4  -8  11   25.47    0.89
  -4  -8  11   25.41    0.90
  -4   8  11   26.30    0.95
   4   8 -11   26.08    0.88
   4   8 -11   25.99    0.90
   4   8 -11   22.01    0.89
  -2  -8  11    0.32    0.08
  -2  -8  11    0.21    0.08
  -2  -8  11    0.27    0.09
  -2   8  11    0.38    0.10
   2   8 -11    0.27    0.10
   2   8 -11    0.28    0.04
  -2   8  11    0.40    0.14
   2   8 -11    0.26    0.08
  -2   8  11    0.34    0.08
   0  -8  11    0.23    0.08
   0  -8  11    0.15    0.08
   0  -8 -11    0.45    0.11
   0   8  11    0.34    0.13
   0   8  11    0.45    0.11
   0   8 -11    0.29    0.06
   0   8  11    0.41    0.11
   0   8 -11    0.28    0.09
  -2  -8 -11    2.25    0.21
   2  -8  11    2.03    0.22
   2   8  11    2.36    0.21
   2   8  11    2.14    0.21
  -2   8 -11    2.41    0.20
   2   8  11    2.13    0.20
  -4  -8 -11    3.49    0.26
   4  -8  11    3.38    0.28
   4   8  11    3.41    0.31
   4   8  11    2.93    0.28
   4   8  11    3.43    0.26
  -4   8 -11    3.49    0.26
   6  -8  11    5.53    0.35
  -6  -8 -11    4.55    0.32
   8  -8  11    0.21    0.12
  -8  -8 -11    0.19    0.13
 -10  -8 -11    0.24    0.14
  10  -8  11    0.30    0.15
  11   9 -11    2.00    0.29
  11   9 -11    1.93    0.18
   9   9 -11    0.11    0.06
   9   9 -11    0.15    0.15
   9   9 -11    0.23    0.15
  -9   9  11   -0.01    0.14
   7   9 -11    0.97    0.08
   7   9 -11    0.76    0.16
   7   9 -11    1.08    0.17
  -5  -9  11    0.72    0.12
   5   9 -11    1.16    0.15
   5   9 -11    0.84    0.14
  -5   9  11    0.71    0.17
  -3  -9  11    5.83    0.33
  -3   9  11    5.71    0.37
   3   9 -11    6.27    0.32
   1  -9 -11    0.84    0.15
  -1  -9  11    0.83    0.13
  -1  -9  11    1.25    0.12
   1   9 -11    1.04    0.12
   1   9 -11    1.25    0.16
  -1   9  11    0.89    0.14
  -1   9  11    1.27    0.14
   1   9 -11    1.07    0.09
  -1   9  11    0.87    0.18
  -1  -9 -11    0.05    0.09
   1   9  11   -0.08    0.11
   1   9  11   -0.05    0.11
   1   9  11    0.10    0.09
  -1   9 -11    0.07    0.09
   3  -9  11    2.68    0.25
  -3  -9 -11    2.38    0.24
   3   9  11    2.50    0.22
   3   9  11    3.17    0.26
  -3   9 -11    2.41    0.22
   3   9  11    2.80    0.22
  -5  -9 -11   14.62    0.63
  -5   9 -11   13.82    0.62
  -7  -9 -11    1.86    0.25
   7  -9  11    1.35    0.22
   9  -9  11    2.99    0.33
  -9  -9 -11    2.46    0.30
  10  10 -11    0.80    0.21
  10  10 -11    0.75    0.11
   8  10 -11   -0.06    0.11
   8  10 -11   -0.07    0.11
   8  10 -11    0.12    0.05
  -6  10  11    2.30    0.28
   6  10 -11    1.41    0.08
   6  10 -11    1.76    0.21
   4  10 -11   11.36    0.48
  -4  10  11   10.59    0.54
   4  10 -11   10.83    0.47
  -2 -10  11   18.93    0.68
  -2  10  11   19.42    0.77
   2  10 -11   18.21    0.72
   2  10 -11   18.65    0.61
  -2  10  11   18.17    0.68
   0 -10 -11   20.01    0.77
   0 -10  11   19.06    0.76
   0  10 -11   19.23    0.76
   0  10  11   19.90    0.75
   0  10  11   19.86    0.78
   0  10  11   20.23    0.72
  -2 -10 -11    1.02    0.17
   2  10  11    1.63    0.21
   2  10  11    1.21    0.16
  -2  10 -11    1.41    0.19
   2  10  11    1.47    0.18
  -4 -10 -11    1.26    0.19
  -4  10 -11    1.08    0.18
   6 -10  11    4.38    0.33
  -6 -10 -11    5.04    0.35
   8 -10  11    1.02    0.20
  -8 -10 -11    1.09    0.21
   8  10  11    0.72    0.25
  11  11 -11    1.60    0.16
  11  11 -11    1.64    0.28
   9  11 -11    4.35    0.35
   9  11 -11    3.48    0.19
   9  11 -11    3.14    0.31
   7  11 -11    0.21    0.14
   7  11 -11    0.21    0.05
  -5  11  11    0.36    0.17
   5  11 -11    0.25    0.11
   5  11 -11    0.36    0.10
  -3 -11  11    9.48    0.43
   3  11 -11    9.63    0.33
   3  11 -11    9.74    0.34
  -3  11  11    9.59    0.52
   3  11 -11   10.50    0.46
   3  11 -11    9.71    0.46
  -1  11  11    0.66    0.12
   1  11 -11    0.79    0.16
  -1  11  11    0.73    0.14
  -1  11  11    0.52    0.17
  -1 -11 -11    0.05    0.10
   1  11  11    0.08    0.08
   1  11  11    0.40    0.14
  -1  11 -11    0.07    0.09
   1  11  11   -0.07    0.10
  -3 -11 -11    2.64    0.27
  -3  11 -11    2.43    0.26
   5 -11  11    9.40    0.49
  -5 -11 -11    8.79    0.49
   5  11  11    8.88    0.50
   7 -11  11    3.25    0.33
  -7 -11 -11    3.63    0.33
  -9 -11 -11    0.66    0.20
   9 -11  11    0.75    0.19
  10  12 -11    0.40    0.09
  10  12 -11    0.49    0.19
   8  12 -11    2.93    0.31
   8  12 -11    3.03    0.16
   6  12 -11    0.09    0.04
   6  12 -11    0.17    0.13
   4  12 -11    9.40    0.44
  -4  12  11    9.66    0.53
   4  12 -11    9.25    0.33
   4  12 -11    9.87    0.46
   2 -12 -11    2.26    0.24
   2  12 -11    2.46    0.14
  -2  12  11    2.33    0.28
   2  12 -11    2.44    0.22
   0 -12 -11    5.34    0.34
   0  12  11    5.62    0.37
   0  12 -11    5.42    0.34
  -2 -12 -11    3.93    0.30
   2  12  11    3.56    0.29
  -2  12 -11    3.39    0.28
  -4 -12 -11    0.16    0.12
   6 -12  11    0.46    0.17
  -6 -12 -11    0.11    0.13
  -6  12 -11    0.13    0.11
  -8 -12 -11    1.20    0.24
   8 -12  11    0.81    0.19
  -8  12 -11    0.86    0.20
   9  13 -11    0.23    0.19
   9  13 -11    0.49    0.08
   7  13 -11    1.62    0.11
   7  13 -11    1.90    0.25
   5  13 -11    0.37    0.14
   5  13 -11    0.48    0.06
  -5  13  11    0.26    0.19
   3  13 -11    2.23    0.13
  -3  13  11    2.30    0.29
   3  13 -11    2.31    0.24
   3  13 -11    2.45    0.25
  -1  13  11    0.62    0.18
   1  13 -11    0.54    0.09
   1  13 -11    0.59    0.15
  -1  13 -11    0.05    0.12
   1  13  11    0.04    0.14
  -3 -13 -11    0.12    0.12
  -3  13 -11   -0.08    0.11
   5 -13  11    0.12    0.13
  -5 -13 -11    0.10    0.13
  -7 -13 -11    1.80    0.28
   7 -13  11    2.16    0.30
   8  14 -11   -0.23    0.15
   8  14 -11    0.05    0.05
  -6  14  11    0.01    0.17
   6  14 -11    0.07    0.05
   6  14 -11    0.12    0.14
   4  14 -11    2.23    0.14
   4  14 -11    2.30    0.25
   4  14 -11    3.07    0.29
  -4  14  11    2.40    0.32
   2  14 -11    0.21    0.06
   2  14 -11    0.24    0.13
  -2  14  11   -0.24    0.14
   0  14  11    0.14    0.15
   0  14 -11    0.30    0.08
   0  14 -11    0.26    0.12
  -2  14 -11   -0.23    0.10
  -4 -14 -11    1.93    0.27
   4 -14  11    1.76    0.25
  -4  14 -11    1.46    0.24
  -6 -14 -11    0.71    0.21
   6 -14  11    0.79    0.22
   7  15 -11    0.21    0.06
   7  15 -11    0.03    0.17
   5  15 -11    1.54    0.22
   5  15 -11    1.69    0.12
  -5  15  11    1.55    0.28
   3  15 -11    0.16    0.10
   3  15 -11    0.15    0.06
   3  15 -11    0.30    0.14
  -3  15  11    0.06    0.15
   1  15 -11    1.44    0.22
  -1  15  11    1.60    0.26
   1  15 -11    1.19    0.14
   1  15  11    1.94    0.26
  -1  15 -11    1.76    0.26
  -1  15 -11    2.15    0.18
  -3  15 -11    0.41    0.15
   5 -15  11    1.62    0.26
  -5 -15 -11    1.49    0.26
   6  16 -11    1.16    0.25
   6  16 -11    1.14    0.11
  -6  16  11    0.90    0.26
   4  16 -11    4.81    0.36
  -4  16  11    4.74    0.43
   4  16 -11    4.62    0.22
  -2  16  11    3.36    0.37
   2  16 -11    2.74    0.29
   2  16 -11    3.13    0.29
   2  16 -11    3.10    0.19
   0  16  11    0.02    0.16
   0  16 -11   -0.01    0.06
   0  16 -11   -0.01    0.12
  -2  16 -11    0.02    0.14
   4 -16  11    0.89    0.21
  -4  16 -11    1.22    0.24
  -5  17  11    0.91    0.27
   5  17 -11    0.82    0.10
   5  17 -11    0.99    0.22
   3  17 -11    0.03    0.06
   3  17 -11   -0.10    0.09
  -3  17  11   -0.36    0.16
  -1  17  11    0.39    0.20
   1  17 -11    0.27    0.08
   1  17 -11    0.49    0.15
   1  17 -11    0.16    0.15
  -1  17 -11    3.60    0.37
  -1  17 -11    3.22    0.24
   3 -17  11    0.09    0.15
  -3  17 -11   -0.15    0.11
   2  18 -11    0.48    0.10
   2  18 -11    0.62    0.17
  -2  18  11    0.82    0.25
   2  18 -11    0.77    0.19
   0  18 -11    2.08    0.29
   0  18 -11    2.42    0.20
   6   0 -12    6.48    0.33
  -6   0  12    5.70    0.31
  -4   0  12    5.39    0.28
   4   0 -12    5.43    0.24
   4   0 -12    5.27    0.23
   4   0 -12    5.56    0.28
  -2   0  12   37.76    1.25
  -2   0  12   38.20    1.16
   2   0 -12   38.09    1.22
   2   0 -12   36.26    1.19
   0   0  12   27.39    0.86
   0   0 -12   26.29    0.86
   0   0  12   25.00    0.91
   2   0  12  101.60    3.05
   2   0  12   96.57    3.01
  -2   0 -12   98.63    2.98
   2   0  12   93.32    3.04
   4   0  12    9.50    0.42
   4   0  12    9.13    0.41
  -4   0 -12    8.97    0.35
  -6   0 -12    0.39    0.09
   6   0  12    0.24    0.09
   8   0  12    2.22    0.27
  10   0  12    0.38    0.15
  -9  -1  12    0.86    0.17
   7  -1 -12   18.38    0.73
   7   1 -12   19.22    0.74
  -7   1  12   18.45    0.71
   5  -1 -12    0.03    0.04
  -5  -1  12   -0.07    0.06
   5  -1 -12    0.10    0.08
   5   1 -12    0.02    0.04
  -5   1  12   -0.02    0.07
   5   1 -12    0.02    0.07
  -3  -1  12    6.81    0.25
   3  -1 -12    6.93    0.28
   3  -1 -12    6.62    0.31
  -3  -1  12    6.56    0.32
  -3   1  12    6.34    0.32
   3   1 -12    6.39    0.30
   3   1 -12    6.60    0.26
  -1  -1  12    0.01    0.07
   1  -1 -12   -0.03    0.05
  -1  -1  12   -0.02    0.03
   1   1 -12   -0.01    0.03
  -1   1  12    0.04    0.04
  -1   1  12   -0.01    0.07
   1   1 -12    0.16    0.06
   1  -1  12   24.11    0.86
   1  -1  12   24.53    0.81
  -1  -1 -12   24.46    0.81
   1   1  12   23.69    0.85
   1   1  12   23.95    0.81
  -1   1 -12   24.01    0.79
   3  -1  12   15.19    0.57
   3  -1  12   15.38    0.59
  -3  -1 -12   14.26    0.53
   3   1  12   14.84    0.58
  -3   1 -12   15.24    0.51
   3   1  12   14.88    0.57
   5  -1  12   37.32    1.24
  -5  -1 -12   36.09    1.18
  -5   1 -12   33.14    1.20
   5   1  12   36.23    1.22
   5   1  12   37.56    1.25
   7  -1  12    5.93    0.33
  -7   1 -12    6.76    0.44
   7   1  12    6.27    0.39
  11  -1  12    0.27    0.15
  11   1  12    0.06    0.13
 -12  -2  12    0.75    0.21
 -10  -2  12   -0.06    0.11
  -8  -2  12   -0.02    0.07
   8   2 -12   -0.13    0.09
  -6  -2  12    9.06    0.42
   6  -2 -12    8.83    0.42
  -6  -2  12    8.84    0.40
  -6   2  12    8.98    0.42
   6   2 -12    9.12    0.35
   6   2 -12    8.97    0.42
  -4  -2  12   10.07    0.43
   4  -2 -12    9.68    0.43
   4  -2 -12   10.29    0.40
  -4  -2  12   10.23    0.35
   4   2 -12   10.32    0.36
   4   2 -12   10.17    0.42
  -4   2  12    9.65    0.43
   4   2 -12    9.97    0.35
   4   2 -12    9.72    0.35
  -2  -2  12    2.60    0.19
  -2  -2  12    2.60    0.14
   2  -2 -12    2.52    0.17
  -2   2  12    2.11    0.19
   2   2 -12    2.48    0.13
   2   2 -12    2.63    0.16
  -2   2  12    2.70    0.11
   0  -2  12   33.34    1.21
   0  -2 -12   36.10    1.18
   0   2  12   36.86    1.15
   0   2  12   38.09    1.22
   0   2  12   36.46    1.17
   0   2 -12   36.55    1.16
   0   2 -12   36.77    1.15
  -2  -2 -12    9.68    0.39
   2  -2  12   10.52    0.41
   2  -2  12    9.53    0.43
  -2   2 -12   10.28    0.35
   2   2  12    9.81    0.40
   2   2  12    9.76    0.41
   2   2  12    9.89    0.42
   4  -2  12    8.11    0.38
   4  -2  12    8.53    0.40
  -4  -2 -12    8.76    0.36
   4   2  12    8.29    0.38
  -4   2 -12    8.61    0.39
   4   2  12    8.23    0.40
  -6  -2 -12    0.37    0.10
   6  -2  12    0.34    0.11
   6   2  12    0.32    0.11
  -6   2 -12    0.18    0.06
  10  -2  12   -0.20    0.09
 -13  -3  12    0.04    0.18
 -11  -3  12    0.28    0.17
   9   3 -12    1.37    0.21
   9   3 -12    0.96    0.12
  -7  -3  12   17.06    0.66
   7   3 -12   17.24    0.61
   7   3 -12   17.57    0.70
  -7   3  12   17.87    0.70
  -5  -3  12    4.49    0.20
   5  -3 -12    4.12    0.26
  -5  -3  12    4.72    0.27
   5  -3 -12    4.13    0.23
  -5  -3  12    4.78    0.26
   5   3 -12    4.27    0.26
   5   3 -12    4.27    0.19
   5   3 -12    4.40    0.20
  -5   3  12    3.81    0.27
  -3  -3  12   19.25    0.64
   3  -3 -12   18.23    0.68
  -3  -3  12   19.18    0.70
   3   3 -12   18.66    0.60
   3   3 -12   18.68    0.67
  -3   3  12   18.29    0.70
   1  -3 -12    4.02    0.22
  -1  -3  12    4.03    0.20
  -1  -3  12    3.74    0.24
   1   3 -12    4.07    0.19
  -1   3  12    4.16    0.21
   1   3 -12    4.04    0.18
  -1   3  12    4.13    0.18
  -1   3  12    3.95    0.24
   1  -3  12    0.09    0.07
   1  -3  12    0.06    0.06
  -1  -3 -12    0.09    0.06
   1   3  12    0.04    0.07
   1   3  12    0.08    0.06
  -1   3 -12    0.09    0.04
  -1   3 -12    0.00    0.04
   1   3  12    0.21    0.08
  -3  -3 -12    8.04    0.36
   3  -3  12    8.20    0.38
   3  -3  12    8.15    0.40
   3   3  12    8.87    0.38
   3   3  12    8.47    0.38
   3   3  12    8.51    0.39
  -3   3 -12    8.96    0.40
   5  -3  12    7.02    0.37
  -5  -3 -12    6.88    0.33
   5   3  12    7.00    0.39
   5   3  12    7.01    0.34
  -7  -3 -12    0.07    0.10
   7  -3  12    0.10    0.09
   9  -3  12    0.14    0.13
  11  -3  12    0.39    0.16
 -12  -4  12   -0.09    0.13
  10   4 -12   -0.01    0.06
  10   4 -12   -0.05    0.12
   8   4 -12    0.57    0.09
   8   4 -12    0.62    0.16
   6  -4 -12    0.04    0.08
   6   4 -12    0.01    0.07
   6   4 -12    0.04    0.08
   6   4 -12    0.07    0.04
  -4  -4  12    5.55    0.24
  -4  -4  12    5.23    0.28
  -4  -4  12    5.25    0.28
   4  -4 -12    5.26    0.29
  -4   4  12    5.02    0.30
   4   4 -12    5.39    0.23
   4   4 -12    5.38    0.28
   4   4 -12    5.30    0.20
  -2  -4  12   10.35    0.39
  -2  -4  12   10.16    0.44
   2  -4 -12    9.86    0.42
  -2   4  12   10.57    0.40
   2   4 -12    9.88    0.34
  -2   4  12    9.53    0.44
  -2   4  12    9.96    0.34
   2   4 -12    9.94    0.39
   0  -4  12   15.27    0.55
   0  -4 -12   14.27    0.55
   0  -4  12   14.91    0.59
   0   4 -12   14.10    0.51
   0   4  12   15.52    0.55
   0   4 -12   15.52    0.50
   0   4  12   13.65    0.57
   0   4  12   14.77    0.52
   2  -4  12   30.62    1.06
   2  -4  12   30.92    1.10
  -2  -4 -12   31.03    1.05
   2   4  12   31.55    1.06
   2   4  12   31.27    1.05
   2   4  12   29.77    1.05
  -2   4 -12   33.04    1.09
   4  -4  12    9.48    0.45
  -4  -4 -12    9.64    0.41
  -4   4 -12    9.78    0.43
   4   4  12   10.00    0.48
   4   4  12    9.07    0.45
   4   4  12    9.48    0.41
  -6  -4 -12    0.84    0.13
   6  -4  12    0.60    0.14
  10  -4  12    0.51    0.17
 -13  -5  12    0.40    0.21
 -11  -5  12    4.08    0.36
  11  -5 -12    3.33    0.33
  11   5 -12    3.27    0.24
  11   5 -12    3.88    0.33
   9   5 -12    0.39    0.08
   9   5 -12    0.44    0.16
   7  -5 -12   20.88    0.81
  -7  -5  12   20.59    0.76
  -7  -5  12   20.98    0.82
  -7   5  12   20.70    0.82
   7   5 -12   20.54    0.69
   7   5 -12   21.19    0.81
  -5  -5  12   11.38    0.47
   5  -5 -12   11.15    0.48
  -5  -5  12   10.82    0.42
  -5  -5  12   10.40    0.45
   5  -5 -12   10.68    0.45
   5   5 -12   10.48    0.36
  -5   5  12   10.81    0.50
   5   5 -12   10.44    0.41
   5   5 -12   10.92    0.47
  -3  -5  12    5.61    0.26
  -3  -5  12    5.36    0.29
   3  -5 -12    5.35    0.29
  -3  -5  12    5.40    0.27
  -3   5  12    5.34    0.32
   3   5 -12    5.41    0.26
   3   5 -12    5.32    0.19
   1  -5 -12    8.21    0.37
  -1  -5  12    8.18    0.35
  -1  -5  12    8.55    0.39
  -1   5  12    8.11    0.35
  -1   5  12    7.86    0.39
   1   5 -12    7.93    0.29
   1   5 -12    8.23    0.32
  -1   5  12    8.56    0.32
   1  -5  12    1.40    0.15
  -1  -5 -12    1.39    0.15
   1  -5  12    1.19    0.16
   1   5  12    1.54    0.15
  -1   5 -12    1.21    0.16
   1   5  12    1.36    0.15
   1   5  12    1.54    0.17
   3  -5  12   14.14    0.60
   3  -5  12   13.88    0.57
  -3  -5 -12   14.66    0.57
  -3   5 -12   14.71    0.58
   3   5  12   14.44    0.58
   3   5  12   14.37    0.56
   3   5  12   14.80    0.57
  -5  -5 -12    9.06    0.43
   5  -5  12    9.84    0.48
   5   5  12   10.11    0.49
  -7  -5 -12    1.68    0.20
   7   5  12    1.90    0.27
   9  -5  12    1.12    0.20
  11  -5  12    0.88    0.20
 -12  -6  12    0.90    0.23
  12   6 -12    0.35    0.11
  12   6 -12    0.65    0.21
  10   6 -12    0.13    0.07
  10   6 -12   -0.07    0.13
  -8   6  12    2.22    0.25
   8   6 -12    2.44    0.25
   8   6 -12    2.34    0.15
  -6  -6  12    1.16    0.14
  -6  -6  12    0.90    0.13
   6   6 -12    0.91    0.15
   6   6 -12    1.34    0.15
   6   6 -12    1.06    0.08
  -4  -6  12    0.02    0.07
  -4  -6  12    0.22    0.08
  -4  -6  12    0.09    0.06
   4   6 -12    0.07    0.06
  -4   6  12    0.17    0.11
   4   6 -12    0.05    0.08
  -2  -6  12   14.44    0.58
  -2  -6  12   14.95    0.53
  -2  -6  12   13.79    0.54
   2  -6 -12   14.27    0.56
  -2   6  12   13.90    0.59
  -2   6  12   14.28    0.49
   2   6 -12   14.11    0.46
   2   6 -12   14.27    0.52
   0  -6  12    3.48    0.22
   0  -6  12    3.66    0.25
   0  -6 -12    3.64    0.23
   0   6  12    3.65    0.22
   0   6 -12    3.48    0.17
   0   6 -12    3.54    0.17
   0   6  12    3.94    0.26
   0   6 -12    4.05    0.26
   0   6  12    3.81    0.22
   2  -6  12   41.85    1.44
   2  -6  12   41.44    1.39
  -2  -6 -12   40.59    1.39
   2   6  12   44.39    1.39
  -2   6 -12   39.83    1.40
   2   6  12   41.32    1.38
   2   6  12   42.08    1.39
  -4  -6 -12   14.52    0.59
   4  -6  12   14.38    0.63
   4   6  12   14.36    0.61
   4   6  12   14.88    0.56
   4   6  12   14.20    0.59
  -6  -6 -12    0.12    0.09
   6  -6  12    0.16    0.10
   6   6  12    0.14    0.17
   8  -6  12    0.61    0.16
  -8  -6 -12    1.24    0.19
  10  -6  12    1.36    0.23
  11   7 -12    6.74    0.44
  11   7 -12    6.06    0.32
   9   7 -12    2.30    0.28
   9   7 -12    2.33    0.16
  -7   7  12    9.68    0.50
   7   7 -12   10.11    0.36
   7   7 -12   10.19    0.44
   7   7 -12   10.58    0.49
   5  -7 -12    0.78    0.14
  -5  -7  12    0.80    0.12
   5  -7 -12    1.07    0.16
   5   7 -12    1.00    0.13
  -5   7  12    0.62    0.16
   5   7 -12    1.02    0.15
  -3  -7  12    8.10    0.38
  -3  -7  12    9.57    0.43
  -3   7  12    8.93    0.45
   3   7 -12    9.02    0.38
  -1  -7  12    1.12    0.11
   1  -7 -12    0.76    0.12
  -1  -7  12    1.06    0.14
   1   7 -12    0.96    0.14
  -1   7  12    0.96    0.16
  -1   7  12    1.10    0.12
  -1   7  12    0.80    0.12
   1   7 -12    0.86    0.07
   1   7 -12    0.88    0.10
  -1  -7 -12    2.14    0.21
   1  -7  12    2.15    0.19
   1   7  12    2.07    0.18
   1   7  12    1.99    0.18
   1   7  12    1.84    0.19
  -1   7 -12    2.19    0.19
   3  -7  12    6.61    0.37
  -3  -7 -12    6.27    0.35
   3   7  12    6.84    0.35
   3   7  12    6.36    0.37
   3   7  12    6.96    0.34
   5  -7  12    3.28    0.28
  -5  -7 -12    3.33    0.26
   5   7  12    3.50    0.32
  -7  -7 -12    3.04    0.27
  -9  -7 -12    1.26    0.21
   9  -7  12    1.26    0.21
  12   8 -12    0.89    0.22
  12   8 -12    0.82    0.14
  10   8 -12    0.12    0.07
  10   8 -12    0.16    0.15
   8   8 -12    0.91    0.18
   8   8 -12    0.85    0.09
   8   8 -12    0.58    0.15
  -6  -8  12    0.35    0.10
   6   8 -12    0.32    0.11
   6   8 -12    0.13    0.09
   6   8 -12    0.22    0.10
  -6   8  12    0.23    0.14
  -4  -8  12    2.84    0.20
  -4  -8  12    2.46    0.20
   4  -8 -12    2.36    0.21
  -4   8  12    2.75    0.26
   4   8 -12    2.36    0.20
   4   8 -12    2.68    0.19
  -2  -8  12    9.65    0.39
  -2  -8  12    9.55    0.42
   2  -8 -12    9.13    0.43
   2   8 -12    9.95    0.45
   2   8 -12    9.22    0.32
  -2   8  12    9.34    0.46
   2   8 -12    9.28    0.38
   0  -8 -12   21.77    0.82
   0  -8  12   21.65    0.85
   0  -8  12   22.16    0.82
   0   8 -12   20.73    0.82
   0   8  12   22.13    0.83
   0   8  12   24.24    0.82
   0   8  12   22.36    0.78
   2  -8  12   20.66    0.82
  -2  -8 -12   20.93    0.79
   2   8  12   19.42    0.76
   2   8  12   20.71    0.77
   2   8  12   20.98    0.77
  -2   8 -12   20.48    0.79
   4  -8  12    8.95    0.45
   4  -8  12    9.50    0.49
  -4  -8 -12    8.61    0.44
   4   8  12    9.04    0.44
  -6  -8 -12    1.44    0.21
  -8  -8 -12    0.86    0.18
   8  -8  12    0.81    0.19
  10  -8  12    1.69    0.27
  11   9 -12    1.01    0.24
  11   9 -12    1.20    0.15
   9   9 -12    3.16    0.33
   9   9 -12    2.82    0.17
   7   9 -12    0.18    0.04
   7   9 -12    0.09    0.11
  -7   9  12    0.14    0.14
   7   9 -12    0.02    0.11
   5   9 -12    0.06    0.10
   5   9 -12   -0.02    0.08
   5   9 -12    0.20    0.09
  -3  -9  12    6.91    0.35
  -3  -9  12    6.97    0.34
  -3   9  12    7.56    0.42
   3   9 -12    7.10    0.34
   3   9 -12    7.19    0.37
   1  -9 -12    1.10    0.16
  -1   9  12    1.06    0.19
   1   9 -12    1.02    0.14
  -1   9  12    0.82    0.13
  -1  -9 -12    7.33    0.39
   1   9  12    6.93    0.36
   1   9  12    7.79    0.39
  -1   9 -12    6.85    0.38
  -3  -9 -12    1.89    0.22
   3  -9  12    2.05    0.25
  -3   9 -12    1.86    0.21
   3   9  12    2.34    0.23
   3   9  12    1.87    0.19
  -5  -9 -12    2.41    0.26
   5   9  12    1.66    0.25
  -5   9 -12    2.02    0.23
  -7  -9 -12    0.13    0.13
   7  -9  12    0.13    0.11
   7   9  12    0.00    0.16
   9  -9  12    0.48    0.16
  -9  -9 -12    0.52    0.16
  10  10 -12    0.07    0.06
  10  10 -12    0.01    0.14
   8  10 -12    0.75    0.18
   8  10 -12    0.81    0.08
   8  10 -12    0.94    0.19
   6  10 -12    0.08    0.10
   6  10 -12   -0.09    0.10
  -4  10  12    7.87    0.45
   4  10 -12    7.66    0.37
   4  10 -12    7.07    0.36
  -2 -10  12    6.59    0.31
   2  10 -12    5.86    0.23
   2  10 -12    6.95    0.36
  -2  10  12    6.12    0.40
   0 -10 -12    3.74    0.27
   0  10  12    3.82    0.30
   0  10  12    3.39    0.24
   0  10 -12    4.10    0.28
  -2 -10 -12    0.85    0.16
   2  10  12    0.80    0.15
  -2  10 -12    0.65    0.15
   2  10  12    0.89    0.16
  -4 -10 -12    1.69    0.23
   6 -10  12    0.06    0.12
  -6 -10 -12    0.10    0.13
  -8 -10 -12    0.89    0.20
   8 -10  12    0.79    0.19
   9  11 -12   -0.13    0.12
   9  11 -12    0.06    0.05
   9  11 -12   -0.24    0.19
   7  11 -12    3.26    0.28
  -7  11  12    3.79    0.37
   7  11 -12    3.49    0.30
   5  11 -12   -0.02    0.09
  -5  11  12    0.16    0.17
   5  11 -12    0.11    0.09
  -3 -11  12    0.44    0.12
   3  11 -12    0.51    0.13
   3  11 -12    0.37    0.05
   3  11 -12    0.37    0.05
  -3  11  12    0.32    0.17
   1  11 -12    0.88    0.16
  -1  11  12    1.21    0.20
  -1 -11 -12    0.97    0.18
   1  11  12    0.84    0.25
   1  11  12    0.76    0.17
  -1  11 -12    0.81    0.16
  -3 -11 -12    0.22    0.11
  -3  11 -12    0.15    0.11
  -5 -11 -12    0.81    0.19
  -7 -11 -12    0.22    0.15
   7 -11  12    0.62    0.17
   9 -11  12    1.23    0.24
  -9 -11 -12    1.40    0.26
  10  12 -12    0.09    0.06
  10  12 -12    0.25    0.17
   8  12 -12    0.51    0.17
   8  12 -12    0.47    0.06
   8  12 -12    0.18    0.15
   6  12 -12   -0.01    0.11
  -6  12  12    0.00    0.17
  -4  12  12    2.71    0.30
   4  12 -12    3.11    0.25
   4  12 -12    3.26    0.25
  -2  12  12    3.78    0.34
   2  12 -12    3.83    0.28
   2  12 -12    3.91    0.18
   0 -12 -12    2.03    0.23
   0  12 -12    2.49    0.26
   0  12  12    2.43    0.27
  -2 -12 -12    1.00    0.18
   2  12  12    1.60    0.21
  -2  12 -12    1.48    0.22
  -4 -12 -12    0.85    0.19
   6 -12  12    0.12    0.13
  -6 -12 -12   -0.02    0.12
  -8 -12 -12    0.08    0.14
   8 -12  12    0.03    0.13
   9  13 -12    0.43    0.18
   9  13 -12    0.23    0.06
   9  13 -12   -0.13    0.17
   7  13 -12    2.09    0.26
  -5  13  12    1.16    0.24
   5  13 -12    1.09    0.19
  -3  13  12    0.93    0.22
   3  13 -12    0.67    0.16
   3  13 -12    0.69    0.08
   3  13 -12    0.67    0.14
   1  13 -12   -0.01    0.05
  -1  13  12    0.07    0.14
   1  13 -12   -0.11    0.09
  -1 -13 -12    0.41    0.14
  -1  13 -12    0.48    0.15
   1  13  12    0.34    0.15
  -3 -13 -12    0.72    0.18
  -3  13 -12    0.65    0.18
  -5 -13 -12    4.27    0.36
   5 -13  12    4.20    0.34
  -7 -13 -12    0.53    0.19
   7 -13  12    0.76    0.19
   8  14 -12    0.32    0.05
   8  14 -12    0.23    0.18
   6  14 -12    0.79    0.20
  -6  14  12    0.43    0.21
   4  14 -12    0.45    0.06
  -4  14  12    0.37    0.19
   4  14 -12    0.58    0.15
   4  14 -12    0.37    0.14
   2  14 -12    6.48    0.28
   2  14 -12    7.28    0.41
  -2  14  12    6.94    0.46
   0  14 -12    7.18    0.43
   0  14  12    6.70    0.44
   0  14 -12    7.30    0.33
  -2 -14 -12    0.76    0.20
  -2  14 -12    0.79    0.19
  -4 -14 -12    1.80    0.26
  -6 -14 -12    0.43    0.18
   6 -14  12    0.42    0.16
   7  15 -12   -0.08    0.15
  -5  15  12    0.01    0.17
   5  15 -12    0.61    0.18
   5  15 -12    0.40    0.06
   3  15 -12    0.51    0.15
   3  15 -12    0.55    0.15
   3  15 -12    0.34    0.07
  -3  15  12    0.52    0.21
   1  15 -12    0.75    0.18
   1  15 -12    0.97    0.12
  -1  15  12    0.80    0.21
   1  15  12    2.88    0.32
  -1  15 -12    3.38    0.32
  -1  15 -12    3.05    0.22
  -3 -15 -12    1.28    0.23
  -3  15 -12    1.28    0.23
   5 -15  12    0.77    0.20
  -5 -15 -12    0.76    0.22
   6  16 -12    0.23    0.16
  -6  16  12    0.25    0.23
   6  16 -12    0.48    0.06
  -4  16  12    0.05    0.20
   4  16 -12    0.04    0.14
   4  16 -12    0.03    0.05
   2  16 -12    1.00    0.19
  -2  16  12    0.72    0.23
   2  16 -12    0.80    0.11
   2  16 -12    0.88    0.20
   0  16 -12    0.08    0.07
   0  16 -12    0.28    0.16
   0  16  12    0.24    0.17
  -2  16 -12    0.22    0.16
  -4 -16 -12    0.19    0.14
   4 -16  12    0.03    0.13
  -4  16 -12   -0.01    0.13
   3  17 -12    0.12    0.06
   3  17 -12    0.21    0.15
  -3  17  12    0.00    0.19
   1  17 -12    0.23    0.08
  -1  17  12    0.29    0.18
   1  17 -12    0.16    0.14
  -1  17 -12    0.13    0.09
  -1  17 -12    0.19    0.15
   8   0 -13    0.04    0.10
   6   0 -13   -0.10    0.08
  -6   0  13    0.10    0.08
  -4   0  13   -0.01    0.07
   4   0 -13    0.05    0.07
   2   0 -13    0.03    0.06
  -2   0  13    0.03    0.03
  -2   0  13   -0.08    0.07
   2   0 -13   -0.02    0.04
   0   0 -13    0.02    0.05
   0   0  13    0.04    0.05
   0   0  13    0.14    0.07
   2   0  13   -0.02    0.06
   2   0  13    0.10    0.08
  -2   0 -13   -0.03    0.04
   4   0  13   -0.01    0.10
   4   0  13    0.04    0.06
  -4   0 -13    0.08    0.07
  -6   0 -13    0.20    0.09
   6   0  13    0.03    0.07
   9   1 -13    5.70    0.37
  -7  -1  13    0.22    0.10
   7  -1 -13    0.19    0.10
   7   1 -13    0.26    0.11
  -5  -1  13    6.15    0.32
   5  -1 -13    5.82    0.32
   5   1 -13    6.00    0.32
   5   1 -13    6.41    0.26
  -5   1  13    6.34    0.33
   3  -1 -13   27.78    0.97
  -3  -1  13   29.12    0.90
  -3  -1  13   28.89    1.00
   3   1 -13   28.74    0.97
  -3   1  13   27.06    0.99
   3   1 -13   29.15    0.92
  -1  -1  13    7.62    0.30
  -1  -1  13    7.48    0.36
   1  -1 -13    7.90    0.33
  -1   1  13    7.96    0.29
   1   1 -13    7.69    0.32
   1   1 -13    7.64    0.30
  -1   1  13    7.57    0.36
  -1  -1 -13   -0.05    0.04
   1  -1  13    0.03    0.06
   1  -1  13    0.12    0.08
   1   1  13    0.04    0.06
   1   1  13    0.09    0.07
  -1   1 -13    0.00    0.04
   3  -1  13    4.41    0.27
   3  -1  13    4.39    0.26
  -3  -1 -13    4.45    0.22
   3   1  13    4.69    0.27
  -3   1 -13    4.80    0.20
   3   1  13    4.18    0.26
   5  -1  13    0.32    0.11
   5   1  13    0.36    0.10
  -5   1 -13    0.07    0.09
   7  -1  13    6.54    0.47
  11  -1  13    0.51    0.18
 -12  -2  13    4.09    0.36
 -10  -2  13    2.50    0.28
  10   2 -13    2.32    0.26
  -8  -2  13    0.75    0.12
   8   2 -13    0.86    0.17
   8   2 -13    0.66    0.10
   6  -2 -13    4.44    0.28
  -6  -2  13    4.34    0.26
   6   2 -13    4.16    0.21
   6   2 -13    4.59    0.28
  -6   2  13    4.46    0.28
  -4  -2  13    2.26    0.19
  -4  -2  13    2.31    0.12
   4  -2 -13    2.34    0.18
   4   2 -13    2.55    0.12
  -4   2  13    2.04    0.19
   4   2 -13    1.99    0.18
   4   2 -13    2.17    0.12
   2  -2 -13   34.46    1.14
  -2  -2  13   33.62    1.16
  -2  -2  13   34.71    1.09
  -2   2  13   32.93    1.16
   2   2 -13   32.89    1.07
   2   2 -13   34.73    1.12
  -2   2  13   34.44    1.05
   0  -2 -13    8.55    0.36
   0  -2  13    8.38    0.39
   0  -2  13    8.25    0.34
   0   2  13    8.33    0.39
   0   2 -13    8.65    0.33
   0   2 -13    8.71    0.33
   0   2  13    8.63    0.33
  -2  -2 -13   46.11    1.50
   2  -2  13   46.17    1.56
   2  -2  13   46.63    1.51
  -2   2 -13   48.25    1.45
   2   2  13   45.24    1.53
   2   2  13   47.39    1.51
  -4  -2 -13   12.75    0.49
   4  -2  13   13.02    0.55
  -4   2 -13   13.34    0.54
   4   2  13   12.69    0.53
   4   2  13   12.62    0.53
   6  -2  13    4.98    0.30
   8   2  13    0.11    0.14
 -13  -3  13    0.14    0.19
 -11  -3  13    3.23    0.33
  -9   3  13    8.15    0.43
   9   3 -13    9.15    0.47
   9   3 -13    7.97    0.36
   7   3 -13   14.76    0.52
   7   3 -13   13.96    0.60
  -5  -3  13   13.86    0.48
   5  -3 -13   14.04    0.56
   5  -3 -13   13.95    0.53
  -5  -3  13   12.63    0.55
  -5  -3  13   13.28    0.55
   5   3 -13   13.64    0.47
   5   3 -13   13.97    0.55
  -5   3  13   14.13    0.57
   5   3 -13   12.73    0.49
  -3  -3  13   80.22    2.59
   3  -3 -13   81.67    2.58
  -3  -3  13   83.59    2.52
   3   3 -13   80.79    2.49
  -3   3  13   82.31    2.60
   3   3 -13   82.05    2.55
  -1  -3  13    5.12    0.23
  -1  -3  13    4.73    0.28
   1  -3 -13    5.11    0.26
   1   3 -13    4.87    0.21
  -1   3  13    5.18    0.29
  -1   3  13    5.11    0.21
   1   3 -13    4.89    0.23
   1  -3  13   10.52    0.41
   1  -3  13    9.66    0.45
  -1  -3 -13    9.92    0.41
  -1   3 -13   10.02    0.36
   1   3  13   10.32    0.40
   1   3  13    9.63    0.43
   3  -3  13    0.11    0.08
   3  -3  13    0.14    0.09
  -3  -3 -13    0.14    0.07
   3   3  13    0.27    0.09
   3   3  13    0.17    0.11
  -5  -3 -13    1.49    0.16
   5  -3  13    1.16    0.17
   5   3  13    1.33    0.16
   7  -3  13   14.16    0.62
   7  -3  13   14.13    0.63
  11  -3  13    0.44    0.17
 -12  -4  13    3.08    0.37
  10   4 -13    0.16    0.14
  10   4 -13    0.11    0.07
  -8   4  13    0.03    0.11
   8   4 -13    0.00    0.12
   8   4 -13    0.01    0.05
   6  -4 -13    0.73    0.15
  -6  -4  13    0.65    0.12
  -6   4  13    0.59    0.15
   6   4 -13    0.71    0.14
   6   4 -13    0.61    0.08
   4  -4 -13    6.79    0.35
  -4  -4  13    6.71    0.34
  -4  -4  13    6.81    0.29
  -4  -4  13    6.45    0.33
   4   4 -13    6.75    0.33
   4   4 -13    7.07    0.28
   4   4 -13    6.66    0.24
  -2  -4  13    5.15    0.29
   2  -4 -13    4.57    0.27
  -2  -4  13    5.26    0.24
   2   4 -13    5.20    0.21
  -2   4  13    4.96    0.29
   2   4 -13    5.16    0.25
  -2   4  13    5.50    0.22
   0  -4  13    7.64    0.38
   0  -4 -13    7.66    0.35
   0  -4  13    7.65    0.34
   0   4 -13    7.89    0.30
   0   4 -13    7.60    0.30
   0   4  13    7.92    0.32
   0   4  13    8.16    0.38
  -2  -4 -13   16.99    0.63
   2  -4  13   17.67    0.64
   2  -4  13   16.11    0.67
   2   4  13   17.07    0.65
  -2   4 -13   16.32    0.66
   2   4  13   17.39    0.64
   4  -4  13   23.44    0.89
  -4  -4 -13   23.96    0.84
   4  -4  13   24.26    0.87
  -4   4 -13   22.45    0.86
   4   4  13   23.48    0.84
  -6  -4 -13   12.44    0.53
   6  -4  13   12.67    0.57
   6   4  13   12.78    0.59
  10  -4  13    0.16    0.13
  11   5 -13    2.75    0.21
  11   5 -13    2.36    0.31
   9   5 -13    3.78    0.21
   9   5 -13    3.86    0.30
  -7  -5  13   17.86    0.69
   7   5 -13   17.82    0.60
   7   5 -13   17.98    0.73
  -5  -5  13    0.24    0.10
   5  -5 -13    0.23    0.11
  -5  -5  13    0.38    0.10
  -5  -5  13    0.29    0.07
  -5   5  13    0.19    0.12
   5   5 -13    0.27    0.08
   5   5 -13    0.28    0.04
   5   5 -13    0.31    0.10
   3  -5 -13    5.79    0.31
  -3  -5  13    5.86    0.32
  -3  -5  13    4.82    0.27
  -3  -5  13    6.24    0.28
  -3   5  13    6.24    0.34
   3   5 -13    5.85    0.28
   3   5 -13    5.74    0.21
  -1  -5  13   10.38    0.47
   1  -5 -13   10.26    0.44
  -1  -5  13   10.02    0.42
   1   5 -13   10.48    0.39
  -1   5  13   10.72    0.47
   1   5 -13    9.88    0.36
  -1   5  13   10.50    0.39
   1  -5  13   -0.10    0.06
   1  -5  13    0.09    0.07
  -1  -5 -13   -0.09    0.06
   1   5  13    0.08    0.09
   1   5  13   -0.05    0.08
  -3  -5 -13    7.24    0.36
   3  -5  13    7.47    0.40
   3   5  13    7.76    0.36
   3   5  13    7.19    0.38
  -5  -5 -13   12.13    0.52
   5  -5  13   11.59    0.55
  -5   5 -13   12.52    0.53
   5   5  13   11.93    0.56
  -7  -5 -13    4.69    0.30
   9  -5  13    1.65    0.25
   9   5  13    1.48    0.27
  12   6 -13    0.34    0.19
  12   6 -13    0.33    0.11
  10   6 -13    0.00    0.14
  10   6 -13    0.19    0.07
   8   6 -13   -0.04    0.04
   8   6 -13    0.03    0.11
  -6  -6  13    0.49    0.08
  -6  -6  13    0.75    0.12
   6   6 -13    0.91    0.07
   6   6 -13    1.12    0.17
   6   6 -13    0.91    0.12
   4  -6 -13    0.29    0.11
  -4  -6  13    0.59    0.10
  -4  -6  13    0.65    0.12
  -4  -6  13    0.32    0.10
   4   6 -13    0.58    0.11
   4   6 -13    0.59    0.10
  -4   6  13    0.50    0.13
  -2  -6  13    0.07    0.07
   2  -6 -13    0.11    0.08
  -2  -6  13    0.12    0.07
  -2  -6  13    0.08    0.07
   2   6 -13    0.13    0.07
   2   6 -13    0.08    0.03
  -2   6  13    0.03    0.10
   0  -6  13    1.67    0.17
   0  -6 -13    2.18    0.20
   0   6 -13    1.61    0.19
   0   6  13    2.08    0.18
   0   6  13    1.85    0.19
   2  -6  13   10.11    0.49
  -2  -6 -13   10.93    0.47
   2   6  13   10.79    0.46
   2   6  13   10.08    0.46
  -2   6 -13   10.52    0.48
  -4  -6 -13    0.05    0.09
   4  -6  13    0.04    0.10
   4   6  13    0.14    0.09
   6  -6  13    3.83    0.30
  -6  -6 -13    4.32    0.29
   6  -6  13    3.80    0.29
   6   6  13    3.99    0.35
  -6   6 -13    4.40    0.29
  -8  -6 -13   -0.09    0.08
  10  -6  13    0.67    0.19
  11   7 -13    0.76    0.21
  -9  -7  13    0.97    0.19
   9   7 -13    1.20    0.12
   9   7 -13    1.47    0.23
  -9   7  13    0.79    0.18
   7   7 -13    1.93    0.11
   7   7 -13    1.76    0.28
  -7   7  13    1.71    0.23
   7   7 -13    2.04    0.24
  -5  -7  13   12.82    0.51
   5   7 -13   12.95    0.54
  -5   7  13   12.28    0.58
   5   7 -13   12.96    0.50
  -3  -7  13    9.84    0.43
   3  -7 -13   11.18    0.48
  -3  -7  13   10.99    0.45
  -3   7  13   10.55    0.51
   3   7 -13   10.63    0.44
  -1  -7  13    1.12    0.14
  -1  -7  13    1.37    0.12
   1  -7 -13    1.28    0.16
  -1   7  13    1.50    0.20
   1   7 -13    1.24    0.09
   1   7 -13    1.13    0.16
  -1   7  13    1.44    0.14
   1   7 -13    1.31    0.12
  -1  -7 -13    0.81    0.14
   1   7  13    0.95    0.15
   1   7  13    0.84    0.15
  -1   7 -13    0.70    0.14
  -3  -7 -13   -0.09    0.08
   3  -7  13    0.11    0.10
   3   7  13   -0.01    0.08
  -3   7 -13    0.04    0.09
   5  -7  13    0.05    0.10
  -5  -7 -13    0.01    0.09
   5   7  13   -0.07    0.14
  -7  -7 -13    1.00    0.18
   9  -7  13    0.08    0.11
  12   8 -13    0.95    0.14
  12   8 -13    1.08    0.26
  10   8 -13   -0.01    0.06
  10   8 -13   -0.21    0.12
   8   8 -13    0.13    0.05
   8   8 -13    0.29    0.15
   6   8 -13    0.61    0.14
   6   8 -13    0.52    0.12
  -4  -8  13    0.05    0.09
  -4  -8  13    0.07    0.07
   4   8 -13    0.06    0.07
   4   8 -13    0.15    0.09
   4   8 -13   -0.04    0.09
  -4   8  13   -0.01    0.12
  -2  -8  13    4.67    0.25
  -2  -8  13    4.80    0.28
   2  -8 -13    4.64    0.30
   2   8 -13    4.41    0.18
   2   8 -13    5.11    0.31
  -2   8  13    4.57    0.31
   2   8 -13    4.67    0.24
   0  -8 -13    2.17    0.22
   0   8  13    1.85    0.22
   0   8 -13    1.79    0.20
   0   8  13    1.77    0.18
   2  -8  13    1.21    0.19
  -2  -8 -13    0.81    0.15
   2   8  13    1.25    0.17
   2   8  13    1.12    0.18
  -2   8 -13    0.68    0.13
  -4  -8 -13    7.21    0.39
   4  -8  13    6.92    0.42
   4   8  13    7.55    0.42
  -6  -8 -13   10.48    0.53
   6   8  13   10.75    0.56
   8  -8  13    0.64    0.17
  -8  -8 -13    0.22    0.13
  10  -8  13    0.12    0.13
  11   9 -13    0.91    0.12
  11   9 -13    0.62    0.23
   9   9 -13    1.76    0.13
   9   9 -13    1.79    0.25
  -9   9  13    1.74    0.26
  -7   9  13    4.24    0.36
   7   9 -13    3.71    0.27
   7   9 -13    4.48    0.32
   5   9 -13    3.18    0.25
   5   9 -13    3.06    0.23
   5   9 -13    2.73    0.21
  -3  -9  13   24.10    0.84
   3  -9 -13   23.09    0.88
   3   9 -13   23.23    0.87
   3   9 -13   23.35    0.83
  -3   9  13   22.80    0.91
   1  -9 -13    2.82    0.24
  -1   9  13    2.45    0.26
   1   9 -13    2.79    0.23
  -1  -9 -13    0.47    0.13
  -1   9 -13    0.47    0.14
   1   9  13    0.57    0.15
   1   9  13    0.62    0.14
   3  -9  13    0.93    0.17
  -3  -9 -13    1.40    0.19
   3   9  13    1.37    0.17
  -5  -9 -13    1.62    0.23
  -5   9 -13    1.62    0.22
  -7  -9 -13    6.97    0.44
   9  -9  13    0.84    0.20
  -9  -9 -13    0.63    0.18
  10  10 -13    0.19    0.07
  10  10 -13    0.15    0.15
   8  10 -13    1.84    0.25
  -8  10  13    2.11    0.29
   8  10 -13    2.06    0.31
   8  10 -13    2.00    0.11
   6  10 -13    1.86    0.21
   6  10 -13    1.77    0.22
   4  10 -13    0.01    0.08
  -4  10  13   -0.02    0.14
   4  10 -13   -0.03    0.08
   4  10 -13    0.09    0.09
   2 -10 -13   16.19    0.67
  -2 -10  13   15.16    0.67
  -2  10  13   16.65    0.70
   2  10 -13   14.78    0.64
   0 -10 -13    4.41    0.30
   0  10 -13    4.49    0.31
   0  10  13    3.98    0.31
   0  10  13    4.60    0.27
  -2 -10 -13   10.03    0.50
   2  10  13   10.50    0.49
  -4 -10 -13    2.57    0.28
   4  10  13    2.69    0.30
  -6 -10 -13    2.23    0.27
   8 -10  13    0.54    0.16
  -8 -10 -13    0.29    0.15
   9  11 -13    1.00    0.21
   9  11 -13    0.93    0.09
   7  11 -13    1.01    0.19
   7  11 -13    1.20    0.19
   5 -11 -13    8.52    0.45
   5  11 -13    7.81    0.41
  -5  11  13    7.35    0.46
   5  11 -13    7.97    0.40
   5  11 -13    7.65    0.40
  -3  11  13    6.70    0.44
   3  11 -13    6.52    0.23
   3  11 -13    6.25    0.22
  -1  11  13    0.32    0.15
   1  11 -13    0.36    0.13
  -1 -11 -13   -0.01    0.09
  -1  11 -13    0.04    0.10
   1  11  13   -0.14    0.10
  -3 -11 -13    8.22    0.45
  -5 -11 -13    5.35    0.37
   5  11  13    4.28    0.39
  -7 -11 -13    0.71    0.20
   7 -11  13    1.01    0.19
  10  12 -13    0.34    0.18
  -8  12  13   -0.05    0.15
   8  12 -13    0.29    0.14
   8  12 -13   -0.04    0.14
   6  12 -13    1.88    0.23
   6  12 -13    1.98    0.24
  -6  12  13    1.75    0.27
  -4  12  13   -0.25    0.13
   4  12 -13   -0.07    0.09
   4  12 -13    0.06    0.10
   2  12 -13    1.66    0.11
  -2  12  13    1.70    0.26
   2  12 -13    1.81    0.22
   0 -12 -13    0.90    0.17
   0  12  13    0.81    0.18
   0  12 -13    0.82    0.18
  -2 -12 -13    0.75    0.16
  -2  12 -13    0.57    0.15
   2  12  13    0.82    0.16
  -4 -12 -13    1.19    0.22
  -6 -12 -13    0.06    0.13
   6 -12  13    0.37    0.15
   8 -12  13    0.31    0.15
  -8 -12 -13    0.42    0.19
   9  13 -13    0.07    0.14
   7  13 -13   -0.08    0.13
   7  13 -13    0.03    0.12
  -5  13  13    0.32    0.17
   5  13 -13    0.27    0.13
  -3  13  13    0.03    0.16
   3  13 -13    0.24    0.12
   3  13 -13    0.15    0.05
   3  13 -13    0.14    0.11
  -1 -13  13    0.89    0.17
  -1  13  13    0.89    0.21
   1  13 -13    1.05    0.11
   1  13 -13    1.30    0.20
  -1 -13 -13   -0.11    0.10
   1  13  13    0.12    0.13
  -1  13 -13    0.07    0.10
  -3 -13 -13    1.23    0.22
  -3  13 -13    1.34    0.22
  -5 -13 -13    2.20    0.30
  -7 -13 -13    0.55    0.19
   7 -13  13    0.50    0.17
   8  14 -13    0.03    0.12
   8  14 -13   -0.03    0.16
  -6  14  13    0.02    0.18
   6  14 -13    0.16    0.14
  -4  14  13    0.11    0.17
   4  14 -13    0.29    0.05
   4  14 -13    0.31    0.14
   4  14 -13    0.37    0.13
   2  14 -13    4.44    0.21
   2  14 -13    4.33    0.34
  -2  14  13    3.84    0.37
   0  14 -13    0.02    0.12
   0  14  13    0.44    0.18
  -2 -14 -13    0.06    0.13
  -2  14 -13    0.15    0.13
  -4 -14 -13   -0.01    0.12
   6 -14  13    0.15    0.15
  -6 -14 -13    0.22    0.17
   7  15 -13    2.70    0.33
  -5  15  13    1.88    0.30
   5  15 -13    1.26    0.22
   3  15 -13    1.48    0.12
  -3  15  13    2.00    0.30
   3  15 -13    1.43    0.21
   3  15 -13    1.68    0.24
  -1  15  13    0.38    0.19
   1  15 -13    0.62    0.19
   1  15 -13    0.76    0.10
   1  15  13    0.54    0.18
  -1  15 -13    0.26    0.15
  -3 -15 -13   -0.06    0.12
  -3  15 -13    0.00    0.14
   5 -15  13    0.10    0.13
  -5 -15 -13   -0.11    0.14
   4  16 -13   -0.01    0.05
   4  16 -13    0.19    0.15
  -4  16  13   -0.08    0.16
  -2  16  13    0.27    0.19
   2  16 -13    0.53    0.17
   2  16 -13    0.47    0.09
   2  16 -13    0.22    0.13
   0  16  13    1.20    0.24
   0  16 -13    1.00    0.21
   0  16 -13    1.22    0.15
  -2  16 -13    3.12    0.35
  -4  16 -13    0.55    0.21
   3  17 -13    0.72    0.20
   3  17 -13    0.62    0.09
  -3  17  13    0.49    0.23
   1  17 -13    0.22    0.16
  -1  17  13    0.43    0.21
   1  17 -13    0.19    0.08
  -1  17 -13    0.00    0.08
  -1  17 -13    0.05    0.13
   8   0 -14    0.13    0.11
   6   0 -14    0.00    0.08
  -4   0  14   10.85    0.48
   4   0 -14   10.62    0.46
  -2   0  14    0.90    0.08
   2   0 -14    0.80    0.12
  -2   0  14    0.92    0.14
   0   0 -14   12.68    0.47
   0   0  14   12.33    0.46
   0   0  14   12.48    0.52
   2   0  14    0.28    0.09
   2   0  14    0.48    0.10
  -2   0 -14    0.36    0.07
   4   0  14   11.63    0.51
   4   0  14   11.61    0.50
  -6   0 -14   17.77    0.69
   6   0  14   18.45    0.72
   9  -1 -14    4.62    0.35
  -9   1  14    4.91    0.30
   9   1 -14    5.11    0.36
   7  -1 -14    0.14    0.10
   7   1 -14    0.04    0.10
   5  -1 -14    2.81    0.22
  -5  -1  14    2.01    0.20
  -5   1  14    2.43    0.21
   5   1 -14    2.42    0.21
   5   1 -14    2.30    0.15
  -3  -1  14   69.50    2.21
  -3  -1  14   70.48    2.10
   3  -1 -14   66.20    2.17
   3   1 -14   68.34    2.17
  -3   1  14   68.41    2.21
  -1  -1  14   42.84    1.32
  -1  -1  14   40.07    1.40
   1  -1 -14   40.24    1.35
  -1   1  14   42.93    1.40
   1   1 -14   41.85    1.34
  -1   1  14   41.89    1.31
   1  -1  14    8.27    0.39
  -1  -1 -14    8.00    0.34
   1   1  14    7.84    0.34
  -1   1 -14    8.02    0.32
   1   1  14    8.03    0.38
   3  -1  14    0.99    0.14
   3  -1  14    0.91    0.15
  -3  -1 -14    0.80    0.10
   3   1  14    0.62    0.13
   3   1  14    0.83    0.14
   5  -1  14    0.19    0.10
   5  -1  14    0.07    0.08
   5   1  14    0.07    0.08
   7  -1  14    5.17    0.35
 -10   2  14    0.71    0.14
  10   2 -14    0.85    0.20
   8   2 -14    1.16    0.18
   8   2 -14    1.43    0.14
   6  -2 -14    1.69    0.20
   6   2 -14    1.60    0.19
   6   2 -14    1.56    0.12
   4  -2 -14   10.91    0.47
  -4  -2  14   10.95    0.48
  -4   2  14   11.32    0.49
   4   2 -14   10.38    0.41
   4   2 -14   10.88    0.46
  -2  -2  14    3.45    0.18
  -2  -2  14    3.57    0.24
   2  -2 -14    3.15    0.21
   2   2 -14    3.45    0.17
  -2   2  14    3.32    0.23
  -2   2  14    3.48    0.16
   2   2 -14    3.69    0.21
   0  -2  14    5.10    0.24
   0  -2 -14    4.94    0.25
   0  -2  14    5.06    0.30
   0   2  14    5.13    0.23
   0   2 -14    4.98    0.23
   0   2  14    4.91    0.29
  -2  -2 -14    6.87    0.31
   2  -2  14    6.70    0.32
   2  -2  14    6.96    0.36
   2   2  14    6.89    0.35
   2   2  14    7.19    0.33
   4  -2  14   12.48    0.54
  -4  -2 -14   12.03    0.48
   4   2  14   12.04    0.53
   4   2  14   12.50    0.52
   6  -2  14    8.46    0.43
  11   3 -14   -0.11    0.14
   9   3 -14    0.93    0.19
   9   3 -14    0.55    0.10
   7  -3 -14    0.92    0.15
   7   3 -14    0.96    0.10
  -7   3  14    1.02    0.17
   7   3 -14    0.66    0.14
  -5  -3  14   15.97    0.64
   5  -3 -14   16.54    0.65
   5   3 -14   16.18    0.63
  -5   3  14   15.85    0.66
   3  -3 -14    0.00    0.08
  -3  -3  14    0.11    0.08
  -3  -3  14    0.14    0.05
   3   3 -14    0.10    0.07
   3   3 -14    0.01    0.04
  -3   3  14   -0.04    0.09
  -1  -3  14    0.22    0.08
   1  -3 -14    0.26    0.08
  -1  -3  14    0.29    0.07
  -1   3  14    0.29    0.06
   1   3 -14    0.21    0.05
   1   3 -14    0.31    0.07
  -1   3  14    0.37    0.11
  -1  -3 -14    0.13    0.07
   1  -3  14    0.21    0.08
   1  -3  14    0.23    0.10
   1   3  14    0.15    0.09
  -1   3 -14    0.21    0.05
   1   3  14    0.18    0.09
  -3  -3 -14    9.28    0.40
   3  -3  14    9.76    0.46
   3  -3  14    9.85    0.43
   3   3  14    9.19    0.42
   3   3  14    9.23    0.43
   5  -3  14    1.70    0.20
  -5  -3 -14    1.88    0.18
   5   3  14    1.76    0.18
   5   3  14    2.05    0.24
   7  -3  14    0.25    0.11
  10   4 -14    0.55    0.10
  10   4 -14    0.48    0.18
   8   4 -14    0.35    0.08
   8   4 -14    0.21    0.12
   6  -4 -14    0.46    0.14
   6   4 -14    0.72    0.08
  -6   4  14    0.49    0.14
   6   4 -14    0.35    0.13
  -4  -4  14    0.01    0.07
   4  -4 -14   -0.02    0.07
  -4  -4  14    0.02    0.04
  -4  -4  14   -0.07    0.06
   4   4 -14    0.04    0.07
   4   4 -14    0.00    0.03
   4   4 -14   -0.06    0.05
  -4   4  14    0.00    0.10
  -2  -4  14   15.31    0.62
   2  -4 -14   15.21    0.60
  -2  -4  14   15.16    0.56
  -2   4  14   15.33    0.62
   2   4 -14   16.12    0.56
   2   4 -14   14.78    0.51
   0  -4  14   10.39    0.42
   0  -4  14   10.30    0.47
   0  -4 -14   10.26    0.44
   0   4 -14   10.02    0.38
   0   4  14   10.08    0.46
   0   4  14   10.65    0.40
   2  -4  14    0.77    0.15
   2  -4  14    0.99    0.14
  -2  -4 -14    0.85    0.12
   2   4  14    1.02    0.14
   2   4  14    0.81    0.14
   4  -4  14    0.54    0.14
  -4  -4 -14    0.49    0.11
   4   4  14    0.43    0.14
   4   4  14    0.60    0.12
  -6  -4 -14    2.51    0.21
   6  -4  14    2.06    0.24
  11   5 -14    0.53    0.11
  11   5 -14    0.55    0.19
   9   5 -14    5.19    0.26
  -9   5  14    5.03    0.36
   9   5 -14    6.14    0.39
   7   5 -14    0.11    0.05
   7   5 -14   -0.05    0.10
  -5  -5  14    3.72    0.21
  -5  -5  14    3.68    0.25
   5  -5 -14    3.96    0.27
  -5  -5  14    3.87    0.26
   5   5 -14    3.73    0.20
  -5   5  14    3.65    0.29
   5   5 -14    3.46    0.25
  -3  -5  14   24.09    0.81
  -3  -5  14   23.41    0.87
   3  -5 -14   24.04    0.86
  -3   5  14   23.51    0.88
   3   5 -14   22.09    0.73
   3   5 -14   22.63    0.81
  -1  -5  14   12.79    0.56
  -1  -5  14   13.01    0.51
   1  -5 -14   13.41    0.54
  -1   5  14   13.84    0.48
   1   5 -14   13.32    0.48
   1   5 -14   12.95    0.46
  -1   5  14   13.53    0.56
  -1  -5 -14    0.31    0.10
   1  -5  14    0.44    0.10
   1  -5  14    0.49    0.12
   1   5  14    0.49    0.12
   1   5  14    0.28    0.11
  -1   5 -14    0.38    0.12
  -3  -5 -14    6.81    0.35
   3  -5  14    7.01    0.40
  -3   5 -14    7.29    0.38
   3   5  14    7.35    0.38
   3   5  14    7.73    0.36
  -5  -5 -14    2.38    0.21
   5  -5  14    2.16    0.24
   5   5  14    2.60    0.27
   7  -5  14    2.89    0.27
  -7  -5 -14    3.43    0.34
   7   5  14    3.69    0.35
  12   6 -14    2.37    0.21
  12   6 -14    2.48    0.33
  10   6 -14    5.25    0.39
  10   6 -14    4.58    0.25
   8   6 -14   -0.03    0.04
   8   6 -14   -0.06    0.10
  -6  -6  14    6.63    0.38
   6   6 -14    6.45    0.24
  -6   6  14    6.27    0.38
   6   6 -14    6.62    0.36
  -4  -6  14   18.19    0.67
  -4  -6  14   17.83    0.64
   4  -6 -14   18.28    0.70
   4   6 -14   17.78    0.67
   4   6 -14   16.64    0.55
   4   6 -14   17.99    0.63
  -4   6  14   16.82    0.71
  -2  -6  14   12.06    0.51
   2  -6 -14   12.89    0.54
  -2  -6  14   13.18    0.57
  -2  -6  14   14.05    0.50
   2   6 -14   13.19    0.49
   2   6 -14   12.59    0.44
  -2   6  14   13.26    0.57
   0  -6 -14   10.20    0.46
   0  -6  14   10.52    0.45
   0   6  14   10.47    0.48
   0   6  14   10.30    0.42
  -2  -6 -14   11.39    0.49
   2  -6  14   10.66    0.52
   2   6  14   10.35    0.47
   2   6  14   11.73    0.49
  -4  -6 -14    1.92    0.21
   4  -6  14    1.59    0.22
   4   6  14    1.99    0.24
   4   6  14    1.58    0.17
  -6  -6 -14   14.01    0.60
   6  -6  14   13.89    0.64
  10  -6  14    0.60    0.19
  11  -7 -14    0.17    0.14
  11   7 -14    0.20    0.08
  11   7 -14   -0.14    0.14
   9   7 -14    2.37    0.29
   9   7 -14    2.47    0.15
   7   7 -14    2.20    0.12
   7   7 -14    2.29    0.25
  -5  -7  14    3.06    0.20
   5   7 -14    3.25    0.24
  -5   7  14    2.83    0.28
   5   7 -14    3.06    0.20
  -3  -7  14   29.63    1.02
  -3  -7  14   29.90    1.07
   3  -7 -14   30.00    1.06
  -3  -7  14   29.56    1.01
  -3   7  14   28.89    1.08
   3   7 -14   29.27    1.00
   3   7 -14   28.68    0.90
   1  -7 -14   10.26    0.47
  -1  -7  14   10.55    0.45
  -1   7  14    9.87    0.49
  -1  -7 -14   11.75    0.51
   1   7  14   10.62    0.50
   1   7  14   11.27    0.48
   3  -7  14    4.03    0.30
  -3  -7 -14    4.19    0.28
  -3   7 -14    4.16    0.28
   3   7  14    4.22    0.27
   5  -7  14    0.00    0.10
  -5  -7 -14    0.08    0.10
  -7  -7 -14    6.14    0.38
   9  -7  14    1.49    0.25
  10   8 -14    1.16    0.22
  10   8 -14    1.22    0.13
   8   8 -14    2.37    0.28
   8   8 -14    2.60    0.13
   6   8 -14   -0.03    0.09
   6   8 -14    0.11    0.11
   6   8 -14    0.14    0.09
  -4  -8  14    1.30    0.15
  -4  -8  14    1.07    0.15
   4   8 -14    1.31    0.16
  -4   8  14    1.20    0.21
   4   8 -14    1.12    0.14
  -2  -8  14    4.34    0.24
  -2  -8  14    4.41    0.29
   2  -8 -14    4.34    0.29
  -2   8  14    4.32    0.32
   2   8 -14    4.17    0.17
   2   8 -14    4.64    0.30
   0  -8  14   10.32    0.50
   0  -8 -14    9.73    0.47
   0   8  14   10.29    0.43
   0   8  14    9.64    0.48
   0   8 -14   10.16    0.48
  -2  -8 -14   24.17    0.88
   2  -8  14   21.67    0.90
   2   8  14   23.18    0.86
   2   8  14   22.10    0.84
  -2   8 -14   22.79    0.87
  -4  -8 -14    0.94    0.17
   4  -8  14    1.02    0.20
  -6  -8 -14    1.03    0.19
  -8  -8 -14    0.10    0.12
  11   9 -14    0.32    0.20
  11   9 -14    0.19    0.07
   9   9 -14    0.68    0.08
   9   9 -14    0.79    0.20
   7   9 -14    2.15    0.25
  -5   9  14    2.21    0.26
   5   9 -14    3.10    0.25
   5   9 -14    2.77    0.23
   5   9 -14    2.71    0.21
  -3  -9  14    0.13    0.08
  -3  -9  14    0.25    0.11
  -3  -9  14    0.07    0.08
   3   9 -14    0.10    0.11
   3   9 -14   -0.05    0.08
  -3   9  14    0.09    0.14
   1  -9 -14    3.06    0.26
  -1  -9  14    3.20    0.26
  -1   9  14    3.12    0.28
   1   9 -14    3.13    0.25
  -1  -9 -14   20.29    0.79
  -1   9 -14   19.78    0.79
   1   9  14   19.40    0.78
   1   9  14   19.41    0.74
   3  -9  14    0.67    0.17
   3  -9  14    0.44    0.13
  -3  -9 -14    0.53    0.15
   3   9  14    0.87    0.15
  -5  -9 -14    1.98    0.24
  -7  -9 -14    0.44    0.16
   9  -9  14    0.50    0.18
  -9  -9 -14    0.14    0.14
  10  10 -14   -0.01    0.05
  10  10 -14    0.11    0.16
   8  10 -14    1.83    0.25
  -6  10  14    0.12    0.14
   6  10 -14    0.16    0.11
   6  10 -14    0.06    0.08
   6  10 -14    0.26    0.11
   4  10 -14    0.03    0.07
   4  10 -14    0.10    0.09
  -4  10  14   -0.10    0.13
   4  10 -14    0.13    0.10
   2 -10 -14    4.89    0.33
   2  10 -14    5.66    0.32
  -2  10  14    4.40    0.35
   0 -10 -14    0.65    0.15
   0  10 -14    0.53    0.13
   0  10  14    0.33    0.14
   2 -10  14    0.42    0.14
   2 -10  14    0.60    0.14
  -2 -10 -14    0.50    0.15
   2  10  14    0.67    0.15
  -4 -10 -14    1.43    0.22
  -6 -10 -14    4.78    0.36
   8 -10  14    0.20    0.16
  -8 -10 -14    0.09    0.14
   9  11 -14    0.74    0.07
   9  11 -14    0.49    0.18
   7  11 -14   -0.05    0.12
   7  11 -14   -0.01    0.11
  -5  11  14    0.14    0.16
   5  11 -14    0.15    0.09
   5  11 -14    0.15    0.11
   5  11 -14    0.14    0.10
  -3 -11  14   11.28    0.55
  -3  11  14   10.70    0.57
   1 -11 -14    0.17    0.11
  -1 -11  14    0.23    0.12
   1  11 -14   -0.07    0.09
  -1  11  14    0.06    0.14
  -1 -11 -14    0.11    0.10
  -1  11 -14    0.32    0.13
   1  11  14    0.08    0.12
  -3 -11 -14    2.47    0.27
   3 -11  14    2.58    0.28
  -5 -11 -14    0.98    0.20
  -7 -11 -14    1.67    0.26
   8  12 -14    0.46    0.16
  -6  12  14   -0.11    0.15
   6  12 -14   -0.13    0.11
   6  12 -14    0.00    0.11
   4  12 -14    0.31    0.11
  -4  12  14    0.17    0.16
   4  12 -14    0.16    0.11
   2  12 -14    3.23    0.16
  -2  12  14    3.59    0.36
   2  12 -14    3.28    0.28
   0 -12 -14    1.93    0.25
   0  12  14    1.56    0.23
   0  12 -14    1.65    0.22
  -2 -12 -14    0.68    0.17
   2  12  14    0.81    0.16
  -2  12 -14    0.88    0.18
  -4 -12 -14    1.81    0.26
  -6 -12 -14    4.63    0.38
   7  13 -14    5.52    0.37
   7  13 -14    3.94    0.34
  -5  13  14    0.90    0.24
   5  13 -14    0.72    0.17
  -3  13  14   10.63    0.59
   3  13 -14    9.69    0.51
   3  13 -14   10.87    0.36
   3  13 -14   11.23    0.52
  -1  13  14    4.05    0.36
   1  13 -14    5.05    0.35
  -1 -13 -14    5.25    0.37
   1  13  14    4.93    0.36
  -1  13 -14    3.94    0.34
  -3 -13 -14    0.77    0.18
  -5 -13 -14    0.37    0.16
   8  14 -14    1.11    0.26
   8  14 -14    1.20    0.23
   6  14 -14    0.01    0.13
  -6  14  14   -0.02    0.17
   4  14 -14    0.19    0.12
   4  14 -14    0.02    0.12
  -4  14  14    0.16    0.19
   2  14 -14    0.76    0.19
  -2  14  14    0.52    0.21
   2  14 -14    0.59    0.08
   0  14 -14    0.11    0.13
   0  14  14    0.00    0.14
  -2 -14 -14    7.77    0.47
  -2  14 -14    6.59    0.44
  -4 -14 -14    2.23    0.30
   5  15 -14    1.25    0.22
  -5  15  14    1.17    0.27
  -3  15  14    1.16    0.25
   3  15 -14    1.20    0.21
   3  15 -14    1.05    0.20
   3  15 -14    0.87    0.09
  -1  15  14    1.00    0.23
   1  15 -14    0.94    0.21
   1  15 -14    0.77    0.11
  -1  15 -14    0.80    0.19
  -3 -15 -14   -0.05    0.13
  -3  15 -14   -0.09    0.11
  -4  16  14    0.93    0.26
   4  16 -14    0.95    0.20
  -2  16  14    1.05    0.25
   2  16 -14    1.14    0.21
   2  16 -14    0.98    0.20
   2  16 -14    0.97    0.11
   0 -16  14   -0.07    0.11
   0  16  14    0.29    0.18
   0  16 -14    0.04    0.07
   0  16 -14   -0.07    0.12
  -2 -16 -14    0.10    0.16
  -2  16 -14    0.21    0.16
  -1  17  14    0.05    0.16
   1  17 -14    0.05    0.14
   1  17 -14    0.14    0.07
   8   0 -15    0.00    0.10
   6   0 -15    0.07    0.10
   4   0 -15   -0.04    0.07
  -2   0  15   -0.01    0.03
  -2   0  15   -0.12    0.07
   2   0 -15   -0.06    0.06
   0   0  15    0.09    0.08
   0   0  15    0.03    0.05
   0   0 -15    0.02    0.05
  -2   0 -15    0.04    0.05
   2   0  15   -0.05    0.06
   2   0  15    0.04    0.07
   4   0  15   -0.06    0.07
   6   0  15    0.13    0.08
   9  -1 -15    0.09    0.11
   9   1 -15    0.17    0.14
   7  -1 -15    0.03    0.10
   7   1 -15    0.12    0.10
   5  -1 -15    0.64    0.13
   5   1 -15    0.50    0.13
   3  -1 -15    9.81    0.43
  -3  -1  15    9.89    0.45
   3   1 -15   10.06    0.43
  -1  -1  15    1.65    0.19
  -1  -1  15    1.55    0.12
   1  -1 -15    1.75    0.16
   1   1 -15    1.97    0.15
  -1   1  15    2.21    0.13
  -1   1  15    2.07    0.20
  -1  -1 -15    2.11    0.15
   1  -1  15    1.33    0.17
  -1   1 -15    1.80    0.13
   1   1  15    1.89    0.15
   1   1  15    2.03    0.21
   3  -1  15    0.14    0.09
   3  -1  15   -0.01    0.08
  -3  -1 -15   -0.06    0.05
   3   1  15   -0.01    0.09
   3   1  15    0.11    0.08
   5  -1  15    0.37    0.11
   5   1  15    0.37    0.10
   7   1  15    0.72    0.17
  10   2 -15    3.83    0.34
   8  -2 -15    0.30    0.14
   8   2 -15    0.11    0.06
   8   2 -15    0.18    0.13
   6  -2 -15    2.91    0.25
  -6  -2  15    3.01    0.23
   6   2 -15    2.86    0.17
   6   2 -15    3.07    0.25
  -4  -2  15    4.27    0.27
   4  -2 -15    3.71    0.25
  -4   2  15    3.74    0.27
   4   2 -15    3.85    0.25
  -2  -2  15    0.34    0.11
  -2  -2  15    0.25    0.06
   2  -2 -15    0.16    0.08
  -2   2  15    0.27    0.10
   2   2 -15    0.35    0.09
   0  -2  15   19.07    0.66
   0  -2  15   18.69    0.73
   0  -2 -15   17.85    0.67
   0   2  15   18.93    0.72
   0   2 -15   18.30    0.64
   0   2  15   18.56    0.64
  -2  -2 -15    5.38    0.27
   2  -2  15    5.36    0.32
   2  -2  15    5.38    0.28
   2   2  15    5.71    0.29
   2   2  15    5.42    0.31
  -4  -2 -15    0.06    0.06
   4  -2  15    0.06    0.09
   4   2  15   -0.02    0.07
   6  -2  15    9.54    0.47
   6   2  15    8.89    0.46
  11   3 -15   -0.02    0.15
   9   3 -15    2.76    0.29
   9   3 -15    2.52    0.18
   7  -3 -15    0.45    0.14
   7   3 -15    0.36    0.13
   7   3 -15    0.70    0.09
   5  -3 -15    0.65    0.14
   5   3 -15    0.84    0.15
   3  -3 -15   17.75    0.67
  -3  -3  15   17.52    0.69
  -3  -3  15   17.48    0.60
   3   3 -15   16.62    0.64
  -3   3  15   17.30    0.69
   1  -3 -15   23.23    0.83
  -1  -3  15   22.82    0.87
  -1  -3  15   23.55    0.80
   1   3 -15   22.79    0.79
  -1   3  15   23.51    0.86
  -1   3  15   23.39    0.76
   1  -3  15    7.44    0.34
  -1  -3 -15    7.55    0.35
   1  -3  15    7.39    0.39
   1   3  15    7.27    0.37
   1   3  15    7.71    0.33
  -3  -3 -15    0.87    0.12
   3  -3  15    0.90    0.16
   3   3  15    1.12    0.15
   3   3  15    1.18    0.17
   5  -3  15    3.51    0.28
  -5  -3 -15    4.13    0.28
   5   3  15    4.41    0.27
   7  -3  15    0.63    0.14
  12   4 -15    1.03    0.16
  12   4 -15    1.24    0.26
  10   4 -15    4.41    0.36
  10   4 -15    3.64    0.23
  -8   4  15    0.83    0.17
   8   4 -15    0.72    0.16
   8   4 -15    0.80    0.10
   6  -4 -15    6.35    0.36
   6   4 -15    5.97    0.25
  -6   4  15    5.86    0.37
   6   4 -15    5.61    0.34
  -4  -4  15   18.35    0.62
   4  -4 -15   16.89    0.69
   4   4 -15   17.02    0.58
   4   4 -15   17.94    0.67
  -4   4  15   17.76    0.71
   2  -4 -15    2.44    0.20
  -2  -4  15    2.38    0.16
   2   4 -15    2.42    0.17
  -2   4  15    2.03    0.21
   0  -4  15    4.90    0.26
   0  -4 -15    5.07    0.28
   0  -4  15    4.83    0.31
   0   4  15    5.05    0.25
   0   4  15    5.19    0.31
   2  -4  15   18.04    0.68
  -2  -4 -15   16.84    0.66
   2  -4  15   18.00    0.73
   2   4  15   17.58    0.69
  -4  -4 -15   16.80    0.65
   4  -4  15   15.71    0.70
   4   4  15   17.44    0.67
  -4   4 -15   17.18    0.69
   6  -4  15    7.23    0.42
   6   4  15    8.03    0.43
  11   5 -15    0.08    0.07
  11   5 -15    0.00    0.16
   9   5 -15    0.89    0.11
   9   5 -15    0.93    0.19
   7   5 -15    0.43    0.07
   7   5 -15    0.71    0.16
  -7   5  15    0.48    0.16
   5  -5 -15    1.57    0.20
   5   5 -15    1.48    0.18
  -5   5  15    1.49    0.20
   3  -5 -15   11.09    0.50
  -3  -5  15   11.63    0.45
   3   5 -15   11.03    0.46
   3   5 -15   11.05    0.39
  -3   5  15   11.76    0.52
   1  -5 -15    7.15    0.35
   1   5 -15    7.14    0.30
  -1   5  15    6.93    0.38
   1  -5  15    8.32    0.39
   1  -5  15    8.11    0.43
  -1  -5 -15    8.89    0.40
   1   5  15    8.78    0.42
   1   5  15    7.99    0.37
  -3  -5 -15    0.67    0.13
   3  -5  15    0.68    0.14
   3   5  15    0.65    0.13
  -3   5 -15    0.63    0.14
   3   5  15    0.74    0.15
   5  -5  15    0.95    0.18
  -5  -5 -15    1.16    0.17
   7  -5  15    1.08    0.19
  12   6 -15    0.34    0.10
  12   6 -15    0.44    0.21
  10   6 -15    0.10    0.07
  10   6 -15    0.18    0.15
  -8  -6  15    5.48    0.36
   8   6 -15    4.81    0.22
   8   6 -15    4.28    0.33
   6   6 -15    1.00    0.17
  -4  -6  15    0.08    0.06
  -4  -6  15    0.03    0.08
   4  -6 -15    0.12    0.10
   4   6 -15    0.07    0.03
   4   6 -15    0.03    0.08
   2  -6 -15    2.36    0.22
   2   6 -15    2.34    0.17
   2   6 -15    2.38    0.13
  -2   6  15    2.91    0.27
   0  -6  15    0.35    0.10
   0  -6 -15    0.47    0.12
   0   6 -15    0.29    0.12
   0   6  15    0.40    0.12
   0   6  15    0.34    0.11
  -2  -6 -15    6.55    0.35
   2  -6  15    6.56    0.39
   2   6  15    6.53    0.36
  -2   6 -15    6.90    0.38
  -4  -6 -15    0.12    0.09
   4  -6  15    0.00    0.10
   4   6  15    0.11    0.09
   4   6  15    0.06    0.13
   6  -6  15    0.25    0.12
  -6  -6 -15    0.20    0.10
  11   7 -15    1.04    0.24
  11   7 -15    0.64    0.11
   9   7 -15    0.51    0.18
   9   7 -15    0.67    0.09
   7   7 -15    2.91    0.13
   7   7 -15    3.19    0.27
  -5  -7  15    0.50    0.10
   5   7 -15    0.40    0.10
   5   7 -15    0.57    0.12
  -3  -7  15    0.12    0.08
   3  -7 -15    0.28    0.12
   3   7 -15    0.30    0.04
   3   7 -15    0.19    0.09
  -3   7  15    0.24    0.14
  -1  -7  15    2.26    0.19
   1  -7 -15    2.34    0.23
  -1   7  15    2.36    0.25
   1   7 -15    1.44    0.20
   1  -7  15    5.13    0.34
  -1  -7 -15    5.51    0.33
   1   7  15    5.92    0.32
   1   7  15    5.19    0.33
  -1   7 -15    6.03    0.36
   3  -7  15    5.05    0.35
  -3  -7 -15    5.41    0.32
   3   7  15    5.10    0.31
   5  -7  15    4.50    0.34
  -5  -7 -15    4.47    0.31
  -7  -7 -15    0.11    0.11
  10   8 -15    1.49    0.26
 -10   8  15    1.30    0.23
  10   8 -15    1.67    0.13
   8   8 -15    0.18    0.04
   8   8 -15   -0.07    0.12
   6   8 -15   -0.13    0.09
  -6   8  15    0.02    0.13
   4  -8 -15   10.29    0.49
   4   8 -15    9.87    0.45
   4   8 -15   10.75    0.44
  -4   8  15   10.47    0.52
   2  -8 -15    0.17    0.11
   2   8 -15    0.19    0.11
  -2   8  15    0.04    0.11
   0  -8 -15    2.76    0.26
   0   8  15    2.65    0.26
   0   8 -15    2.34    0.22
  -2  -8 -15    0.72    0.15
   2  -8  15    0.63    0.16
   2   8  15    0.88    0.16
  -4  -8 -15    3.69    0.28
   4  -8  15    3.55    0.32
  -6  -8 -15    5.01    0.35
  -6   8 -15    4.98    0.34
  -8  -8 -15    1.36    0.22
  11   9 -15    0.21    0.07
  11   9 -15    0.18    0.18
   9   9 -15    0.21    0.17
   9   9 -15    0.30    0.06
   7   9 -15    0.07    0.12
   5   9 -15    2.03    0.22
   5   9 -15    1.79    0.18
  -5   9  15    1.75    0.26
   3  -9 -15   18.43    0.74
  -3   9  15   17.07    0.75
   3   9 -15   17.68    0.73
  -1  -9  15    6.73    0.37
   1  -9 -15    6.41    0.38
  -1   9  15    7.02    0.41
   1   9 -15    7.65    0.40
  -1  -9 -15    3.65    0.28
   1   9  15    3.71    0.29
  -1   9 -15    3.92    0.29
   1   9  15    3.28    0.27
  -3  -9 -15    1.44    0.22
   3  -9  15    1.45    0.23
   3   9  15    1.58    0.20
  -5  -9 -15    5.04    0.36
  -7  -9 -15   -0.19    0.10
 -10  10  15    3.63    0.38
  10  10 -15    3.54    0.18
  10  10 -15    4.35    0.38
   8  10 -15    2.26    0.28
   6  10 -15    4.13    0.31
   6  10 -15    3.95    0.28
   6  10 -15    3.98    0.27
  -6  10  15    3.87    0.38
   4  10 -15    4.03    0.26
  -4  10  15    3.51    0.31
   4  10 -15    3.66    0.28
   4  10 -15    3.98    0.42
   2 -10 -15   -0.21    0.09
  -2  10  15    0.28    0.16
   2  10 -15    0.09    0.09
   0 -10 -15    1.51    0.21
   0  10  15    1.46    0.21
   0  10 -15    1.24    0.18
  -2 -10 -15    6.66    0.40
   2 -10  15    6.67    0.39
  -2  10 -15    6.80    0.41
   2  10  15    6.74    0.38
  -4 -10 -15    2.64    0.28
  -6 -10 -15    8.58    0.49
  -8 -10 -15    0.96    0.21
   9  11 -15   -0.11    0.13
   7  11 -15    0.05    0.12
  -5  11  15    5.71    0.42
   5  11 -15    6.72    0.36
   5  11 -15    6.64    0.37
   5  11 -15    5.93    0.35
  -3  11  15    0.21    0.15
   3  11 -15    0.46    0.13
   1 -11 -15    3.62    0.29
  -1  11  15    3.84    0.32
   1  11 -15    3.74    0.30
  -1 -11 -15    5.44    0.37
  -1  11 -15    5.43    0.37
   1  11  15    5.66    0.37
  -3 -11 -15    0.22    0.14
  -5 -11 -15    0.67    0.18
  -7 -11 -15   -0.20    0.11
   8  12 -15    1.18    0.22
   6  12 -15    1.81    0.23
   6  12 -15    1.82    0.23
   4  12 -15    3.68    0.28
   4  12 -15    3.72    0.29
  -4  12  15    3.98    0.39
   2  12 -15    0.32    0.06
   2  12 -15    0.47    0.15
  -2  12  15    0.20    0.17
   0 -12 -15    1.55    0.24
   0  12  15    1.17    0.21
   0  12 -15    1.54    0.23
  -2 -12 -15    2.50    0.29
  -2  12 -15    2.75    0.30
   2  12  15    2.37    0.27
  -4 -12 -15    3.65    0.36
  -6 -12 -15    0.68    0.18
   7  13 -15    0.10    0.13
   7  13 -15    0.15    0.16
   5  13 -15    0.67    0.16
  -5  13  15    0.69    0.22
  -3  13  15    1.27    0.25
   3  13 -15    1.36    0.19
   3  13 -15    1.00    0.19
   1 -13 -15   -0.09    0.12
   1  13 -15    0.00    0.11
  -1  13  15    0.21    0.17
  -1 -13 -15    0.25    0.13
  -1  13 -15    0.17    0.14
   1  13  15    0.67    0.17
  -3 -13 -15   -0.03    0.11
  -5 -13 -15    0.08    0.14
   6  14 -15    0.44    0.17
  -6  14  15    0.78    0.25
   4  14 -15    0.08    0.12
  -4  14  15    0.25    0.18
   4  14 -15    0.52    0.16
   2  14 -15    1.28    0.22
   2  14 -15    1.46    0.11
  -2  14  15    1.32    0.24
   0 -14 -15    0.02    0.13
   0  14 -15    0.19    0.14
   0  14  15    0.13    0.14
  -2 -14 -15    0.05    0.13
  -2  14 -15   -0.09    0.11
  -4 -14 -15    0.73    0.22
  -5  15  15    0.39    0.22
   5  15 -15    0.40    0.17
  -3  15  15    0.29    0.20
   3  15 -15    0.43    0.15
   3  15 -15    0.45    0.06
   3  15 -15    0.37    0.15
   1  15 -15    0.81    0.20
  -1  15  15    0.65    0.20
   1  15 -15    0.68    0.10
  -1 -15 -15    2.13    0.30
  -1  15 -15    1.61    0.27
  -3 -15 -15    1.19    0.24
  -3  15 -15    0.78    0.21
  -4  16  15    0.53    0.23
   4  16 -15    1.05    0.21
   2  16 -15   -0.01    0.05
   2  16 -15   -0.09    0.12
  -2  16  15   -0.04    0.16
   2  16 -15    0.23    0.13
   0  16 -15    0.37    0.17
   0  16 -15    0.15    0.08
   0  16  15   -0.02    0.16
  -2  16 -15    1.34    0.26
  10   0 -16    1.56    0.24
   8   0 -16    2.24    0.25
   6   0 -16    0.36    0.13
  -4   0  16   32.29    1.15
   4   0 -16   32.81    1.13
  -2   0  16   25.81    0.95
   2   0 -16   25.51    0.90
   0   0  16    3.17    0.25
   0   0  16    3.13    0.19
   0   0 -16    3.48    0.20
  -2   0 -16   17.50    0.62
   2   0  16   17.20    0.65
   2   0  16   17.76    0.71
   4   0  16    2.32    0.21
   6   0  16    2.90    0.24
  11   1 -16    1.39    0.24
   9  -1 -16    0.52    0.17
   9   1 -16    0.07    0.13
   7  -1 -16    0.39    0.14
   7   1 -16    0.20    0.12
   5  -1 -16    1.21    0.17
   5   1 -16    1.25    0.17
   3  -1 -16    0.88    0.14
   3   1 -16    1.11    0.15
  -1  -1  16   18.15    0.73
  -1  -1  16   18.40    0.64
   1  -1 -16   17.92    0.67
   1   1 -16   18.48    0.66
  -1   1  16   18.19    0.62
  -1   1  16   18.82    0.73
   1  -1  16   18.61    0.75
  -1  -1 -16   19.74    0.69
   1   1  16   19.06    0.68
  -1   1 -16   18.89    0.66
   1   1  16   18.66    0.74
   3  -1  16   -0.01    0.08
   3   1  16   -0.02    0.07
   5  -1  16    1.41    0.19
  -5   1 -16    1.32    0.18
   5   1  16    1.77    0.20
   7  -1  16    0.40    0.14
  10   2 -16    0.16    0.16
   8  -2 -16    0.11    0.11
  -8   2  16    0.14    0.11
   8   2 -16    0.23    0.14
   8   2 -16    0.03    0.05
   6  -2 -16    2.82    0.24
   6   2 -16    3.17    0.26
   4  -2 -16   12.70    0.54
   4   2 -16   12.33    0.52
  -2  -2  16    2.28    0.21
   2  -2 -16    2.40    0.19
  -2  -2  16    2.64    0.15
  -2   2  16    2.39    0.22
   2   2 -16    2.49    0.18
   0  -2  16    1.13    0.17
   0  -2 -16    1.13    0.14
   0  -2  16    1.07    0.13
   0   2  16    1.13    0.16
   0   2  16    1.23    0.12
   0   2 -16    1.04    0.11
  -2  -2 -16   10.61    0.44
   2  -2  16   10.24    0.50
   2  -2  16   10.66    0.46
   2   2  16   11.37    0.50
   4  -2  16    3.28    0.26
  -4   2 -16    3.12    0.25
   4   2  16    3.59    0.25
   6  -2  16    0.99    0.17
  11   3 -16    0.05    0.14
  11   3 -16    0.30    0.10
   9   3 -16   -0.03    0.12
   9   3 -16   -0.06    0.05
   7  -3 -16    0.91    0.17
   7   3 -16    1.32    0.12
   7   3 -16    1.56    0.21
   5  -3 -16    0.03    0.10
   5   3 -16   -0.01    0.08
   3  -3 -16    1.88    0.20
  -3   3  16    1.42    0.19
   3   3 -16    1.73    0.17
  -1  -3  16    0.01    0.05
   1  -3 -16   -0.01    0.07
   1   3 -16    0.03    0.06
  -1   3  16    0.10    0.09
   1  -3  16    0.89    0.16
   1  -3  16    0.72    0.13
  -1  -3 -16    0.60    0.12
   1   3  16    0.79    0.15
   1   3  16    0.73    0.12
  -3  -3 -16    0.26    0.09
   3  -3  16    0.13    0.10
   3   3  16    0.20    0.10
   5  -3  16    1.97    0.23
   5   3  16    1.53    0.19
   7  -3  16    0.58    0.15
  12   4 -16   -0.07    0.16
  12   4 -16    0.07    0.09
  10   4 -16   -0.05    0.06
  10   4 -16    0.15    0.16
  -8   4  16    1.94    0.24
   8   4 -16    1.93    0.14
   8   4 -16    1.95    0.25
   6  -4 -16    5.65    0.35
  -6   4  16    5.28    0.35
   6   4 -16    5.18    0.33
   4  -4 -16    0.09    0.09
   4   4 -16    0.16    0.09
  -2  -4  16    0.76    0.11
   2  -4 -16    0.96    0.15
   2   4 -16    0.75    0.11
  -2   4  16    0.96    0.17
   0  -4  16    0.58    0.11
   0  -4 -16    0.63    0.12
   0  -4  16    0.54    0.13
   0   4  16    0.74    0.15
   0   4  16    0.69    0.11
  -2  -4 -16    6.16    0.32
   2  -4  16    5.61    0.35
   2   4  16    5.80    0.34
   4  -4  16    1.84    0.23
  -4  -4 -16    1.99    0.20
   4  -4  16    2.33    0.24
   4   4  16    1.86    0.20
   6  -4  16    0.39    0.14
   6  -4  16    0.46    0.14
  11   5 -16    1.09    0.24
  11   5 -16    1.36    0.16
   9   5 -16    0.40    0.17
   9   5 -16    0.21    0.07
   7   5 -16    0.94    0.09
   7   5 -16    1.68    0.23
   5  -5 -16   -0.14    0.09
   5   5 -16    0.12    0.10
   3  -5 -16    1.92    0.21
  -3  -5  16    1.95    0.16
  -3   5  16    2.02    0.23
   3   5 -16    1.94    0.18
   1  -5 -16    7.49    0.39
  -1   5  16    8.35    0.42
   1  -5  16    7.99    0.44
  -1  -5 -16    9.11    0.41
   1  -5  16    8.25    0.40
   1   5  16    8.78    0.43
   1   5  16    8.85    0.39
   3  -5  16    0.13    0.10
  -3  -5 -16   -0.01    0.08
   3   5  16   -0.06    0.08
  -5  -5 -16    0.85    0.15
   5  -5  16    0.70    0.16
   7  -5  16    0.02    0.11
  10   6 -16    1.07    0.22
  10   6 -16    1.55    0.15
   8  -6 -16    5.65    0.38
   8   6 -16    6.77    0.40
   8   6 -16    5.59    0.25
   6  -6 -16   12.22    0.57
   6   6 -16   13.19    0.56
  -6   6  16   11.09    0.57
  -4  -6  16    5.10    0.29
   4  -6 -16    5.27    0.32
  -4  -6  16    4.92    0.26
   4   6 -16    4.87    0.29
   4   6 -16    4.97    0.19
   2  -6 -16    9.06    0.43
  -2  -6  16    8.95    0.45
   2   6 -16    8.52    0.40
  -2   6  16    8.30    0.45
   0  -6 -16    1.24    0.16
   0   6 -16    1.11    0.17
   0   6  16    1.33    0.18
   2  -6  16    3.32    0.28
  -2  -6 -16    2.73    0.23
   2   6  16    2.77    0.23
   2   6  16    2.79    0.25
  -2   6 -16    3.54    0.27
   4  -6  16   -0.05    0.08
  -4  -6 -16    0.03    0.09
   4   6  16   -0.02    0.07
  -6  -6 -16    4.08    0.29
   6  -6  16    3.89    0.32
   6   6  16    3.85    0.34
  11   7 -16    1.60    0.16
  11   7 -16    1.70    0.28
   9   7 -16    0.05    0.05
  -9   7  16    0.32    0.17
   9   7 -16    0.28    0.16
   7  -7 -16    0.84    0.17
   7   7 -16    0.83    0.17
   5  -7 -16    0.98    0.18
   5   7 -16    0.87    0.15
  -3  -7  16    1.94    0.13
  -3  -7  16    1.93    0.18
   3  -7 -16    1.80    0.21
   3   7 -16    1.88    0.18
  -3   7  16    1.96    0.24
   3   7 -16    1.61    0.09
   1  -7 -16   19.07    0.75
  -1  -7  16   18.01    0.77
   1   7 -16   19.22    0.77
  -1   7  16   18.98    0.77
  -1  -7 -16   15.60    0.66
   1  -7  16   15.33    0.70
   1   7  16   16.94    0.68
   1   7  16   15.75    0.62
  -3  -7 -16    1.93    0.21
   3  -7  16    2.27    0.27
   3   7  16    2.05    0.22
   5  -7  16    0.83    0.18
  -5  -7 -16    0.61    0.15
  10   8 -16    0.77    0.22
  10   8 -16    0.55    0.09
   8   8 -16    0.00    0.03
   8   8 -16    0.02    0.12
  -6   8  16    0.48    0.17
   6   8 -16    0.83    0.17
   4  -8 -16    2.34    0.25
  -4   8  16    2.26    0.28
   4   8 -16    2.28    0.20
   2  -8 -16    5.81    0.35
   2   8 -16    4.32    0.32
  -2   8  16    5.76    0.37
   0  -8 -16    0.55    0.13
   0   8 -16    1.02    0.18
   0   8  16    0.79    0.16
  -2  -8 -16    1.84    0.22
   2  -8  16    1.93    0.25
   2   8  16    2.39    0.24
   4  -8  16    0.05    0.12
  -4  -8 -16    0.15    0.11
  -6  -8 -16    2.09    0.25
   8   8  16    0.44    0.23
   9   9 -16    0.62    0.18
   9   9 -16    0.37    0.05
   7   9 -16    2.45    0.27
  -7   9  16    2.39    0.29
   5   9 -16    0.52    0.14
  -5   9  16    0.64    0.18
   5   9 -16    0.82    0.15
   5   9 -16    0.68    0.13
   3  -9 -16    2.63    0.27
   3   9 -16    2.36    0.10
  -3   9  16    2.08    0.27
   3   9 -16    2.71    0.27
   1  -9 -16    3.94    0.30
   1   9 -16    3.93    0.30
  -1   9  16    3.77    0.32
  -1  -9 -16    3.06    0.27
  -1   9 -16    3.19    0.27
[truncated: 62,135 more chars]
