# Supplementary material for: Crystal structure of (3,5-dimethyl-1H-pyrrol-2-yl)di­phenyl­phosphine oxide
Source: Acta Crystallogr E Crystallogr Commun. 2017 Jul 28;73(Pt 8):1268–70. doi: 10.1107/S2056989017010994 (PMC5598863; doi:10.1107/S2056989017010994)
Supplement: Supplementary file 2 [file e-73-01268-Isup2.hkl]

data_I                                                                          
_shelx_title ' [C18 H18 N O P] in C2/c'                                         
_shelx_refln_list_code          4                                               
_shelx_F_calc_maximum      296.44                                               
_exptl_crystal_F_000      1248.00                                               
_reflns_d_resolution_high  0.7462                                               
                                                                                
loop_                                                                           
 _space_group_symop_operation_xyz                                               
 'x, y, z'                                                                      
 '-x, y, -z+1/2'                                                                
 'x+1/2, y+1/2, z'                                                              
 '-x+1/2, y+1/2, -z+1/2'                                                        
 '-x, -y, -z'                                                                   
 'x, -y, z-1/2'                                                                 
 '-x+1/2, -y+1/2, -z'                                                           
 'x+1/2, -y+1/2, z-1/2'                                                         
                                                                                
_cell_length_a    10.6565                                                       
_cell_length_b    14.7647                                                       
_cell_length_c    20.7575                                                       
_cell_angle_alpha  90.000                                                       
_cell_angle_beta   98.378                                                       
_cell_angle_gamma  90.000                                                       
                                                                                
_shelx_F_squared_multiplier     1.000                                           
                                                                                
loop_                                                                           
 _refln_index_h                                                                 
 _refln_index_k                                                                 
 _refln_index_l                                                                 
 _refln_F_squared_calc                                                          
 _refln_F_squared_meas                                                          
 _refln_F_squared_sigma                                                         
 _refln_observed_status                                                         
   2   0   0       1149.53       1432.78        23.00 o                         
   4   0   0      18307.55      18513.86       321.46 o                         
   6   0   0          4.42          2.51         2.28 o                         
   8   0   0        216.23        158.61        12.21 o                         
  10   0   0       1033.16        903.36        29.14 o                         
  12   0   0          0.04         -0.17        19.21 o                         
   1   1   0       9112.69       8978.64       172.40 o                         
   3   1   0       2366.00       2101.24        25.01 o                         
   5   1   0        398.34        232.70         4.09 o                         
   7   1   0        516.31        450.52         7.15 o                         
   9   1   0       2996.57       2720.92        38.44 o                         
  11   1   0        707.62        681.79        18.00 o                         
  13   1   0        103.99        125.47        12.87 o                         
   0   2   0      10731.21      11394.55       173.18 o                         
   2   2   0       5505.73       5388.22        69.97 o                         
   4   2   0        179.42        234.01         5.09 o                         
   6   2   0         28.49         22.16         2.41 o                         
   8   2   0         34.12         51.54         3.63 o                         
  10   2   0         36.20         33.79         5.40 o                         
  12   2   0         24.22         35.68         7.23 o                         
  14   2   0          9.80         28.01        12.01 o                         
   1   3   0        652.86        752.44        10.71 o                         
   3   3   0          8.77          1.49         1.13 o                         
   5   3   0          3.18          6.94         3.24 o                         
   7   3   0        192.72        191.04         5.03 o                         
   9   3   0         66.82         67.56         6.56 o                         
  11   3   0          5.33          7.42         7.41 o                         
  13   3   0          0.01         14.11         6.65 o                         
   0   4   0      56958.25      55305.73      1685.85 o                         
   2   4   0        911.33       1107.40        12.38 o                         
   4   4   0       1094.16       1049.23        14.28 o                         
   6   4   0        345.63        312.30         6.51 o                         
   8   4   0       1083.42        980.23        15.51 o                         
  10   4   0        500.97        477.04        16.67 o                         
  12   4   0         70.93         90.48         9.56 o                         
   1   5   0      26188.93      27632.66       293.79 o                         
   3   5   0       2980.79       3517.15        42.58 o                         
   5   5   0         89.35         75.24         4.15 o                         
   7   5   0       2620.25       2529.20        32.48 o                         
   9   5   0        934.04        796.23        15.44 o                         
  11   5   0         28.31         44.57         7.61 o                         
  13   5   0         15.55         18.14        26.41 o                         
   0   6   0      19562.53      20243.41       360.12 o                         
   2   6   0       3456.18       3341.34        35.21 o                         
   4   6   0       8007.92       8148.01        88.17 o                         
   6   6   0       1440.31       1168.84        16.78 o                         
   8   6   0       2035.24       1900.99        28.32 o                         
  10   6   0        756.02        776.83        28.78 o                         
  12   6   0        105.79        109.63        14.33 o                         
   1   7   0       7515.36       7856.28        80.18 o                         
   3   7   0        873.13        921.01        11.53 o                         
   5   7   0       1885.95       1777.13        21.70 o                         
   7   7   0         45.36         66.37         4.79 o                         
   9   7   0       1035.84        970.37        22.34 o                         
  11   7   0         78.51         85.00         9.44 o                         
  13   7   0         44.20         69.69        16.81 o                         
   0   8   0       2682.99       2746.71        40.08 o                         
   2   8   0       1969.22       2139.94        26.84 o                         
   4   8   0         13.56         25.61         2.14 o                         
   6   8   0          2.03          7.06         3.01 o                         
   8   8   0        690.02        704.02        17.85 o                         
  10   8   0         14.11         14.86         7.65 o                         
  12   8   0        134.39        131.76        15.94 o                         
   1   9   0       1008.21       1109.31        13.02 o                         
   3   9   0        784.01        750.87        10.39 o                         
   5   9   0        168.87        172.17         6.73 o                         
   7   9   0          4.70          5.41         4.51 o                         
   9   9   0        382.95        440.34        17.18 o                         
  11   9   0         60.08         70.87        10.86 o                         
   0  10   0       1424.28       1674.96        29.70 o                         
   2  10   0        469.69        450.24         7.97 o                         
   4  10   0         38.14         29.42         3.66 o                         
   6  10   0        146.44        156.50         9.98 o                         
   8  10   0         20.29         19.90         6.03 o                         
  10  10   0        193.69        194.83        16.12 o                         
  12  10   0         18.38          1.82        11.10 o                         
   1  11   0        166.53        191.90         5.24 o                         
   3  11   0         15.10          8.76         2.06 o                         
   5  11   0        351.53        276.05        11.30 o                         
   7  11   0        176.37        193.13        13.65 o                         
   9  11   0        646.09        633.09        26.69 o                         
  11  11   0         50.66         62.01        13.79 o                         
   0  12   0       7656.35       7558.10       106.16 o                         
   2  12   0        696.07        654.81        13.93 o                         
   4  12   0        806.44        746.68        15.69 o                         
   6  12   0          0.61         -1.26        10.81 o                         
   8  12   0          0.34          1.86         6.28 o                         
  10  12   0         86.68         92.09        20.81 o                         
   1  13   0        324.25        303.00         9.36 o                         
   3  13   0         19.46         16.82         3.46 o                         
   5  13   0        200.42        228.05        17.18 o                         
   7  13   0        581.32        565.29        40.82 o                         
   9  13   0        101.76         90.17        13.03 o                         
   0  14   0         29.85         41.58         7.62 o                         
   2  14   0        723.06        700.72        14.41 o                         
   4  14   0        119.04        113.19         9.17 o                         
   6  14   0          0.34         -6.06         6.06 o                         
   8  14   0          3.78          0.25         7.08 o                         
   1  15   0        175.80        181.59        10.19 o                         
   3  15   0          1.75          3.96         4.91 o                         
   5  15   0        367.81        358.13        19.37 o                         
   7  15   0         47.16         47.75        11.61 o                         
   9  15   0          2.09        -16.81        17.61 o                         
   0  16   0        168.68        145.62        22.41 o                         
   2  16   0        679.05        667.98        16.23 o                         
   4  16   0         25.64         26.65        12.21 o                         
   6  16   0         15.07         -5.60         8.00 o                         
   8  16   0        122.33         94.44        22.41 o                         
   1  17   0          0.83         -6.14         8.78 o                         
   3  17   0          0.11         -2.57         5.91 o                         
   5  17   0          0.97        -10.40        10.40 o                         
   7  17   0         23.02         23.45         9.18 o                         
   0  18   0         53.39         33.81        14.41 o                         
   2  18   0        155.07        154.27        20.23 o                         
   4  18   0         13.96         -3.09        12.81 o                         
   1  19   0          7.82          2.66         6.66 o                         
   3  19   0          3.08         -3.09         5.91 o                         
 -13   1   1          6.40         26.89         8.57 o                         
 -11   1   1         78.09         88.88         7.50 o                         
  -9   1   1        150.93        119.28         6.63 o                         
  -7   1   1          4.26          0.80         1.50 o                         
  -5   1   1        104.62         56.85         2.20 o                         
  -3   1   1         76.77         44.54         1.93 o                         
  -1   1   1       6223.63       6647.41        76.21 o                         
   1   1   1       1117.11       1190.21        14.13 o                         
   3   1   1        577.85        622.06         8.17 o                         
   5   1   1         18.02         42.89         2.16 o                         
   7   1   1        238.40        272.71         8.36 o                         
   9   1   1       1807.48       1687.95        23.97 o                         
  11   1   1         50.52         65.31         6.82 o                         
  13   1   1         67.56         87.96        12.16 o                         
 -14   2   1          2.90          5.96        30.81 o                         
 -12   2   1        162.41        190.18        12.41 o                         
 -10   2   1        669.78        638.34        18.14 o                         
  -8   2   1        671.71        688.14        10.96 o                         
  -6   2   1       1823.47       2020.79        21.15 o                         
  -4   2   1       2427.10       2553.35        31.75 o                         
  -2   2   1        679.04        652.51         7.91 o                         
   0   2   1      10887.17      11512.46       122.81 o                         
   2   2   1      37830.12      39160.59       446.42 o                         
   4   2   1       4740.50       4890.36        91.21 o                         
   6   2   1        994.85       1017.87        13.56 o                         
   8   2   1       1316.63       1288.94        29.39 o                         
  10   2   1         53.15         78.20         6.89 o                         
  12   2   1          0.16         12.22         9.76 o                         
 -13   3   1          7.52         34.80         9.89 o                         
 -11   3   1         11.51          1.10         5.35 o                         
  -9   3   1       1635.24       1360.95        21.64 o                         
  -7   3   1       3581.79       3444.57        45.51 o                         
  -5   3   1       2729.65       2256.93        30.43 o                         
  -3   3   1       4836.88       4796.01        55.53 o                         
  -1   3   1      50485.37      50962.58       563.54 o                         
   1   3   1      48800.35      49120.52       522.72 o                         
   3   3   1        813.87        923.38        12.21 o                         
   5   3   1       9004.11       9631.49       111.02 o                         
   7   3   1         10.33          6.97         1.89 o                         
   9   3   1       2881.50       2791.93        46.80 o                         
  11   3   1        260.78        271.58        13.59 o                         
  13   3   1        537.47        554.61        20.57 o                         
 -12   4   1        326.34        358.40        15.64 o                         
 -10   4   1         34.20         41.51         6.64 o                         
  -8   4   1        289.24        290.04         9.04 o                         
  -6   4   1        578.70        541.17        10.15 o                         
  -4   4   1        800.63        834.42        11.40 o                         
  -2   4   1        354.16        461.72         8.76 o                         
   0   4   1      34030.07      33694.38       418.13 o                         
   2   4   1       3478.22       3674.41        40.18 o                         
   4   4   1       5550.10       5796.94        67.76 o                         
   6   4   1         70.08         74.90         3.70 o                         
   8   4   1       4753.56       4697.50        62.12 o                         
  10   4   1         39.57         36.59         7.22 o                         
  12   4   1          8.70          9.70         6.18 o                         
 -13   5   1          0.58          6.87        13.21 o                         
 -11   5   1          4.59         12.95         6.07 o                         
  -9   5   1         18.35         12.23         3.24 o                         
  -7   5   1       2186.59       2115.25        27.86 o                         
  -5   5   1        707.72        648.65        10.13 o                         
  -3   5   1       8256.57       8593.58        93.89 o                         
  -1   5   1       3751.62       3822.36        37.48 o                         
   1   5   1       6909.47       7056.11        76.01 o                         
   3   5   1       7260.82       7785.48       109.41 o                         
   5   5   1        998.19       1038.62        14.76 o                         
   7   5   1        337.51        366.26         7.95 o                         
   9   5   1        345.97        363.84        14.40 o                         
  11   5   1        199.76        213.61        13.28 o                         
  13   5   1         33.12         52.67         8.65 o                         
 -12   6   1          1.69          1.02         9.02 o                         
 -10   6   1          1.05          3.37         8.15 o                         
  -8   6   1        106.74         88.47         5.23 o                         
  -6   6   1       1152.03       1189.72        17.04 o                         
  -4   6   1         47.41         44.11         2.24 o                         
  -2   6   1       1142.81       1229.01        14.18 o                         
   0   6   1        506.68        511.81         6.83 o                         
   2   6   1        178.63        165.06         3.44 o                         
   4   6   1          1.44          1.30         2.24 o                         
   6   6   1         71.07         60.46         3.37 o                         
   8   6   1         82.64         92.00         6.68 o                         
  10   6   1          7.48         15.37         6.57 o                         
  12   6   1          6.28          6.13         6.67 o                         
 -13   7   1         18.37          5.75        10.58 o                         
 -11   7   1         98.00         87.84         9.12 o                         
  -9   7   1        249.69        240.35        10.05 o                         
  -7   7   1        747.65        766.09        14.68 o                         
  -5   7   1         18.84         20.57         1.88 o                         
  -3   7   1         11.67         33.62         2.11 o                         
  -1   7   1       3449.06       3981.41        41.67 o                         
   1   7   1        840.95        809.69        10.92 o                         
   3   7   1         16.35         11.16         1.45 o                         
   5   7   1        268.73        294.60         6.36 o                         
   7   7   1          8.47          2.84         2.95 o                         
   9   7   1        131.75        134.17        10.21 o                         
  11   7   1          0.77          1.15         5.70 o                         
  13   7   1          0.36          0.57         9.60 o                         
 -12   8   1         30.46         38.86        12.50 o                         
 -10   8   1         42.56         42.31        15.44 o                         
  -8   8   1        686.79        742.59        18.37 o                         
  -6   8   1       1157.51       1059.17        24.13 o                         
  -4   8   1        994.08       1195.98        14.76 o                         
  -2   8   1        516.74        608.22         8.06 o                         
   0   8   1      11023.50      11167.50       113.36 o                         
   2   8   1         93.39        107.32         4.76 o                         
   4   8   1       1421.48       1339.73        20.96 o                         
   6   8   1        701.08        644.33        14.78 o                         
   8   8   1        846.99        822.26        22.90 o                         
  10   8   1          5.80          6.06         8.38 o                         
  12   8   1          5.00          4.31         7.84 o                         
 -11   9   1        207.05        199.64        18.65 o                         
  -9   9   1        861.96        820.45        20.79 o                         
  -7   9   1        847.47        842.24        18.88 o                         
  -5   9   1        961.65        937.11        19.34 o                         
  -3   9   1        173.45        187.85         4.75 o                         
  -1   9   1       1972.48       2257.78        23.91 o                         
   1   9   1         27.06         59.98         2.90 o                         
   3   9   1        201.14        195.40         4.89 o                         
   5   9   1       1573.20       1664.56        29.95 o                         
   7   9   1        207.08        208.14        11.16 o                         
   9   9   1       2177.97       2132.18        47.39 o                         
  11   9   1        269.63        278.52        15.90 o                         
 -12  10   1         46.65         40.49        12.81 o                         
 -10  10   1        616.89        612.59        76.84 o                         
  -8  10   1        301.94        334.63        14.70 o                         
  -6  10   1         36.38         42.69         7.80 o                         
  -4  10   1        136.39        128.90         4.68 o                         
  -2  10   1        363.76        329.40         6.12 o                         
   0  10   1       4749.56       4662.28        49.56 o                         
   2  10   1        482.94        429.17         7.22 o                         
   4  10   1       1279.81       1171.09        22.23 o                         
   6  10   1        277.15        253.72        14.22 o                         
   8  10   1         43.79         34.73         5.95 o                         
  10  10   1          0.70         -3.30        10.02 o                         
  12  10   1          4.39          6.21        10.58 o                         
 -11  11   1        171.66        193.81        23.61 o                         
  -9  11   1         96.62        117.83        10.61 o                         
  -7  11   1         50.28         46.86         7.85 o                         
  -5  11   1        763.02        812.38        18.31 o                         
  -3  11   1        787.92        743.50        14.69 o                         
  -1  11   1          7.60          1.58         1.97 o                         
   1  11   1        205.07        176.20         6.56 o                         
   3  11   1          1.98          2.21         2.58 o                         
   5  11   1         99.71        130.43        11.51 o                         
   7  11   1        304.35        301.35        13.34 o                         
   9  11   1        374.75        415.99        27.31 o                         
  11  11   1         31.77         27.32        11.92 o                         
 -10  12   1          0.24        -16.41        19.21 o                         
  -8  12   1         82.49         78.46         9.03 o                         
  -6  12   1        477.04        437.87        19.61 o                         
  -4  12   1        106.16         99.89         6.67 o                         
  -2  12   1        188.27        196.11         7.10 o                         
   0  12   1         10.42         20.69         4.67 o                         
   2  12   1       1083.74       1042.89        19.30 o                         
   4  12   1        111.14        119.68        10.46 o                         
   6  12   1         33.73         27.12         7.25 o                         
   8  12   1          5.97         -2.71         8.04 o                         
  10  12   1         94.17        107.33        11.28 o                         
  -9  13   1          5.36          3.20        15.21 o                         
  -7  13   1         35.10         27.28         9.60 o                         
  -5  13   1        275.31        281.79        15.25 o                         
  -3  13   1        497.00        436.74        12.82 o                         
  -1  13   1        194.74        212.56         8.13 o                         
   1  13   1        124.49        126.69         7.90 o                         
   3  13   1        344.16        367.86        10.33 o                         
   5  13   1          1.09         -4.00         5.60 o                         
   7  13   1        187.88        176.07        14.68 o                         
   9  13   1         79.17         85.19        10.63 o                         
 -10  14   1         18.81        -16.81        16.81 o                         
  -8  14   1         47.16         47.75         9.92 o                         
  -6  14   1        152.63        189.51        12.74 o                         
  -4  14   1         60.40         66.76         7.88 o                         
  -2  14   1         15.26         14.72         3.95 o                         
   0  14   1        102.61        120.22         7.42 o                         
   2  14   1        884.95        845.05        17.88 o                         
   4  14   1         70.30         86.55         8.90 o                         
   6  14   1        298.52        303.34        24.01 o                         
   8  14   1        150.55        167.12        16.15 o                         
  -9  15   1        104.90        112.85        24.81 o                         
  -7  15   1        397.69        417.88        20.85 o                         
  -5  15   1        618.24        640.68        36.50 o                         
  -3  15   1        479.06        441.05        16.71 o                         
  -1  15   1         51.18         47.26         5.92 o                         
   1  15   1        578.27        548.52        12.55 o                         
   3  15   1        184.74        225.67        20.41 o                         
   5  15   1        114.73         88.67        11.59 o                         
   7  15   1        112.54        123.69        14.01 o                         
   9  15   1         45.36         35.67        34.82 o                         
  -8  16   1          3.10        -12.01        16.01 o                         
  -6  16   1         22.05         33.62         9.77 o                         
  -4  16   1         10.09         14.73         6.26 o                         
  -2  16   1         47.44         58.29         9.55 o                         
   0  16   1        278.08        239.99        10.26 o                         
   2  16   1         42.89         36.05         7.51 o                         
   4  16   1        910.89        940.62        33.33 o                         
   6  16   1        141.26        168.08        20.81 o                         
   8  16   1        163.50        186.29        17.30 o                         
  -7  17   1        168.73        159.27        24.81 o                         
  -5  17   1        458.91        417.64        22.30 o                         
  -3  17   1        214.62        229.37        14.52 o                         
  -1  17   1         11.45         14.52         7.97 o                         
   1  17   1          6.04         -0.46         6.58 o                         
   3  17   1         34.42         17.54        10.96 o                         
   5  17   1         45.93         45.09        10.58 o                         
   7  17   1         42.22         48.02        13.61 o                         
  -4  18   1          0.31         -5.15         7.82 o                         
  -2  18   1         46.64         52.92         8.71 o                         
   0  18   1         38.10         49.17        12.14 o                         
   2  18   1         33.90         22.00         9.52 o                         
   4  18   1        210.87        196.12        22.41 o                         
  -3  19   1         28.61         27.54         7.54 o                         
  -1  19   1          9.72          9.99        10.28 o                         
   1  19   1         25.86         18.41         7.31 o                         
   3  19   1          0.82         -0.14         6.74 o                         
 -12   0   2        239.45        213.07        18.81 o                         
 -10   0   2        191.64        198.03        22.01 o                         
  -8   0   2       5767.78       5887.28        83.03 o                         
  -6   0   2        353.69        616.61        15.70 o                         
  -4   0   2       2641.57       2460.36        35.07 o                         
  -2   0   2      56203.79      55996.09      1039.79 o                         
   0   0   2       7233.54       7341.12       159.31 o                         
   2   0   2       8080.10       9023.06       128.34 o                         
   4   0   2       4189.38       4334.97        77.31 o                         
   6   0   2       5084.19       5566.24       109.13 o                         
   8   0   2        743.13        835.71        17.88 o                         
  10   0   2       1366.78       1388.22        39.60 o                         
  12   0   2        294.51        309.75        25.61 o                         
 -13   1   2         72.00         97.54        10.45 o                         
 -11   1   2         47.95         63.36         8.51 o                         
  -9   1   2       1355.68       1366.51        24.94 o                         
  -7   1   2          2.80          1.66         1.47 o                         
  -5   1   2         72.20         29.65         2.24 o                         
  -3   1   2       9060.53       8745.95        93.35 o                         
  -1   1   2      19491.08      19129.71       204.09 o                         
   1   1   2      31104.06      31050.32       599.59 o                         
   3   1   2       3646.44       4385.35        45.43 o                         
   5   1   2       3481.09       4118.28        45.62 o                         
   7   1   2         15.71         12.94         1.78 o                         
   9   1   2        887.42        862.25        19.83 o                         
  11   1   2        507.69        459.23        17.22 o                         
  13   1   2        361.18        484.83        23.75 o                         
 -14   2   2         55.61         80.84        17.61 o                         
 -12   2   2         65.02         79.60         7.52 o                         
 -10   2   2        257.09        231.70         9.93 o                         
  -8   2   2        679.54        635.98        11.16 o                         
  -6   2   2        859.37        730.27         9.61 o                         
  -4   2   2       1507.63       1340.28        15.82 o                         
  -2   2   2       5345.26       5609.55        59.99 o                         
   0   2   2        106.46         57.92         1.37 o                         
   2   2   2          0.13          0.70         0.80 o                         
   4   2   2         54.64         65.10         2.11 o                         
   6   2   2          2.59          0.21         1.07 o                         
   8   2   2        418.11        423.87         8.17 o                         
  10   2   2        596.82        599.32        14.17 o                         
  12   2   2         24.98         50.46         8.06 o                         
 -13   3   2          0.21         -1.20         7.92 o                         
 -11   3   2         46.02         42.47         6.90 o                         
  -9   3   2        116.17        113.98         5.84 o                         
  -7   3   2        213.65        207.13         5.89 o                         
  -5   3   2        988.04       1100.31        14.66 o                         
  -3   3   2        983.65        883.49        10.87 o                         
  -1   3   2         84.26         60.59         1.72 o                         
   1   3   2       2356.47       2300.20        32.20 o                         
   3   3   2         88.34        126.08         2.80 o                         
   5   3   2         91.18        100.17         4.87 o                         
   7   3   2        178.95        186.30         4.90 o                         
   9   3   2        149.83        142.64         6.33 o                         
  11   3   2         49.84         57.20         7.88 o                         
  13   3   2          0.51          7.05         6.65 o                         
 -12   4   2         28.69         33.96        10.00 o                         
 -10   4   2         41.28         50.03         6.98 o                         
  -8   4   2        870.61        861.10        14.01 o                         
  -6   4   2        263.61        286.91         6.25 o                         
  -4   4   2        914.82        984.98        11.51 o                         
  -2   4   2        776.52        805.90         8.58 o                         
   0   4   2      16722.16      17182.59       171.81 o                         
   2   4   2        211.37        164.08         3.15 o                         
   4   4   2        451.46        554.25         8.67 o                         
   6   4   2        289.81        317.34         6.69 o                         
   8   4   2         17.74         30.31         3.62 o                         
  10   4   2         10.56          6.40         5.60 o                         
  12   4   2          4.62         24.47         7.20 o                         
 -13   5   2        230.32        232.68        30.41 o                         
 -11   5   2         62.78         67.40         7.95 o                         
  -9   5   2        157.93        190.05         9.11 o                         
  -7   5   2       2917.33       2771.67        42.01 o                         
  -5   5   2          2.75          1.53         1.06 o                         
  -3   5   2       6241.53       6200.54        63.46 o                         
  -1   5   2       2838.66       3227.29        33.61 o                         
   1   5   2       1331.72       1240.82        13.95 o                         
   3   5   2       1057.24        992.15        12.45 o                         
   5   5   2       1618.89       1718.78        22.49 o                         
   7   5   2        163.46        171.54         5.73 o                         
   9   5   2          4.17          7.22         5.10 o                         
  11   5   2        421.40        401.10        17.04 o                         
  13   5   2        358.80        413.28        31.25 o                         
 -12   6   2        102.39         80.04        12.87 o                         
 -10   6   2          1.28         10.83         5.00 o                         
  -8   6   2         18.93         15.17         3.32 o                         
  -6   6   2        487.22        400.55         8.65 o                         
  -4   6   2        135.30        179.91         4.22 o                         
  -2   6   2       4373.39       5286.06        51.68 o                         
   0   6   2          0.72          9.39         1.22 o                         
   2   6   2      17699.15      18511.89       196.95 o                         
   4   6   2       2786.91       2875.87        35.37 o                         
   6   6   2        643.16        589.13        10.19 o                         
   8   6   2        911.02        965.17        24.92 o                         
  10   6   2         60.74         79.52         9.15 o                         
  12   6   2          0.31          2.70         8.94 o                         
 -13   7   2        142.12        138.55        18.41 o                         
 -11   7   2         11.07          7.52        10.00 o                         
  -9   7   2        214.27        198.90        16.64 o                         
  -7   7   2       1770.90       1696.56        25.56 o                         
  -5   7   2       3334.94       3146.79        38.96 o                         
  -3   7   2       6131.55       6148.60        60.63 o                         
  -1   7   2       4053.45       3805.15        39.92 o                         
   1   7   2       1583.43       1522.53        17.36 o                         
   3   7   2        349.45        326.41         5.77 o                         
   5   7   2        697.86        823.28        12.76 o                         
   7   7   2         30.91         11.51         6.34 o                         
   9   7   2        974.98        929.63        25.50 o                         
  11   7   2        174.44        193.80        13.56 o                         
  13   7   2        459.64        432.20        37.62 o                         
 -12   8   2        173.52        160.02        27.21 o                         
 -10   8   2        343.06        334.99        13.23 o                         
  -8   8   2        418.10        425.46        11.40 o                         
  -6   8   2        460.67        516.91        14.45 o                         
  -4   8   2       1251.08       1374.24        17.54 o                         
  -2   8   2        387.97        355.14         5.57 o                         
   0   8   2       4797.76       4536.38        47.57 o                         
   2   8   2        231.85        188.04         4.33 o                         
   4   8   2        775.76        694.51        12.82 o                         
   6   8   2          0.17         -0.25         2.86 o                         
   8   8   2        336.82        282.15        18.59 o                         
  10   8   2         83.85        100.05        11.32 o                         
  12   8   2         42.87         52.27         8.92 o                         
 -11   9   2         66.99         50.24        13.61 o                         
  -9   9   2         75.35         77.96         8.18 o                         
  -7   9   2         74.42         67.59         6.38 o                         
  -5   9   2       1051.68        982.79        16.35 o                         
  -3   9   2       1350.42       1418.27        16.25 o                         
  -1   9   2       7311.04       7301.86        75.32 o                         
   1   9   2        760.34        780.93        10.99 o                         
   3   9   2         22.60         27.69         2.32 o                         
   5   9   2         68.64         76.28         6.12 o                         
   7   9   2         12.52         12.52         4.89 o                         
   9   9   2         40.53         51.73         8.02 o                         
  11   9   2        208.86        203.41        14.14 o                         
 -12  10   2          2.56         -6.77        10.18 o                         
 -10  10   2        112.69        101.95        14.42 o                         
  -8  10   2         64.36         61.12         9.18 o                         
  -6  10   2         21.77         28.76         3.89 o                         
  -4  10   2        170.86        183.06         6.38 o                         
  -2  10   2        120.42        150.74         4.17 o                         
   0  10   2       1295.12       1408.02        17.15 o                         
   2  10   2          4.45         13.52         2.01 o                         
   4  10   2          1.14          0.00         2.66 o                         
   6  10   2        390.61        379.26        14.31 o                         
   8  10   2          9.98         14.91         5.86 o                         
  10  10   2         80.12         86.67        12.88 o                         
  12  10   2          0.10         -4.80        18.41 o                         
 -11  11   2          9.03         14.71        14.41 o                         
  -9  11   2        109.65        114.23        14.41 o                         
  -7  11   2        122.44        121.44        11.61 o                         
  -5  11   2        141.91        127.53         7.36 o                         
  -3  11   2        103.25         88.49         4.19 o                         
  -1  11   2        388.62        333.11         7.58 o                         
   1  11   2       1486.09       1403.45        17.53 o                         
   3  11   2        360.30        323.93         8.75 o                         
   5  11   2        131.02        145.75        22.01 o                         
   7  11   2        102.23         89.70         7.64 o                         
   9  11   2        254.61        309.52        15.87 o                         
  11  11   2         67.64         57.87        15.15 o                         
 -10  12   2         61.56         53.65        13.27 o                         
  -8  12   2        641.00        605.81        20.39 o                         
  -6  12   2         27.75         17.67         6.51 o                         
  -4  12   2        346.82        298.64        12.41 o                         
  -2  12   2        782.20        759.39        15.45 o                         
   0  12   2       1036.40        959.58        14.26 o                         
   2  12   2        183.02        176.55         5.89 o                         
   4  12   2        565.62        623.95        28.01 o                         
   6  12   2          6.46          8.80         8.00 o                         
   8  12   2        605.46        598.77        17.99 o                         
  10  12   2         23.76         24.30         7.67 o                         
  -9  13   2        107.27         96.05        22.41 o                         
  -7  13   2        381.41        394.77        19.23 o                         
  -5  13   2        229.78        266.40        14.58 o                         
  -3  13   2       1807.65       1722.92        29.39 o                         
  -1  13   2       2859.64       2746.19        39.15 o                         
   1  13   2         37.66         56.99         4.95 o                         
   3  13   2        703.78        656.35        16.48 o                         
   5  13   2        189.39        208.10        21.61 o                         
   7  13   2         23.20         17.29         7.99 o                         
   9  13   2        221.60        223.07        15.34 o                         
 -10  14   2         33.91         28.01        20.01 o                         
  -8  14   2        115.65        108.05        20.01 o                         
  -6  14   2        247.90        273.54        13.86 o                         
  -4  14   2          6.89          9.11         5.29 o                         
  -2  14   2         88.83         96.47         7.38 o                         
   0  14   2         70.86         72.78         8.65 o                         
   2  14   2        109.28        119.25         7.92 o                         
   4  14   2        271.45        275.15        13.18 o                         
   6  14   2        679.51        703.24        27.71 o                         
   8  14   2        308.17        285.81        27.21 o                         
  -9  15   2         19.43         18.41        16.81 o                         
  -7  15   2         14.69         14.81        10.19 o                         
  -5  15   2        126.32        138.79        11.62 o                         
  -3  15   2        241.89        268.47         9.78 o                         
  -1  15   2        643.83        618.25        16.99 o                         
   1  15   2         83.09         84.81         7.33 o                         
   3  15   2         13.83         30.84         6.30 o                         
   5  15   2         22.51         32.82        12.01 o                         
   7  15   2         98.48         82.16        12.28 o                         
  -8  16   2         14.02         12.01        15.21 o                         
  -6  16   2         40.29         32.60         8.06 o                         
  -4  16   2          1.73         -4.89         4.89 o                         
  -2  16   2         37.56         33.63         5.75 o                         
   0  16   2         56.02         44.46         7.41 o                         
   2  16   2         81.42         83.77         8.20 o                         
   4  16   2         52.21         47.73        10.14 o                         
   6  16   2         13.39         11.15         9.20 o                         
   8  16   2          5.73          3.10         8.44 o                         
  -7  17   2        119.92        103.39        25.21 o                         
  -5  17   2          9.56         -7.20        21.61 o                         
  -3  17   2          1.89         -6.78         6.78 o                         
  -1  17   2         35.91         19.24         5.50 o                         
   1  17   2          6.29         -5.31         5.31 o                         
   3  17   2          0.08         -0.96         5.89 o                         
   5  17   2         20.57         22.65         9.18 o                         
  -4  18   2          7.89         -0.30         6.34 o                         
  -2  18   2          0.53          2.99         5.48 o                         
   0  18   2         57.22         39.72         7.07 o                         
   2  18   2         19.45         16.61         6.81 o                         
   4  18   2        143.23        141.10        14.93 o                         
  -3  19   2         61.99         46.32        10.02 o                         
  -1  19   2        287.84        265.95        13.78 o                         
   1  19   2        167.49        197.87        14.23 o                         
   3  19   2         12.48         16.55        16.41 o                         
 -13   1   3          3.65          4.40         7.92 o                         
 -11   1   3         12.68         18.99         5.71 o                         
  -9   1   3       1162.99       1048.16        19.82 o                         
  -7   1   3        178.25        170.44         4.03 o                         
  -5   1   3        137.49        133.94         3.10 o                         
  -3   1   3       1861.81       2174.85        22.94 o                         
  -1   1   3         48.90         34.32         1.21 o                         
   1   1   3      34600.04      35610.53       438.72 o                         
   3   1   3        348.19        332.60         4.99 o                         
   5   1   3        145.18        139.52         3.63 o                         
   7   1   3        196.84        241.45         5.03 o                         
   9   1   3        113.36        124.94         6.09 o                         
  11   1   3          6.01          5.68         6.58 o                         
  13   1   3         99.68        129.78        14.42 o                         
 -14   2   3         89.03         98.45        20.01 o                         
 -12   2   3        470.56        431.86        17.06 o                         
 -10   2   3         26.17         24.34         4.91 o                         
  -8   2   3        817.11        736.94        10.89 o                         
  -6   2   3       7428.73       7818.22        80.09 o                         
  -4   2   3        105.17         85.16         2.50 o                         
  -2   2   3         61.92         46.51         2.61 o                         
   0   2   3       3571.65       4058.24        55.12 o                         
   2   2   3       2669.06       2950.42        36.60 o                         
   4   2   3       1277.10       1375.96        15.24 o                         
   6   2   3        527.89        644.36         9.21 o                         
   8   2   3        116.51        120.00         4.61 o                         
  10   2   3        584.78        555.10        18.57 o                         
  12   2   3         79.68         94.61        10.86 o                         
 -13   3   3        107.59        117.86        14.15 o                         
 -11   3   3          0.81          0.72         6.02 o                         
  -9   3   3       1603.48       1396.37        24.29 o                         
  -7   3   3         23.67          5.52         1.99 o                         
  -5   3   3         10.08         24.82         1.69 o                         
  -3   3   3       3864.28       3667.40        40.18 o                         
  -1   3   3      22759.19      25122.67       280.31 o                         
   1   3   3      14674.85      14583.73       154.75 o                         
   3   3   3         57.35         89.64         3.13 o                         
   5   3   3        390.30        563.20         9.02 o                         
   7   3   3        175.44        185.65         5.04 o                         
   9   3   3        517.79        510.57        15.02 o                         
  11   3   3        631.41        590.93        19.96 o                         
  13   3   3        406.02        415.44        58.03 o                         
 -12   4   3        169.89        179.83        16.12 o                         
 -10   4   3         76.51         73.52        11.67 o                         
  -8   4   3       7576.86       7326.69       102.79 o                         
  -6   4   3       3525.75       3817.92        45.81 o                         
  -4   4   3       8703.33       9068.18        97.48 o                         
  -2   4   3        713.54        678.92         7.37 o                         
   0   4   3        396.78        455.36         5.87 o                         
   2   4   3      17988.30      19554.97       221.83 o                         
   4   4   3       2390.08       2861.48        32.37 o                         
   6   4   3         69.36         65.43         4.00 o                         
   8   4   3        365.01        345.49        10.20 o                         
  10   4   3        174.47        164.27        13.06 o                         
  12   4   3        230.77        280.58        14.91 o                         
 -13   5   3         27.26         24.01        19.21 o                         
 -11   5   3        166.02        161.86        15.25 o                         
  -9   5   3          6.10          8.11         3.85 o                         
  -7   5   3         77.04         60.32         4.04 o                         
  -5   5   3        234.85        274.20         4.64 o                         
  -3   5   3      10200.08      10557.08        96.46 o                         
  -1   5   3       8365.64       7920.53        80.12 o                         
   1   5   3        628.57        855.77        10.12 o                         
   3   5   3       4640.30       4328.14        50.93 o                         
   5   5   3        134.72        158.20         4.44 o                         
   7   5   3       3355.02       3296.16        41.50 o                         
   9   5   3         64.50         58.30         7.54 o                         
  11   5   3        155.60        158.51        21.12 o                         
  13   5   3        153.26        165.65        13.48 o                         
 -12   6   3          6.19         -3.84         7.99 o                         
 -10   6   3         80.99         76.87         8.67 o                         
  -8   6   3         44.28         63.35         4.98 o                         
  -6   6   3        574.31        594.24        11.18 o                         
  -4   6   3        521.80        479.30         6.99 o                         
  -2   6   3        559.25        611.27         8.03 o                         
   0   6   3       7045.45       7472.31        76.12 o                         
   2   6   3       1593.91       1574.31        20.11 o                         
   4   6   3        511.79        492.90         7.56 o                         
   6   6   3         16.05         15.79         2.44 o                         
   8   6   3        386.23        387.01        12.43 o                         
  10   6   3         61.95         75.16        12.24 o                         
  12   6   3         41.41         48.62         8.73 o                         
 -13   7   3          9.67         27.85        10.94 o                         
 -11   7   3          0.71          9.30         8.24 o                         
  -9   7   3        151.67        130.89        10.48 o                         
  -7   7   3         29.20         31.45         4.99 o                         
  -5   7   3       1661.82       1771.28        21.63 o                         
  -3   7   3          5.75          7.99         1.21 o                         
  -1   7   3       4074.86       4566.10        51.98 o                         
   1   7   3        514.29        429.18         6.46 o                         
   3   7   3        263.20        256.31         5.44 o                         
   5   7   3        106.09        101.43         4.63 o                         
   7   7   3        249.09        266.37        10.02 o                         
   9   7   3        405.91        362.47        17.76 o                         
  11   7   3          1.88          9.18         7.46 o                         
 -12   8   3         65.79         93.23        14.42 o                         
 -10   8   3         48.89         64.90        11.59 o                         
  -8   8   3       1958.09       1935.59        41.83 o                         
  -6   8   3        302.45        288.24        23.45 o                         
  -4   8   3        195.59        182.03         4.05 o                         
  -2   8   3       2531.28       2899.64        29.86 o                         
   0   8   3       4697.27       4704.24        46.72 o                         
   2   8   3          6.03          2.43         1.50 o                         
   4   8   3       4234.22       4448.10        68.64 o                         
   6   8   3          6.30          5.79         5.89 o                         
   8   8   3        109.38        124.42         9.63 o                         
  10   8   3        362.03        297.97        12.63 o                         
  12   8   3         19.74         35.97         8.17 o                         
 -11   9   3          0.10         12.27         9.77 o                         
  -9   9   3        814.94        898.02        25.87 o                         
  -7   9   3          1.33          2.96         3.41 o                         
  -5   9   3        123.09         93.29         4.52 o                         
  -3   9   3        571.24        431.67         7.20 o                         
  -1   9   3       1757.70       1529.51        16.99 o                         
   1   9   3       5791.38       5648.09        59.07 o                         
   3   9   3        357.27        229.81         8.22 o                         
   5   9   3        171.27        148.91        11.28 o                         
   7   9   3          0.14          3.02         5.80 o                         
   9   9   3         65.06         58.18         8.15 o                         
  11   9   3         38.76         38.48         8.73 o                         
 -12  10   3        401.56        378.31        25.14 o                         
 -10  10   3        515.35        480.72        24.57 o                         
  -8  10   3       1358.82       1305.98        38.12 o                         
  -6  10   3        289.14        328.62         9.14 o                         
  -4  10   3        553.14        552.45         9.12 o                         
  -2  10   3         24.73         20.67         2.07 o                         
   0  10   3         38.55         60.72         3.32 o                         
   2  10   3        321.41        346.06         7.06 o                         
   4  10   3       1310.78       1340.16        34.62 o                         
   6  10   3        128.41        132.52         9.39 o                         
   8  10   3        873.34        908.43        31.13 o                         
  10  10   3        483.84        535.45        20.74 o                         
 -11  11   3         24.89         21.65        11.10 o                         
  -9  11   3        152.27        138.46        21.61 o                         
  -7  11   3          0.20          1.60         5.01 o                         
  -5  11   3        103.27         88.77         5.60 o                         
  -3  11   3        797.55        755.25        11.62 o                         
  -1  11   3       3949.24       3970.96        45.87 o                         
   1  11   3       3984.68       3959.62        45.80 o                         
   3  11   3        711.02        656.67        15.00 o                         
   5  11   3        252.04        252.92        19.21 o                         
   7  11   3        103.52         88.62         9.18 o                         
   9  11   3         70.51         76.26        14.39 o                         
  11  11   3          3.43         18.68         8.24 o                         
 -10  12   3        260.56        198.49        25.61 o                         
  -8  12   3         50.84         56.03        16.81 o                         
  -6  12   3        101.95         90.02         6.42 o                         
  -4  12   3        420.98        409.46         8.85 o                         
  -2  12   3        415.01        431.63         9.25 o                         
   0  12   3       3002.20       3064.56        39.36 o                         
   2  12   3         75.63         95.20         6.32 o                         
   4  12   3          9.20         10.81         5.66 o                         
   6  12   3        423.55        473.82        28.81 o                         
   8  12   3        570.78        571.61        28.64 o                         
  10  12   3          6.14         13.24         7.54 o                         
  -9  13   3         19.73         -9.60        13.61 o                         
  -7  13   3         20.39         19.65         7.51 o                         
  -5  13   3          0.00         -3.32         3.32 o                         
  -3  13   3          9.07         14.88         4.09 o                         
  -1  13   3        701.42        728.34        13.00 o                         
   1  13   3        954.05        894.92        17.71 o                         
   3  13   3        252.89        208.41        11.20 o                         
   5  13   3          0.54         -5.05         5.05 o                         
   7  13   3          1.09          3.20         8.80 o                         
   9  13   3         14.17         34.84         8.67 o                         
 -10  14   3          9.24         11.21        19.21 o                         
  -8  14   3        124.43        133.66        22.41 o                         
  -6  14   3        274.00        277.45        11.96 o                         
  -4  14   3         68.84         63.20         7.77 o                         
  -2  14   3        450.18        450.10        13.66 o                         
   0  14   3          9.34          8.34         3.56 o                         
   2  14   3        289.90        274.40        11.10 o                         
   4  14   3        309.29        291.01        28.81 o                         
   6  14   3          5.19         20.01         9.60 o                         
   8  14   3         46.93         75.19         8.55 o                         
  -9  15   3          0.82         -4.00        16.01 o                         
  -7  15   3        287.78        267.33        29.61 o                         
  -5  15   3        189.42        180.14        19.23 o                         
  -3  15   3          6.61          9.07         5.29 o                         
  -1  15   3         22.70         26.06         5.25 o                         
   1  15   3        331.58        336.43        12.40 o                         
   3  15   3        297.52        294.32        17.20 o                         
   5  15   3         29.78         33.90         8.76 o                         
   7  15   3        189.21        176.08        22.41 o                         
  -8  16   3        417.41        369.12        53.22 o                         
  -6  16   3        140.91        143.33        45.22 o                         
  -4  16   3        821.21        735.36        20.04 o                         
  -2  16   3          0.97         -3.75         4.01 o                         
   0  16   3         68.55         51.00         6.48 o                         
   2  16   3        417.78        446.61        17.40 o                         
   4  16   3        214.69        218.19        17.54 o                         
   6  16   3        150.54        218.50        25.61 o                         
  -7  17   3         82.13         68.83        18.41 o                         
  -5  17   3          1.23         -5.81         5.81 o                         
  -3  17   3         73.71         99.04        12.02 o                         
  -1  17   3        579.77        498.72        16.09 o                         
   1  17   3         20.85         19.32         5.98 o                         
   3  17   3        333.32        372.60        20.60 o                         
   5  17   3        259.27        268.80        20.65 o                         
  -4  18   3         89.70         59.94         8.76 o                         
  -2  18   3          3.81         -3.78        10.13 o                         
   0  18   3         75.47         61.68         7.84 o                         
   2  18   3         27.25         26.07         7.02 o                         
   4  18   3         69.12         75.11        12.41 o                         
  -3  19   3          5.75          4.20         6.90 o                         
  -1  19   3          9.99         -0.68         7.74 o                         
   1  19   3          0.77         -6.94         6.94 o                         
   3  19   3          9.77          4.00        12.41 o                         
 -14   0   4         81.58         94.44        19.21 o                         
 -12   0   4        226.61        280.13        27.21 o                         
 -10   0   4         48.17         59.38         8.19 o                         
  -8   0   4       1260.06       1226.11        20.85 o                         
  -6   0   4       1703.83       1621.88        25.11 o                         
  -4   0   4      19409.46      19416.22       260.86 o                         
  -2   0   4      24435.11      25362.48       312.57 o                         
   0   0   4      87874.80      79657.31      1722.98 o                         
   2   0   4      11885.29      11953.34       273.99 o                         
   4   0   4        134.74        113.21         3.71 o                         
   6   0   4         91.39         97.39         4.65 o                         
   8   0   4        898.71        851.93        21.50 o                         
  10   0   4       3615.65       3286.29       118.06 o                         
  12   0   4        169.57        220.90        24.81 o                         
 -13   1   4         74.41         77.40        11.88 o                         
 -11   1   4        100.96         89.55         7.28 o                         
  -9   1   4       2477.67       2345.17        33.91 o                         
  -7   1   4        721.09        639.20         8.68 o                         
  -5   1   4       4771.42       5810.86        56.77 o                         
  -3   1   4      16389.49      17207.37       163.48 o                         
  -1   1   4      16290.66      16000.12       160.55 o                         
   1   1   4         56.00         58.87         2.07 o                         
   3   1   4         99.29        137.82         8.20 o                         
   5   1   4         16.35         42.24         2.01 o                         
   7   1   4        638.80        607.32        11.45 o                         
   9   1   4        470.41        404.84        10.01 o                         
  11   1   4        148.18        159.99        24.41 o                         
  13   1   4         96.54        141.01        14.99 o                         
 -14   2   4         36.91         17.61        14.41 o                         
 -12   2   4         17.09         21.61         7.92 o                         
 -10   2   4         84.14         91.24         6.85 o                         
  -8   2   4        366.67        395.41         7.79 o                         
  -6   2   4       4002.86       4000.11        40.20 o                         
  -4   2   4       8383.25       9266.12        99.32 o                         
  -2   2   4      15291.26      16711.76       288.82 o                         
   0   2   4       1180.77       1394.87        15.69 o                         
   2   2   4       4081.43       4185.44        45.66 o                         
   4   2   4       2269.18       2376.66        28.84 o                         
   6   2   4        247.24        289.68         5.11 o                         
   8   2   4        713.42        689.25        11.11 o                         
  10   2   4        514.37        498.92        17.64 o                         
  12   2   4        121.45        175.43        20.81 o                         
 -13   3   4         13.79          1.60        12.01 o                         
 -11   3   4         14.22          6.28         7.29 o                         
  -9   3   4         49.92         46.14         5.26 o                         
  -7   3   4        100.48        109.90         8.43 o                         
  -5   3   4        142.86        158.60         3.60 o                         
  -3   3   4       2294.93       2681.49        26.69 o                         
  -1   3   4        977.88        875.38        16.44 o                         
   1   3   4       9207.84       9070.03       129.52 o                         
   3   3   4       8097.66       8546.40       101.18 o                         
   5   3   4        142.25        117.85         3.18 o                         
   7   3   4         77.34         53.42         3.08 o                         
   9   3   4        359.39        363.92        14.34 o                         
  11   3   4         10.01         10.95         6.03 o                         
  13   3   4          8.60         42.43        18.81 o                         
 -12   4   4         18.96         29.85         9.57 o                         
 -10   4   4         52.04         57.22         7.30 o                         
  -8   4   4       1332.28       1227.77        21.57 o                         
  -6   4   4       3153.23       3330.77        40.42 o                         
  -4   4   4        291.23        270.72         5.05 o                         
  -2   4   4        620.73        589.90         7.32 o                         
   0   4   4       1689.94       1722.73        19.72 o                         
   2   4   4       1222.05       1285.28        15.41 o                         
   4   4   4          2.73          3.69         1.23 o                         
   6   4   4        121.51        134.69         6.31 o                         
   8   4   4         13.82         15.43         4.10 o                         
  10   4   4        196.66        191.35        18.66 o                         
  12   4   4         97.99        130.26        11.59 o                         
 -13   5   4         76.06         70.04        13.55 o                         
 -11   5   4          0.19         12.17         8.27 o                         
  -9   5   4         12.83         18.32         5.68 o                         
  -7   5   4        351.28        380.31         9.47 o                         
  -5   5   4       1767.21       1796.25        21.53 o                         
  -3   5   4         18.71          4.09         1.01 o                         
  -1   5   4       1076.43       1413.15        28.59 o                         
   1   5   4       4933.68       5021.44        51.66 o                         
   3   5   4       6542.70       7510.82        81.27 o                         
   5   5   4         48.30         45.76         2.22 o                         
   7   5   4       1141.82       1173.28        21.17 o                         
   9   5   4         44.81         46.14         8.56 o                         
  11   5   4         17.00         21.41         6.74 o                         
  13   5   4         55.00         61.92        12.30 o                         
 -12   6   4         15.10         29.66        10.58 o                         
 -10   6   4        285.33        290.83        19.21 o                         
  -8   6   4       2384.17       2402.03        34.45 o                         
  -6   6   4       5948.18       5970.09        70.90 o                         
  -4   6   4       6851.87       7637.12        70.79 o                         
  -2   6   4       2556.10       2713.96        27.53 o                         
   0   6   4        835.07        859.25        10.53 o                         
   2   6   4       1852.48       2400.94        29.53 o                         
   4   6   4        381.01        502.50         8.16 o                         
   6   6   4       1386.31       1553.76        26.05 o                         
   8   6   4          5.70          5.18         5.05 o                         
  10   6   4        477.70        549.33        19.65 o                         
  12   6   4        254.50        249.58        15.48 o                         
 -13   7   4        146.30        133.62        16.69 o                         
 -11   7   4         26.51         18.59        10.00 o                         
  -9   7   4        699.98        648.66        20.48 o                         
  -7   7   4        192.87        140.05         8.90 o                         
  -5   7   4        256.53        308.62         5.62 o                         
  -3   7   4       1412.21       1178.41        14.10 o                         
  -1   7   4         24.95          9.00         0.98 o                         
   1   7   4      10536.82      10225.15       103.81 o                         
   3   7   4        100.23         92.26         3.35 o                         
   5   7   4       1419.83       1280.79        22.11 o                         
   7   7   4        406.40        371.05        16.71 o                         
   9   7   4        595.71        547.32        15.90 o                         
  11   7   4         11.72          9.69         6.20 o                         
 -12   8   4          0.13         -7.32         9.02 o                         
 -10   8   4         69.68         57.41        14.81 o                         
  -8   8   4        478.57        476.98        13.84 o                         
  -6   8   4       3035.09       2920.08        34.75 o                         
  -4   8   4       4009.86       3878.82        39.39 o                         
  -2   8   4        669.69        677.86         8.59 o                         
   0   8   4       1885.25       1806.09        20.56 o                         
   2   8   4          3.87          3.71         1.70 o                         
   4   8   4         20.23          9.35         2.02 o                         
   6   8   4         65.74         66.27         6.90 o                         
   8   8   4        689.28        714.45        24.76 o                         
  10   8   4        557.57        521.45        19.49 o                         
  12   8   4        388.22        463.20        21.18 o                         
 -11   9   4        112.21        108.21        14.93 o                         
  -9   9   4        168.32        184.95        17.61 o                         
  -7   9   4          4.37          1.92         2.78 o                         
  -5   9   4        273.88        283.15         6.29 o                         
  -3   9   4        705.57        662.79         9.54 o                         
  -1   9   4        665.59        659.84         9.16 o                         
   1   9   4        200.06        204.77         4.74 o                         
   3   9   4        152.06        144.05         5.69 o                         
   5   9   4          6.43          2.36         3.86 o                         
   7   9   4        388.70        341.04        12.23 o                         
   9   9   4         35.27         37.09         7.86 o                         
  11   9   4         11.02         -4.72         6.24 o                         
 -12  10   4        157.89        160.40        18.11 o                         
 -10  10   4          1.06         -6.64        17.61 o                         
  -8  10   4         62.75         74.43        16.81 o                         
  -6  10   4        469.37        468.90        10.84 o                         
  -4  10   4        299.15        296.08         6.61 o                         
  -2  10   4          4.45         11.97         1.73 o                         
   0  10   4       1964.90       1856.20        22.63 o                         
   2  10   4        386.13        355.32         7.05 o                         
   4  10   4          4.98         12.01         7.20 o                         
   6  10   4         88.54         98.69         8.43 o                         
   8  10   4         44.69         36.28         6.74 o                         
  10  10   4          0.93          0.09         6.20 o                         
 -11  11   4         53.22         52.52        12.98 o                         
  -9  11   4        423.48        442.61        32.82 o                         
  -7  11   4          1.12         -3.24         3.24 o                         
  -5  11   4        389.72        325.08         9.67 o                         
  -3  11   4        216.26        184.64         5.07 o                         
  -1  11   4        243.80        213.87         5.71 o                         
   1  11   4        385.23        419.61         8.63 o                         
   3  11   4        660.80        674.69        27.91 o                         
   5  11   4         66.88         37.16         5.84 o                         
   7  11   4         37.13         32.75         7.53 o                         
   9  11   4         57.32         58.84         9.12 o                         
  11  11   4         12.82         29.77        11.85 o                         
 -10  12   4         18.44         17.61        17.61 o                         
  -8  12   4        614.35        608.27        19.42 o                         
  -6  12   4         66.41         63.15         5.67 o                         
  -4  12   4        596.58        565.49        12.45 o                         
  -2  12   4          9.89          9.34         3.40 o                         
   0  12   4       3242.85       3227.37        40.95 o                         
   2  12   4          1.65          2.26         3.18 o                         
   4  12   4         20.29          4.80         8.00 o                         
   6  12   4        275.77        286.66        13.81 o                         
   8  12   4        162.10        168.15        16.81 o                         
  10  12   4        307.23        338.62        17.82 o                         
  -9  13   4        188.98        199.80        14.95 o                         
  -7  13   4          3.39         -0.65         4.68 o                         
  -5  13   4          4.26          2.47         3.58 o                         
  -3  13   4       1428.66       1327.13        23.36 o                         
  -1  13   4        200.22        183.06         7.76 o                         
   1  13   4       1457.57       1525.27        23.91 o                         
   3  13   4        499.61        544.04        22.07 o                         
   5  13   4        201.77        222.75        12.72 o                         
   7  13   4        369.73        376.58        20.28 o                         
   9  13   4         64.78         46.84         9.12 o                         
 -10  14   4         21.63         -3.20        18.41 o                         
  -8  14   4        463.48        481.24        21.13 o                         
  -6  14   4        191.07        201.53        11.94 o                         
  -4  14   4       1162.32       1141.29        21.74 o                         
  -2  14   4       1748.11       1666.63        26.23 o                         
   0  14   4        258.06        280.56        14.21 o                         
   2  14   4         56.34         48.71         6.44 o                         
   4  14   4        204.73        213.86        13.23 o                         
   6  14   4        227.02        237.89        18.08 o                         
   8  14   4        247.51        269.58        19.94 o                         
  -9  15   4          1.75         -2.21        10.00 o                         
  -7  15   4          3.70          8.48         6.11 o                         
  -5  15   4         68.55         66.41        10.97 o                         
  -3  15   4         22.69         15.97         3.94 o                         
  -1  15   4        237.80        235.95        10.70 o                         
   1  15   4         72.33         86.96         6.41 o                         
   3  15   4         10.16         21.34         7.62 o                         
   5  15   4         95.20        107.25        18.41 o                         
   7  15   4          0.07         -2.40         8.80 o                         
  -8  16   4         42.93         34.06         8.85 o                         
  -6  16   4         12.17          7.79         6.36 o                         
  -4  16   4         59.06         69.04         6.60 o                         
  -2  16   4        121.46        121.18         8.70 o                         
   0  16   4        328.31        317.72        12.70 o                         
   2  16   4         34.91         42.00         7.17 o                         
   4  16   4          1.34          8.08         6.00 o                         
   6  16   4          4.00         -1.60         9.60 o                         
  -7  17   4          9.41         19.05         8.12 o                         
  -5  17   4          4.41         -0.30         5.92 o                         
  -3  17   4          6.48         -4.08         5.18 o                         
  -1  17   4         98.19         98.91         8.51 o                         
   1  17   4         98.80         87.63         8.39 o                         
   3  17   4         48.11         52.17        11.03 o                         
   5  17   4         32.09         21.22        12.81 o                         
  -4  18   4         27.30         29.38         6.77 o                         
  -2  18   4        104.79         97.15        11.20 o                         
   0  18   4        160.14        156.29        10.69 o                         
   2  18   4          3.97         -5.88         7.10 o                         
   4  18   4        105.30        100.76        13.55 o                         
  -3  19   4         40.32         33.07        14.65 o                         
  -1  19   4         74.37         57.45         8.96 o                         
   1  19   4        270.01        274.19        16.62 o                         
   3  19   4          0.05         -9.60         9.60 o                         
 -13   1   5         65.72         65.36        11.28 o                         
 -11   1   5        255.72        244.52        13.06 o                         
  -9   1   5        240.74        250.89         9.66 o                         
  -7   1   5        199.18        210.32         4.57 o                         
  -5   1   5        138.68        123.78         3.25 o                         
  -3   1   5       8609.73       9576.38       102.22 o                         
  -1   1   5      61339.47      62951.01       715.57 o                         
   1   1   5      12327.99      13005.19       147.67 o                         
   3   1   5       3527.37       4061.07        44.70 o                         
   5   1   5       2194.15       2208.12        23.06 o                         
   7   1   5        247.32        236.32         6.15 o                         
   9   1   5        500.03        499.56        11.84 o                         
  11   1   5         29.68         42.54         9.57 o                         
  13   1   5          8.61         47.52        10.71 o                         
 -14   2   5         20.54         14.41        13.61 o                         
 -12   2   5         38.18         34.42        12.81 o                         
 -10   2   5          5.54         12.85         5.89 o                         
  -8   2   5        325.87        350.61         7.84 o                         
  -6   2   5       3664.90       3558.46        40.17 o                         
  -4   2   5       2054.09       2034.47        20.86 o                         
  -2   2   5      30114.15      30395.82       290.19 o                         
   0   2   5        853.92        795.62         8.99 o                         
   2   2   5       8066.73       8654.60        92.92 o                         
   4   2   5        166.31        268.24         4.89 o                         
   6   2   5          5.88          8.49         1.42 o                         
   8   2   5       1156.96       1046.02        16.38 o                         
  10   2   5        195.71        185.27        11.23 o                         
  12   2   5        895.54        949.41        34.47 o                         
 -13   3   5        239.70        296.14        30.41 o                         
 -11   3   5        238.67        230.98        16.69 o                         
  -9   3   5       1598.38       1583.82        29.76 o                         
  -7   3   5       1210.85       1335.96        17.23 o                         
  -5   3   5       2275.68       2547.90        29.20 o                         
  -3   3   5      10120.43      10119.67       101.94 o                         
  -1   3   5       3665.25       3660.94        42.68 o                         
   1   3   5      29472.72      29671.60       300.42 o                         
   3   3   5        529.45        489.17         7.83 o                         
   5   3   5       7496.96       7614.19        82.57 o                         
   7   3   5       1504.40       1255.88        16.86 o                         
   9   3   5        728.84        678.16        39.67 o                         
  11   3   5         12.34         35.64         7.28 o                         
  13   3   5          0.61         14.51         8.43 o                         
 -12   4   5        124.71        131.29        18.81 o                         
 -10   4   5        156.87        126.89        12.45 o                         
  -8   4   5        827.05        790.76        14.01 o                         
  -6   4   5       2506.43       2475.36        28.90 o                         
  -4   4   5      14679.40      14581.64       146.76 o                         
  -2   4   5        618.86        655.81         8.75 o                         
   0   4   5         64.51         91.67         2.73 o                         
   2   4   5        182.83        182.15         4.65 o                         
   4   4   5       3862.44       3809.98        42.59 o                         
   6   4   5         45.85         47.60         3.06 o                         
   8   4   5         47.07         39.77         4.89 o                         
  10   4   5        838.54        757.28        24.55 o                         
  12   4   5        469.56        513.16        32.82 o                         
 -13   5   5         25.31         31.21        15.21 o                         
 -11   5   5        129.08        128.82        14.15 o                         
  -9   5   5        341.80        321.39        16.95 o                         
  -7   5   5       1449.88       1372.14        23.01 o                         
  -5   5   5         12.24         10.48         1.42 o                         
  -3   5   5       3394.43       3194.91        32.03 o                         
  -1   5   5        327.80        409.09         5.66 o                         
   1   5   5       4747.62       5138.31        59.47 o                         
   3   5   5       3814.64       4129.33        58.33 o                         
   5   5   5        459.08        422.03         6.97 o                         
   7   5   5       1764.57       1629.53        27.48 o                         
   9   5   5        168.32        132.55        10.41 o                         
  11   5   5         49.06         57.96         8.49 o                         
  13   5   5         37.48         57.68        14.81 o                         
 -12   6   5          2.58          1.93        13.21 o                         
 -10   6   5        305.74        290.04        18.08 o                         
  -8   6   5          0.36          5.08         3.78 o                         
  -6   6   5          0.03          5.46         1.40 o                         
  -4   6   5        120.73         90.35         2.67 o                         
  -2   6   5         25.25         24.06         1.66 o                         
   0   6   5        320.30        353.84         5.41 o                         
   2   6   5        903.82        983.99        12.67 o                         
   4   6   5       1155.57       1183.91        15.13 o                         
   6   6   5        284.73        272.93         8.62 o                         
   8   6   5         20.03         20.44         5.66 o                         
  10   6   5        147.28        122.51        14.73 o                         
  12   6   5         49.97         72.06        12.82 o                         
 -13   7   5         40.79         49.62        18.41 o                         
 -11   7   5          0.30          2.12         8.44 o                         
  -9   7   5         89.50        108.73        11.84 o                         
  -7   7   5        776.33        715.60        14.08 o                         
  -5   7   5        444.20        419.12         6.12 o                         
  -3   7   5        470.62        411.56         5.76 o                         
  -1   7   5         76.37        113.21         3.19 o                         
   1   7   5        927.72       1036.66        14.27 o                         
   3   7   5       1336.93       1352.26        18.19 o                         
   5   7   5       3121.97       3112.18        46.81 o                         
   7   7   5        903.13        851.01        24.09 o                         
   9   7   5          4.12         22.79         5.27 o                         
  11   7   5        105.76        124.32        11.62 o                         
 -12   8   5          1.73         10.07         9.77 o                         
 -10   8   5        376.28        378.73        24.81 o                         
  -8   8   5          0.30         -1.33         4.30 o                         
  -6   8   5        975.42        965.83        13.96 o                         
  -4   8   5        859.49        815.07        10.42 o                         
  -2   8   5        579.79        607.08         8.82 o                         
   0   8   5       1171.07       1238.71        14.91 o                         
   2   8   5        290.19        261.06         5.46 o                         
   4   8   5          6.03          2.34         2.57 o                         
   6   8   5          3.87          9.65         4.64 o                         
   8   8   5        419.37        433.23        13.88 o                         
  10   8   5         43.39         42.28         7.71 o                         
  12   8   5         25.64         31.53         8.45 o                         
 -11   9   5        451.13        506.20        25.47 o                         
  -9   9   5       1371.39       1298.21        56.03 o                         
  -7   9   5        152.69        150.69         7.16 o                         
  -5   9   5        221.57        274.72         6.06 o                         
  -3   9   5       1201.91       1251.57        14.73 o                         
  -1   9   5         41.12         65.13         2.67 o                         
   1   9   5        906.20       1005.44        13.90 o                         
   3   9   5        532.67        593.35        14.30 o                         
   5   9   5       1377.90       1541.84        30.01 o                         
   7   9   5          5.71          1.20         6.80 o                         
   9   9   5        542.34        585.58        21.01 o                         
  11   9   5         83.50         83.55        17.47 o                         
 -12  10   5         18.52         14.94        11.72 o                         
 -10  10   5        101.11        101.65        19.21 o                         
  -8  10   5          0.04          5.28         5.08 o                         
  -6  10   5         28.12         23.16         4.81 o                         
  -4  10   5       1744.66       1702.49        21.65 o                         
  -2  10   5        597.57        592.51         7.98 o                         
   0  10   5       8547.12       8470.47        87.47 o                         
   2  10   5        339.38        328.27         7.23 o                         
   4  10   5        438.20        345.31        11.19 o                         
   6  10   5         49.27         42.20         6.73 o                         
   8  10   5         38.67         44.78         7.78 o                         
  10  10   5        275.22        265.59        19.59 o                         
 -11  11   5        233.66        220.97        20.09 o                         
  -9  11   5        525.20        465.29        16.95 o                         
  -7  11   5        545.70        511.98        16.34 o                         
  -5  11   5         15.06          8.92         2.89 o                         
  -3  11   5         28.50         24.51         2.71 o                         
  -1  11   5       1280.81       1187.34        18.69 o                         
   1  11   5       1432.55       1445.05        18.07 o                         
   3  11   5         14.44         19.60         6.89 o                         
   5  11   5        433.22        434.63        19.22 o                         
   7  11   5         85.60         96.61        12.40 o                         
   9  11   5        543.45        548.24        20.94 o                         
  11  11   5          6.39          5.54        11.90 o                         
 -10  12   5         26.12         21.45        21.61 o                         
  -8  12   5          1.20         -2.73         5.08 o                         
  -6  12   5         55.81         63.82         6.29 o                         
  -4  12   5        321.07        284.26         8.30 o                         
  -2  12   5          3.56          4.52         2.21 o                         
   0  12   5        454.96        431.70        11.07 o                         
   2  12   5         74.49         81.30         7.28 o                         
   4  12   5         65.76         53.63        12.01 o                         
   6  12   5          1.36          2.61         7.41 o                         
   8  12   5         20.25         27.40        18.01 o                         
  10  12   5         68.14         83.44        14.10 o                         
  -9  13   5         22.99         32.77         7.71 o                         
  -7  13   5          9.52         12.81         5.56 o                         
  -5  13   5          0.52          1.35         7.00 o                         
  -3  13   5         38.72         41.78         4.19 o                         
  -1  13   5          5.04          2.57         1.97 o                         
   1  13   5        640.68        665.72        22.00 o                         
   3  13   5         20.08         25.52         5.84 o                         
   5  13   5        123.18        101.65        16.01 o                         
   7  13   5        162.39        143.00        20.81 o                         
   9  13   5          0.27          3.57         5.97 o                         
 -10  14   5          2.32         -4.27        12.41 o                         
  -8  14   5        171.56        163.47        13.32 o                         
  -6  14   5         30.25         33.70         6.62 o                         
  -4  14   5         14.48         11.67         3.97 o                         
  -2  14   5         15.23         22.93         5.89 o                         
   0  14   5          0.23         -3.49         3.49 o                         
   2  14   5        244.59        244.64        12.32 o                         
   4  14   5          9.07         10.79         6.34 o                         
   6  14   5          4.42          0.71         7.50 o                         
   8  14   5         45.52         64.72        16.41 o                         
  -9  15   5         25.33          1.49         9.20 o                         
  -7  15   5         75.59         64.56         8.96 o                         
  -5  15   5        107.77        114.98        13.52 o                         
  -3  15   5         64.37         67.46         5.41 o                         
  -1  15   5        104.96        103.57         7.77 o                         
   1  15   5        493.38        473.33        14.89 o                         
   3  15   5        153.81        169.12        14.71 o                         
   5  15   5        291.90        268.13        24.01 o                         
   7  15   5         54.59         63.24        11.59 o                         
  -8  16   5        193.80        230.63        19.61 o                         
  -6  16   5        244.87        218.22        12.88 o                         
  -4  16   5        173.32        168.55        13.29 o                         
  -2  16   5         60.51         44.61         8.20 o                         
   0  16   5        848.56        801.96        22.97 o                         
   2  16   5          6.35          2.69         6.15 o                         
   4  16   5        189.64        229.72        18.11 o                         
   6  16   5          2.49          2.49         7.25 o                         
  -7  17   5         60.24         48.07         8.96 o                         
  -5  17   5         61.01         40.68        12.11 o                         
  -3  17   5         63.83         67.94         6.68 o                         
  -1  17   5          0.67         -2.91         4.69 o                         
   1  17   5        363.04        341.50        13.67 o                         
   3  17   5        657.79        755.64        24.64 o                         
   5  17   5        137.63        149.37        15.82 o                         
  -4  18   5         44.17         35.24         7.42 o                         
  -2  18   5         42.38         44.09        16.40 o                         
   0  18   5        102.45        100.36         9.19 o                         
   2  18   5         20.21         36.54        10.46 o                         
   4  18   5          8.90         10.48         9.22 o                         
  -3  19   5         60.66         63.81         9.49 o                         
  -1  19   5         75.01         62.91         7.96 o                         
   1  19   5         23.40         34.61         8.59 o                         
 -14   0   6         75.44         45.62        16.01 o                         
 -12   0   6        178.42        178.48        22.41 o                         
 -10   0   6        116.78        142.62        17.61 o                         
  -8   0   6        751.01        714.57        15.82 o                         
  -6   0   6        505.18        472.58         9.75 o                         
  -4   0   6      15792.54      17034.72       281.07 o                         
  -2   0   6       3291.51       3428.79        47.16 o                         
   0   0   6      10698.76      11179.37       194.23 o                         
   2   0   6        640.31        633.38        11.88 o                         
   4   0   6      15025.10      17011.15       256.62 o                         
   6   0   6         22.04         34.30         3.06 o                         
   8   0   6         63.79         57.90         6.00 o                         
  10   0   6         68.77         42.42        14.41 o                         
  12   0   6         86.10        135.26        20.81 o                         
 -13   1   6          9.83        -11.21        11.21 o                         
 -11   1   6        989.94       1014.39        33.94 o                         
  -9   1   6        565.85        504.63        12.14 o                         
  -7   1   6        544.20        397.19         6.47 o                         
  -5   1   6       3635.81       3321.31        35.23 o                         
  -3   1   6        621.25        734.23         8.29 o                         
  -1   1   6        901.10       1075.45        13.45 o                         
   1   1   6         58.29        136.10         3.16 o                         
   3   1   6         25.80         84.71         2.62 o                         
   5   1   6       5648.01       5750.76        56.46 o                         
   7   1   6       3038.16       2916.80        37.01 o                         
   9   1   6       2628.14       2498.38        45.00 o                         
  11   1   6        610.39        644.30        26.88 o                         
  13   1   6          3.21         25.03         8.43 o                         
 -14   2   6         26.56         12.01        13.61 o                         
 -12   2   6          6.91         45.62        13.61 o                         
 -10   2   6          8.37         18.34         7.06 o                         
  -8   2   6          0.83         -0.76         2.75 o                         
  -6   2   6        564.61        506.52         7.91 o                         
  -4   2   6      14234.09      15210.22       157.39 o                         
  -2   2   6        631.96        571.77         6.67 o                         
   0   2   6       2459.02       2381.99        26.55 o                         
   2   2   6       2383.85       2225.33        25.27 o                         
   4   2   6        163.53        225.41         4.26 o                         
   6   2   6        118.37        104.01         3.20 o                         
   8   2   6         24.72         24.12         3.86 o                         
  10   2   6         13.52          4.67         5.31 o                         
  12   2   6         72.88         95.40        13.02 o                         
 -13   3   6          1.57          0.00        12.81 o                         
 -11   3   6        124.11        125.02        12.98 o                         
  -9   3   6        181.18        166.70         9.89 o                         
  -7   3   6        408.42        364.92         6.88 o                         
  -5   3   6         51.81         47.23         2.09 o                         
  -3   3   6       2815.76       2902.78        28.86 o                         
  -1   3   6       6553.68       6702.71        67.94 o                         
   1   3   6       3464.15       3488.04        39.52 o                         
   3   3   6        144.38        115.51         3.28 o                         
   5   3   6        607.53        634.78         8.64 o                         
   7   3   6         19.53         20.01         4.97 o                         
   9   3   6        138.88        135.17         9.92 o                         
  11   3   6         18.91         24.45         9.22 o                         
  13   3   6         30.65         66.86        14.81 o                         
 -12   4   6          0.94        -10.40        10.40 o                         
 -10   4   6        159.84        103.21        11.59 o                         
  -8   4   6        706.55        662.58        11.81 o                         
  -6   4   6         71.13         78.12         2.88 o                         
  -4   4   6       2647.92       2832.20        28.63 o                         
  -2   4   6          1.78          2.30         0.80 o                         
   0   4   6        260.80        280.09         4.71 o                         
   2   4   6        633.49        746.29        10.94 o                         
   4   4   6       4826.69       4976.40        59.24 o                         
   6   4   6        248.95        278.51         8.29 o                         
   8   4   6         95.59        108.88         7.28 o                         
  10   4   6        107.02        102.27        16.83 o                         
  12   4   6         76.83         86.26        12.87 o                         
 -13   5   6          5.67          5.60        12.01 o                         
 -11   5   6         79.21         95.22        12.45 o                         
  -9   5   6        112.82         96.43        10.46 o                         
  -7   5   6       2051.49       1903.82        27.13 o                         
  -5   5   6       4338.23       4720.14        52.40 o                         
  -3   5   6       3397.11       3561.49        37.45 o                         
  -1   5   6       2300.58       2590.29        27.46 o                         
   1   5   6       2959.80       3149.29        34.55 o                         
   3   5   6        945.59        866.10        13.85 o                         
   5   5   6       4587.35       4474.03        58.35 o                         
   7   5   6       1100.71       1094.04        20.45 o                         
   9   5   6         91.12         99.84         9.35 o                         
  11   5   6        301.83        374.92        17.35 o                         
 -12   6   6        111.80        138.57        17.09 o                         
 -10   6   6          1.18          0.49         6.79 o                         
  -8   6   6        895.23        830.14        21.26 o                         
  -6   6   6         10.55         18.47         2.21 o                         
  -4   6   6       6735.76       6862.12        67.09 o                         
  -2   6   6        149.31        111.18         2.21 o                         
   0   6   6         32.21         23.35         2.00 o                         
   2   6   6         11.38          4.61         1.85 o                         
   4   6   6       2015.28       2134.09        29.81 o                         
   6   6   6         53.15         38.60         4.44 o                         
   8   6   6        465.97        438.26        16.31 o                         
  10   6   6         82.62         87.91         9.82 o                         
  12   6   6        222.60        249.75        33.21 o                         
 -13   7   6          4.66          2.40        12.81 o                         
 -11   7   6        189.81        153.86        15.25 o                         
  -9   7   6        108.34        113.83         9.68 o                         
  -7   7   6       3868.49       3623.10        45.30 o                         
  -5   7   6       3419.35       3412.76        33.32 o                         
  -3   7   6         25.24         17.96         1.94 o                         
  -1   7   6        895.09        999.48        12.81 o                         
   1   7   6        116.55         91.24         3.24 o                         
   3   7   6        561.25        579.54         9.42 o                         
   5   7   6       2978.58       2994.36        45.53 o                         
   7   7   6        453.09        485.26        14.20 o                         
   9   7   6       1051.45        998.55        27.67 o                         
  11   7   6        150.17        196.36        14.16 o                         
 -12   8   6         38.44         50.84        12.65 o                         
 -10   8   6          4.75         -1.94         7.68 o                         
  -8   8   6          0.96         -0.53         3.22 o                         
  -6   8   6       1436.75       1334.10        20.49 o                         
  -4   8   6         26.07         10.54         1.47 o                         
  -2   8   6        656.75        588.12         7.42 o                         
   0   8   6        212.51        278.08         5.16 o                         
   2   8   6        253.34        272.11         5.92 o                         
   4   8   6        794.79        743.13        13.32 o                         
   6   8   6          4.52          3.06         3.89 o                         
   8   8   6          0.85          5.87         5.92 o                         
  10   8   6        275.25        251.29        15.06 o                         
  12   8   6        158.41        151.51        13.38 o                         
 -11   9   6          1.81          0.28        11.61 o                         
  -9   9   6        266.86        225.98        13.61 o                         
  -7   9   6        361.05        339.13        14.03 o                         
  -5   9   6        127.07        101.85         5.39 o                         
  -3   9   6        327.65        296.45         4.93 o                         
  -1   9   6       1338.32       1363.19        15.49 o                         
   1   9   6        420.47        432.63         8.22 o                         
   3   9   6          1.79          4.27         2.82 o                         
   5   9   6        116.56        118.43         8.79 o                         
   7   9   6          7.20         14.19         5.47 o                         
   9   9   6         77.71        116.26        11.13 o                         
  11   9   6         24.21         34.83        12.73 o                         
 -12  10   6         21.30          2.51        12.41 o                         
 -10  10   6          2.02         -2.31         5.79 o                         
  -8  10   6        424.25        375.89        16.12 o                         
  -6  10   6        550.57        603.00        14.97 o                         
  -4  10   6        211.30        206.11         5.34 o                         
  -2  10   6        330.40        333.79         6.42 o                         
   0  10   6        427.17        478.85         9.34 o                         
   2  10   6        239.99        187.45         6.62 o                         
   4  10   6        139.93        170.08        12.81 o                         
   6  10   6        719.56        634.18        19.86 o                         
   8  10   6          6.40          8.00         6.79 o                         
  10  10   6         33.45         52.12         9.34 o                         
 -11  11   6        310.46        278.31        17.61 o                         
  -9  11   6          0.98          4.32         5.79 o                         
  -7  11   6         17.00         17.05         9.60 o                         
  -5  11   6         52.99         75.77         5.28 o                         
  -3  11   6        221.49        212.29         5.84 o                         
  -1  11   6        140.49        149.39         5.01 o                         
   1  11   6        343.73        332.06         8.77 o                         
   3  11   6         28.01         23.39         4.57 o                         
   5  11   6        512.43        534.56        19.64 o                         
   7  11   6        132.73        116.20        10.13 o                         
   9  11   6         72.21         91.14        12.43 o                         
 -10  12   6         17.63         -2.34        21.21 o                         
  -8  12   6         99.81         96.93         9.45 o                         
  -6  12   6         88.56         82.38         7.99 o                         
  -4  12   6        298.92        293.87         8.48 o                         
  -2  12   6        177.79        179.94         5.84 o                         
   0  12   6        537.71        599.75        14.77 o                         
   2  12   6        732.66        692.14        19.86 o                         
   4  12   6        334.30        335.31        19.61 o                         
   6  12   6        131.20        131.59        10.43 o                         
   8  12   6         10.85          6.95         6.92 o                         
  10  12   6          3.93          2.67         7.13 o                         
  -9  13   6        140.41        155.42        16.01 o                         
  -7  13   6        598.75        589.46        24.41 o                         
  -5  13   6        102.34        101.81         7.88 o                         
  -3  13   6        198.33        198.04         7.40 o                         
  -1  13   6        936.21        924.42        17.67 o                         
   1  13   6        611.14        602.26        16.10 o                         
   3  13   6        241.98        273.50        15.85 o                         
   5  13   6       1046.04       1075.18        28.96 o                         
   7  13   6        147.16        165.96        15.56 o                         
   9  13   6        314.24        384.50        26.81 o                         
  -8  14   6          2.68          0.28         5.13 o                         
  -6  14   6        483.28        474.78        16.38 o                         
  -4  14   6        406.82        387.95        11.99 o                         
  -2  14   6        158.27        160.38         7.43 o                         
   0  14   6         72.17         81.55         7.05 o                         
   2  14   6        201.89        233.04        12.48 o                         
   4  14   6          0.12          1.53         6.15 o                         
   6  14   6          0.01          5.91         7.29 o                         
   8  14   6         45.82         50.98        10.19 o                         
  -9  15   6         91.32        107.65        11.39 o                         
  -7  15   6        395.38        443.30        16.95 o                         
  -5  15   6         82.41         77.88         9.68 o                         
  -3  15   6        117.97        125.31         6.89 o                         
  -1  15   6         61.80         73.65         8.25 o                         
   1  15   6         27.01         27.12         5.54 o                         
   3  15   6        159.35        169.68        14.99 o                         
   5  15   6          5.29          3.20         8.80 o                         
   7  15   6         89.16         92.08        13.22 o                         
  -8  16   6         14.39         14.38         7.20 o                         
  -6  16   6          9.94         -0.22         6.74 o                         
  -4  16   6         43.50         28.34        16.90 o                         
  -2  16   6        174.22        206.01         8.29 o                         
   0  16   6         26.83         27.62         6.70 o                         
   2  16   6         16.83         21.21         8.40 o                         
   4  16   6          2.37          6.53         7.29 o                         
   6  16   6         32.43         24.81        12.81 o                         
  -5  17   6         38.48         25.00         9.58 o                         
  -3  17   6         41.06         50.98         8.66 o                         
  -1  17   6          4.60          4.79         4.84 o                         
   1  17   6         10.37          9.86         6.58 o                         
   3  17   6         37.74         34.87         9.80 o                         
   5  17   6        106.62        111.72        14.36 o                         
  -4  18   6         39.35         42.67         7.04 o                         
  -2  18   6          8.05          5.64         5.20 o                         
   0  18   6         51.98         50.29         7.34 o                         
   2  18   6         30.72         27.29        10.81 o                         
   4  18   6         18.73          8.86         8.76 o                         
  -1  19   6          5.41          2.66         5.33 o                         
   1  19   6         13.01          3.20         7.86 o                         
 -13   1   7         10.22         -3.20        12.01 o                         
 -11   1   7          0.81         -1.11         7.20 o                         
  -9   1   7          7.21          2.29         3.72 o                         
  -7   1   7         68.47         49.73         2.56 o                         
  -5   1   7        321.76        311.17         5.18 o                         
  -3   1   7       4044.89       4356.66        40.55 o                         
  -1   1   7        201.48        227.55         4.03 o                         
   1   1   7        681.79        886.00        13.72 o                         
   3   1   7        444.22        606.23         8.55 o                         
   5   1   7         44.87         64.55         2.90 o                         
   7   1   7         14.89         19.31         2.69 o                         
   9   1   7        536.69        475.90        21.74 o                         
  11   1   7        129.29        133.72        14.42 o                         
  13   1   7        103.15        136.03        15.56 o                         
 -14   2   7         78.77         55.23        19.21 o                         
 -12   2   7        904.77        998.07        50.42 o                         
 -10   2   7        570.68        558.66        32.82 o                         
  -8   2   7       1109.31       1037.50        18.74 o                         
  -6   2   7       2285.67       2481.19        27.33 o                         
  -4   2   7       5006.42       5693.82        61.99 o                         
  -2   2   7       8603.95       9471.22        90.65 o                         
   0   2   7        513.13        535.13         8.09 o                         
   2   2   7         24.35         33.13         2.16 o                         
   4   2   7       4525.11       4452.49        46.62 o                         
   6   2   7         16.22         19.57         1.83 o                         
   8   2   7        758.88        721.90        17.66 o                         
  10   2   7         81.57        113.26        12.72 o                         
  12   2   7         54.67         52.51        11.03 o                         
 -13   3   7         19.60         45.62        15.21 o                         
 -11   3   7        127.48         99.25        16.01 o                         
  -9   3   7        101.35         85.09         7.67 o                         
  -7   3   7       3382.02       3079.37        33.79 o                         
  -5   3   7       5840.33       5376.06        52.91 o                         
  -3   3   7       2731.82       2396.17        22.01 o                         
  -1   3   7       2971.99       2881.35        30.19 o                         
   1   3   7       4182.18       4417.11        48.41 o                         
   3   3   7       6127.78       6861.79        74.88 o                         
   5   3   7        359.07        384.71         6.13 o                         
   7   3   7         23.24         19.37         4.18 o                         
   9   3   7       1035.11        954.18        32.29 o                         
  11   3   7        572.49        627.50        27.15 o                         
 -12   4   7        669.58        712.90        29.71 o                         
 -10   4   7          8.88          5.91         5.44 o                         
  -8   4   7       1819.88       1592.25        27.34 o                         
  -6   4   7        455.03        449.16         7.03 o                         
  -4   4   7        368.06        458.32         6.49 o                         
  -2   4   7         72.51        112.53         3.06 o                         
   0   4   7          1.97          6.75         1.36 o                         
   2   4   7       5755.89       5627.21        61.79 o                         
   4   4   7       3670.35       3698.05        42.15 o                         
   6   4   7        927.44        782.33        17.41 o                         
   8   4   7        395.51        356.73        11.90 o                         
  10   4   7        110.29        102.22        15.79 o                         
  12   4   7         66.75         86.41        12.45 o                         
 -13   5   7          1.34          4.00        12.81 o                         
 -11   5   7          1.19         10.66         8.65 o                         
  -9   5   7         22.38          7.72         7.06 o                         
  -7   5   7       1104.09       1024.65        21.07 o                         
  -5   5   7        921.34        732.30         9.30 o                         
  -3   5   7          0.10          5.27         1.28 o                         
  -1   5   7          2.86          6.49         1.05 o                         
   1   5   7       3338.68       3514.71        35.05 o                         
   3   5   7       1001.77        870.36        13.02 o                         
   5   5   7        593.37        561.54        11.68 o                         
   7   5   7        445.38        410.26        12.64 o                         
   9   5   7        546.77        595.24        19.50 o                         
  11   5   7        207.67        189.68        13.32 o                         
 -12   6   7          3.53         -4.80         9.60 o                         
 -10   6   7        201.95        191.10        15.24 o                         
  -8   6   7          0.18          0.03         3.20 o                         
  -6   6   7         15.62         14.14         1.96 o                         
  -4   6   7       1154.34       1165.05        13.36 o                         
  -2   6   7        858.87        797.38         9.96 o                         
   0   6   7         13.47         32.98         2.02 o                         
   2   6   7        393.10        337.69         7.30 o                         
   4   6   7        146.34        135.57         6.50 o                         
   6   6   7          7.61          9.14         3.51 o                         
   8   6   7         18.05         20.61         5.86 o                         
  10   6   7         11.08          9.59         5.76 o                         
  12   6   7         59.98         66.14        12.65 o                         
 -13   7   7          3.28         12.01        13.61 o                         
 -11   7   7         18.12         12.66        14.41 o                         
  -9   7   7         10.20         12.81         5.73 o                         
  -7   7   7        888.46        983.29        18.44 o                         
  -5   7   7        748.88        710.92         8.93 o                         
  -3   7   7          5.42         25.90         1.46 o                         
  -1   7   7       2058.99       1988.12        22.25 o                         
   1   7   7        206.00        271.03         5.26 o                         
   3   7   7         93.40        108.65         7.43 o                         
   5   7   7       2406.74       2396.00        37.72 o                         
   7   7   7        281.13        292.54        15.85 o                         
   9   7   7         20.24         34.36         7.10 o                         
  11   7   7          1.36          6.23         6.30 o                         
 -12   8   7        222.38        212.10        26.41 o                         
 -10   8   7          2.32          3.06        11.21 o                         
  -8   8   7        600.07        556.65        15.36 o                         
  -6   8   7        254.45        242.07        12.72 o                         
  -4   8   7          2.07          3.22         1.26 o                         
  -2   8   7          1.98          0.66         1.19 o                         
   0   8   7        743.90        678.88        10.02 o                         
   2   8   7        484.15        425.01         8.00 o                         
   4   8   7       1181.03       1230.20        19.65 o                         
   6   8   7         36.55         40.90         7.00 o                         
   8   8   7         54.58         66.20         8.57 o                         
  10   8   7         70.68         75.07         9.66 o                         
 -11   9   7        314.05        277.73        28.01 o                         
  -9   9   7          0.58         -2.32         5.20 o                         
  -7   9   7        293.90        256.19        10.69 o                         
  -5   9   7       1516.60       1405.47        19.60 o                         
  -3   9   7        585.13        510.10         6.67 o                         
  -1   9   7       1191.09       1141.98        25.10 o                         
   1   9   7       1632.58       1680.99        22.77 o                         
   3   9   7         57.22         50.62         4.35 o                         
   5   9   7        187.08        202.90        18.58 o                         
   7   9   7        171.33        203.97        12.76 o                         
   9   9   7        570.68        550.92        32.02 o                         
  11   9   7        131.18        187.10        15.18 o                         
 -12  10   7        342.27        349.50        24.82 o                         
 -10  10   7        264.61        266.53        15.25 o                         
  -8  10   7        879.09        830.60        25.95 o                         
  -6  10   7        311.85        285.98        11.85 o                         
  -4  10   7       1251.94       1235.52        16.73 o                         
  -2  10   7       4502.88       4255.11        48.13 o                         
   0  10   7       1196.69       1119.59        15.62 o                         
   2  10   7        728.89        741.71        13.82 o                         
   4  10   7        672.40        683.81        19.71 o                         
   6  10   7          0.72          9.20         6.23 o                         
   8  10   7         49.11         55.43        13.61 o                         
  10  10   7          5.86         12.59         7.12 o                         
 -11  11   7         27.47         31.45        11.61 o                         
  -9  11   7         42.68         51.40         7.80 o                         
  -7  11   7        181.12        213.93        11.63 o                         
  -5  11   7         67.03         89.99        11.43 o                         
  -3  11   7        244.02        256.38         6.00 o                         
  -1  11   7        374.55        366.60         7.37 o                         
   1  11   7       1705.67       1656.50        25.47 o                         
   3  11   7        176.69        202.48        10.15 o                         
   5  11   7        308.97        325.04        14.60 o                         
   7  11   7        379.77        386.48        19.78 o                         
   9  11   7        277.26        297.91        13.84 o                         
 -10  12   7        138.04        149.67        12.97 o                         
  -8  12   7          1.60          1.67         4.50 o                         
  -6  12   7         55.04         61.77         6.79 o                         
  -4  12   7        285.11        300.40         7.16 o                         
  -2  12   7         63.16         66.23         3.84 o                         
   0  12   7        293.68        300.49        10.28 o                         
   2  12   7          9.35         13.75         4.88 o                         
   4  12   7         45.82         54.73         9.00 o                         
   6  12   7        424.96        457.45        22.01 o                         
   8  12   7         20.96         24.55         8.76 o                         
  10  12   7          4.83          6.71         8.65 o                         
  -9  13   7         29.92         28.59         7.23 o                         
  -7  13   7         12.39          3.62         4.84 o                         
  -5  13   7          3.26          4.86         3.70 o                         
  -3  13   7        181.93        192.33         7.97 o                         
  -1  13   7        418.58        413.41         9.62 o                         
   1  13   7         31.04         33.68         6.44 o                         
   3  13   7         11.19          9.88         6.49 o                         
   5  13   7          0.50          3.33         8.00 o                         
   7  13   7         90.39         62.05        10.46 o                         
   9  13   7          7.63         26.81        10.81 o                         
  -8  14   7          5.50          1.43        15.21 o                         
  -6  14   7         68.24         77.46        11.61 o                         
  -4  14   7        122.24        122.26         8.70 o                         
  -2  14   7          0.34         -2.04         4.53 o                         
   0  14   7         48.41         41.80         6.74 o                         
   2  14   7        244.89        259.17        12.92 o                         
   4  14   7        190.72        174.02        25.21 o                         
   6  14   7         33.02         42.05         8.22 o                         
   8  14   7         22.12         26.88         8.65 o                         
  -9  15   7         10.88          8.09         8.00 o                         
  -7  15   7        377.71        409.65        33.62 o                         
  -5  15   7        235.43        247.98        11.92 o                         
  -3  15   7        162.13        160.45         7.52 o                         
  -1  15   7          0.53         -1.77         3.04 o                         
   1  15   7        258.96        252.68        13.38 o                         
   3  15   7         24.10         17.21         7.92 o                         
   5  15   7        192.55        171.28        23.21 o                         
   7  15   7          0.22          3.93         6.08 o                         
  -8  16   7         11.23         -6.24        16.01 o                         
  -6  16   7         13.67         -3.24         5.10 o                         
  -4  16   7          8.23          7.33         6.07 o                         
  -2  16   7        236.89        253.40         9.56 o                         
   0  16   7         79.81         92.57         8.18 o                         
   2  16   7        892.13        983.07        35.09 o                         
   4  16   7        436.37        454.36        23.18 o                         
   6  16   7         58.52         45.62        14.41 o                         
  -5  17   7         23.13         11.23         5.19 o                         
  -3  17   7         53.47         74.07         7.65 o                         
  -1  17   7        111.46        150.61        12.05 o                         
   1  17   7         15.77         12.91         6.88 o                         
   3  17   7          1.45         -4.40         6.79 o                         
   5  17   7         13.01          2.00         7.36 o                         
  -4  18   7          0.00         -0.27         4.59 o                         
  -2  18   7         44.28         36.30         5.87 o                         
   0  18   7        288.30        308.46        15.25 o                         
   2  18   7        136.73        159.47        15.82 o                         
   4  18   7         35.59         48.17        12.01 o                         
  -1  19   7          0.79          1.33         6.47 o                         
   1  19   7          3.76         -8.80         8.80 o                         
 -12   0   8       1151.98       1142.94        54.43 o                         
 -10   0   8       1439.97       1207.77        52.82 o                         
  -8   0   8       6829.42       6216.12        87.89 o                         
  -6   0   8        235.22        323.74        10.44 o                         
  -4   0   8       4506.79       4227.81        65.90 o                         
  -2   0   8        709.79        721.91        12.98 o                         
   0   0   8       2654.92       2927.23        53.13 o                         
   2   0   8       1924.19       2011.53        32.90 o                         
   4   0   8        576.91        518.00        12.71 o                         
   6   0   8       2003.40       1942.06        30.01 o                         
   8   0   8       2296.94       2161.01        80.84 o                         
  10   0   8        490.20        480.23        32.02 o                         
  12   0   8          8.18          8.00        12.01 o                         
 -13   1   8         47.86         63.23        17.61 o                         
 -11   1   8         86.74         83.24        16.81 o                         
  -9   1   8        450.67        402.89        19.12 o                         
  -7   1   8       2559.61       2355.75        25.22 o                         
  -5   1   8       1188.89       1281.69        15.84 o                         
  -3   1   8       1498.53       1761.27        17.37 o                         
  -1   1   8       1047.58       1295.41        16.30 o                         
   1   1   8       4029.71       4704.72        55.01 o                         
   3   1   8       1462.61       1397.87        17.12 o                         
   5   1   8         45.21         45.09         2.28 o                         
   7   1   8         13.77         13.77         3.10 o                         
   9   1   8        805.49        779.15        28.28 o                         
  11   1   8          6.77          1.63        10.00 o                         
 -14   2   8         52.79         57.63        18.41 o                         
 -12   2   8         43.17         73.63        16.81 o                         
 -10   2   8        448.58        416.20        28.81 o                         
  -8   2   8       1064.76       1011.26        17.12 o                         
  -6   2   8          0.14          9.60         1.62 o                         
  -4   2   8        278.44        318.51         5.14 o                         
  -2   2   8       1054.59        961.74        12.96 o                         
   0   2   8         28.30         30.60         1.71 o                         
   2   2   8       3021.02       3094.17        37.19 o                         
   4   2   8       2022.24       1914.13        21.61 o                         
   6   2   8       1610.92       1556.72        19.78 o                         
   8   2   8        769.69        746.04        18.04 o                         
  10   2   8          8.35         29.07        10.81 o                         
  12   2   8          7.90         27.19         9.33 o                         
 -13   3   8         46.00         20.81        15.21 o                         
 -11   3   8         10.72         17.61        11.21 o                         
  -9   3   8        337.35        340.55        13.48 o                         
  -7   3   8         48.78         38.05         3.15 o                         
  -5   3   8       4238.99       4556.25        45.28 o                         
  -3   3   8         31.82         75.30         1.95 o                         
  -1   3   8       1920.33       1948.45        23.82 o                         
   1   3   8        363.50        339.96         5.81 o                         
   3   3   8       2715.37       2791.79        37.20 o                         
   5   3   8         11.52         14.73         2.23 o                         
   7   3   8         42.92         52.45         5.32 o                         
   9   3   8          0.01          2.97         5.04 o                         
  11   3   8          2.80         16.46         8.84 o                         
 -12   4   8         24.26         59.23        15.21 o                         
 -10   4   8          1.60         -4.80         8.00 o                         
  -8   4   8        492.81        468.61        13.47 o                         
  -6   4   8        322.61        300.43         5.54 o                         
  -4   4   8       1598.99       1717.68        18.24 o                         
  -2   4   8       3731.40       3871.25        60.53 o                         
   0   4   8        237.58        271.78         6.31 o                         
   2   4   8       1466.43       1529.22        18.95 o                         
   4   4   8        223.03        233.64         7.03 o                         
   6   4   8        375.07        345.38        10.39 o                         
   8   4   8         59.61         66.26         7.63 o                         
  10   4   8          8.63          6.12         5.61 o                         
  12   4   8         10.76         36.26        11.03 o                         
 -13   5   8         80.92         36.82        16.01 o                         
 -11   5   8         50.35         46.42        13.61 o                         
  -9   5   8        107.09         97.82         8.76 o                         
  -7   5   8       2568.97       2404.02        33.93 o                         
  -5   5   8       1308.39       1425.98        16.74 o                         
  -3   5   8        187.41        151.98         3.44 o                         
  -1   5   8         83.27        139.16         3.11 o                         
   1   5   8        746.30        768.29         9.14 o                         
   3   5   8        624.65        542.39        10.25 o                         
   5   5   8         43.12         30.24         3.28 o                         
   7   5   8        994.90        902.00        23.84 o                         
   9   5   8        135.60        146.67        10.92 o                         
  11   5   8         68.22         48.19        19.21 o                         
 -12   6   8        317.15        402.59        32.82 o                         
 -10   6   8        115.44        104.94        12.41 o                         
  -8   6   8       3302.71       3117.82        47.54 o                         
  -6   6   8        966.36        811.18        13.09 o                         
  -4   6   8        420.66        408.97         6.96 o                         
  -2   6   8          1.00          0.74         1.02 o                         
   0   6   8        113.07        125.90         3.19 o                         
   2   6   8       3451.30       3797.77        43.32 o                         
   4   6   8       3721.13       3647.52        48.88 o                         
   6   6   8       2317.22       2417.01        38.43 o                         
   8   6   8       1084.38       1013.53        41.62 o                         
  10   6   8         14.27         23.78         6.73 o                         
  12   6   8         20.77         38.87        11.72 o                         
 -13   7   8         57.04         64.83        17.61 o                         
 -11   7   8         94.86         96.85        17.61 o                         
  -9   7   8        107.76        101.99         7.26 o                         
  -7   7   8       3024.26       2868.40        90.61 o                         
  -5   7   8        505.65        533.80         7.72 o                         
  -3   7   8       1065.28        977.47        11.03 o                         
  -1   7   8         54.52         76.26         2.78 o                         
   1   7   8       1322.88       1344.88        16.20 o                         
   3   7   8         43.76         34.34         3.43 o                         
   5   7   8        268.43        276.09        15.70 o                         
   7   7   8        167.08        161.99        11.15 o                         
   9   7   8        296.65        334.47        25.21 o                         
  11   7   8        368.62        359.97        17.81 o                         
 -12   8   8         82.12        113.65        20.81 o                         
 -10   8   8        287.87        333.24        11.31 o                         
  -8   8   8        253.74        255.07        11.19 o                         
  -6   8   8       1116.03       1103.65        16.43 o                         
  -4   8   8         55.61         48.86         2.30 o                         
  -2   8   8       1365.51       1348.35        14.47 o                         
   0   8   8         65.22         60.32         3.56 o                         
   2   8   8       1475.74       1365.92        21.28 o                         
   4   8   8       2031.76       1972.19        35.98 o                         
   6   8   8        406.76        392.02        12.82 o                         
   8   8   8         49.60         74.04        10.19 o                         
  10   8   8          5.61          5.92         6.40 o                         
 -11   9   8          1.02          3.75         5.32 o                         
  -9   9   8         48.20         41.86        14.81 o                         
  -7   9   8         52.63         66.23         6.37 o                         
  -5   9   8        335.54        360.26         7.97 o                         
  -3   9   8         34.68         53.64         2.21 o                         
  -1   9   8         23.13         25.61         2.06 o                         
   1   9   8         90.66        108.16         5.14 o                         
   3   9   8       1643.70       1593.09        26.79 o                         
   5   9   8         13.79         14.17         8.55 o                         
   7   9   8        212.75        248.84        20.01 o                         
   9   9   8        171.64        184.55        13.30 o                         
  11   9   8        101.12        124.91        12.66 o                         
 -12  10   8         29.06         24.43         7.51 o                         
 -10  10   8         21.37          9.38        11.61 o                         
  -8  10   8         37.91         39.58         6.28 o                         
  -6  10   8         29.96         26.05         4.53 o                         
  -4  10   8         70.50         83.04         2.96 o                         
  -2  10   8         71.37         87.65         3.16 o                         
   0  10   8        584.37        581.99        11.38 o                         
   2  10   8          0.17         -2.19         3.05 o                         
   4  10   8          4.75          1.20         3.96 o                         
   6  10   8        310.44        285.08        13.70 o                         
   8  10   8        121.16        117.72         9.51 o                         
  10  10   8          1.04         10.00        14.01 o                         
 -11  11   8         89.57         70.62        13.21 o                         
  -9  11   8         70.84         79.12        14.01 o                         
  -7  11   8        115.58        103.25         8.24 o                         
  -5  11   8         14.85         16.30         3.81 o                         
  -3  11   8        447.24        457.19         8.24 o                         
  -1  11   8       2195.99       2134.18        28.19 o                         
   1  11   8        343.14        357.84        15.26 o                         
   3  11   8         94.59         80.35         7.36 o                         
   5  11   8        160.83        199.45        20.15 o                         
   7  11   8          4.29         11.27         6.43 o                         
   9  11   8         28.46         36.65         9.33 o                         
 -10  12   8         77.42         74.94         9.57 o                         
  -8  12   8        409.46        383.76        24.24 o                         
  -6  12   8         68.08         89.28         7.71 o                         
  -4  12   8         42.79         53.60         4.32 o                         
  -2  12   8        200.02        188.03         6.64 o                         
   0  12   8        175.69        179.40        13.55 o                         
   2  12   8       1678.50       1636.95        31.70 o                         
   4  12   8        619.43        573.90        30.57 o                         
   6  12   8        376.58        383.08        14.40 o                         
   8  12   8        101.71        108.85        10.89 o                         
  -9  13   8          4.24         -0.36         4.50 o                         
  -7  13   8        352.67        329.92        13.32 o                         
  -5  13   8        424.00        387.89        13.26 o                         
  -3  13   8       1544.80       1478.45        23.35 o                         
  -1  13   8         16.66         13.66         3.80 o                         
   1  13   8        180.59        167.73        20.41 o                         
   3  13   8         40.13         21.01         7.20 o                         
   5  13   8        176.38        189.48        15.85 o                         
   7  13   8        111.74        130.70        14.42 o                         
   9  13   8         16.11         18.81         9.06 o                         
  -8  14   8         74.03         86.33        10.40 o                         
  -6  14   8        107.04         97.55         8.43 o                         
  -4  14   8         42.45         69.67         6.41 o                         
  -2  14   8         39.92         31.59         4.08 o                         
   0  14   8         32.31         39.29         5.59 o                         
   2  14   8        231.24        234.06        12.76 o                         
   4  14   8        473.51        531.55        23.77 o                         
   6  14   8        432.09        455.22        47.22 o                         
   8  14   8        100.48        106.60        14.71 o                         
  -7  15   8          9.49         -1.97         4.80 o                         
  -5  15   8        183.96        177.12        10.41 o                         
  -3  15   8         93.46         98.72         6.96 o                         
  -1  15   8         22.15         34.84         4.89 o                         
   1  15   8          2.89         -0.91         5.34 o                         
   3  15   8         28.74         24.47        10.81 o                         
   5  15   8         15.49         34.49         9.33 o                         
   7  15   8         99.76         83.97        12.98 o                         
  -6  16   8        112.46        115.94         9.41 o                         
  -4  16   8         72.40         89.41         9.49 o                         
  -2  16   8          5.65          4.07         3.99 o                         
   0  16   8          0.22         -3.95         3.95 o                         
   2  16   8          0.00          1.78        16.81 o                         
   4  16   8         32.92         47.56        10.37 o                         
   6  16   8         12.80         10.17         8.76 o                         
  -5  17   8        205.78        182.99        10.92 o                         
  -3  17   8         24.94         29.32         5.67 o                         
  -1  17   8         73.95         69.40         6.09 o                         
   1  17   8         14.09          4.00         7.36 o                         
   3  17   8          0.33         -8.00         8.00 o                         
   5  17   8          4.36         -1.78        23.21 o                         
  -4  18   8          0.03         -8.78         8.78 o                         
  -2  18   8         52.73         37.50         5.98 o                         
   0  18   8          0.02          6.99         6.55 o                         
   2  18   8         39.71         35.22        10.19 o                         
 -13   1   9         27.71         16.01        12.81 o                         
 -11   1   9        130.50        146.35        14.01 o                         
  -9   1   9         41.16         34.95         6.29 o                         
  -7   1   9        142.89        143.10        10.31 o                         
  -5   1   9         11.77         30.87         1.80 o                         
  -3   1   9        420.27        433.06         5.65 o                         
  -1   1   9         70.36         66.58         2.34 o                         
   1   1   9        249.05        237.78         5.13 o                         
   3   1   9        124.78        135.32         3.60 o                         
   5   1   9        689.99        714.97         9.98 o                         
   7   1   9        256.47        221.42        10.63 o                         
   9   1   9         33.66         45.00        12.01 o                         
  11   1   9         74.50         67.63        15.21 o                         
 -12   2   9        398.68        419.40        32.82 o                         
 -10   2   9        349.38        348.51        18.39 o                         
  -8   2   9       2635.22       2585.36        44.53 o                         
  -6   2   9         10.59         22.24         2.17 o                         
  -4   2   9        753.83        826.40        10.41 o                         
  -2   2   9         11.90         15.55         3.47 o                         
   0   2   9       5815.36       6187.49        71.77 o                         
   2   2   9        538.36        672.06        10.02 o                         
   4   2   9         13.32         11.89         1.62 o                         
   6   2   9        679.60        811.85        12.16 o                         
   8   2   9       1032.36       1006.98        32.02 o                         
  10   2   9        106.93        104.20        12.45 o                         
  12   2   9        233.09        236.57        19.81 o                         
 -13   3   9        132.13        133.66        23.21 o                         
 -11   3   9         10.88          1.60         9.60 o                         
  -9   3   9          5.46         22.41        10.40 o                         
  -7   3   9       4780.44       4956.81        56.01 o                         
  -5   3   9        515.92        463.42         7.58 o                         
  -3   3   9      13195.55      13646.67       130.49 o                         
  -1   3   9         16.97         17.93         1.93 o                         
   1   3   9      13657.84      14208.33       162.18 o                         
   3   3   9        230.09        177.06         4.95 o                         
   5   3   9       2743.87       2656.14        36.68 o                         
   7   3   9        163.64        162.24         9.23 o                         
   9   3   9        133.79        166.53        17.61 o                         
  11   3   9        224.10        214.33        18.08 o                         
 -12   4   9         28.15         56.83        16.01 o                         
 -10   4   9        236.65        281.73        24.81 o                         
  -8   4   9       2002.08       1930.82        31.28 o                         
  -6   4   9        302.19        358.05         6.88 o                         
  -4   4   9       4538.39       4725.34        46.93 o                         
  -2   4   9          5.31         31.32         2.15 o                         
   0   4   9        107.15        136.36         3.50 o                         
   2   4   9        189.79        250.41         5.27 o                         
   4   4   9        526.28        562.02        10.26 o                         
   6   4   9       3350.48       3210.26        51.38 o                         
   8   4   9        543.20        670.70        19.86 o                         
  10   4   9        283.27        282.39        19.78 o                         
  12   4   9         44.10         47.20        11.72 o                         
 -13   5   9         82.47         96.41        14.42 o                         
 -11   5   9        205.22        199.29        24.01 o                         
  -9   5   9          0.41          4.11         3.99 o                         
  -7   5   9        381.96        402.41         9.41 o                         
  -5   5   9        119.15        114.09         3.44 o                         
  -3   5   9        834.13       1017.83        17.68 o                         
  -1   5   9         11.24         29.58         1.79 o                         
   1   5   9        586.97        471.00         7.36 o                         
   3   5   9       3743.04       3392.48        45.46 o                         
   5   5   9         58.91         56.12         4.12 o                         
   7   5   9         13.16         16.27         4.91 o                         
   9   5   9        152.10        149.62        11.16 o                         
  11   5   9         41.67         45.50        15.61 o                         
 -12   6   9         56.31         52.02        16.81 o                         
 -10   6   9         36.89         26.22        10.00 o                         
  -8   6   9         45.13         60.00         4.94 o                         
  -6   6   9       1022.61       1042.46        16.65 o                         
  -4   6   9        481.99        489.07         7.67 o                         
  -2   6   9          0.39          1.13         1.05 o                         
   0   6   9          0.88          0.68         1.66 o                         
   2   6   9        361.36        380.84        11.58 o                         
   4   6   9          0.01          4.04         2.81 o                         
   6   6   9        179.75        167.34         9.00 o                         
   8   6   9        376.67        334.12        33.62 o                         
  10   6   9          5.45          0.52         6.10 o                         
 -13   7   9          7.39         -8.80        12.01 o                         
 -11   7   9         64.35         68.24         9.32 o                         
  -9   7   9        228.58        218.83         9.62 o                         
  -7   7   9        500.89        510.83        12.94 o                         
  -5   7   9        179.42        173.01         4.54 o                         
  -3   7   9        236.98        265.37         5.16 o                         
  -1   7   9         71.82         82.30         2.93 o                         
   1   7   9        916.91        917.22        11.11 o                         
   3   7   9       2112.22       2058.08        27.51 o                         
   5   7   9          0.03         -1.45         2.08 o                         
   7   7   9        116.69        132.00        10.27 o                         
   9   7   9         31.41         34.36         8.19 o                         
  11   7   9         77.09        112.07        11.35 o                         
 -12   8   9         20.68          6.40        13.61 o                         
 -10   8   9         97.46         92.72         8.24 o                         
  -8   8   9        144.97        164.07        14.41 o                         
  -6   8   9          0.21          2.35         1.92 o                         
  -4   8   9       2505.34       2622.76        26.55 o                         
  -2   8   9         23.51         36.40         2.07 o                         
   0   8   9          1.14         -1.23         1.23 o                         
   2   8   9        128.11        173.22         6.29 o                         
   4   8   9        290.32        327.60        12.34 o                         
   6   8   9        293.18        300.80        13.60 o                         
   8   8   9        322.37        354.29        15.96 o                         
  10   8   9        118.17        136.35        14.11 o                         
 -11   9   9         36.32         36.14         7.62 o                         
  -9   9   9         37.63         35.72         6.28 o                         
  -7   9   9        751.31        736.36        18.96 o                         
  -5   9   9        696.46        653.38        11.82 o                         
  -3   9   9       4063.93       4028.55        39.01 o                         
  -1   9   9       2431.36       2368.89        26.98 o                         
   1   9   9       3257.84       3161.65        43.65 o                         
   3   9   9        363.19        328.84        12.01 o                         
   5   9   9        300.34        319.12        13.59 o                         
   7   9   9        107.63         99.26        11.59 o                         
   9   9   9          0.16          2.06         5.76 o                         
  11   9   9         19.37         55.23        14.41 o                         
 -10  10   9        287.81        310.49        22.81 o                         
  -8  10   9        320.55        345.46        14.51 o                         
  -6  10   9         28.34         23.67         4.07 o                         
  -4  10   9        315.13        311.78         7.25 o                         
  -2  10   9        144.78        145.64         4.08 o                         
   0  10   9        899.69        814.32        18.07 o                         
   2  10   9         17.20         17.25         4.28 o                         
   4  10   9        236.92        281.36        22.01 o                         
   6  10   9       1051.46       1002.96        27.70 o                         
   8  10   9        579.41        607.06        23.68 o                         
  10  10   9        196.50        184.18        16.95 o                         
 -11  11   9         86.75         85.61         9.00 o                         
  -9  11   9          1.03         -5.60         5.60 o                         
  -7  11   9        220.75        200.26        10.29 o                         
  -5  11   9       1574.83       1484.06        27.77 o                         
  -3  11   9        291.28        287.85         6.25 o                         
  -1  11   9       1039.68       1040.02        17.32 o                         
   1  11   9        402.44        415.86        14.45 o                         
   3  11   9        218.20        232.15         9.93 o                         
   5  11   9        183.60        183.18        13.42 o                         
   7  11   9          9.29         22.25         8.43 o                         
   9  11   9         48.88         68.54        20.41 o                         
 -10  12   9         43.31         38.77         7.23 o                         
  -8  12   9          0.02          5.37         9.60 o                         
  -6  12   9        118.54        131.99         7.84 o                         
  -4  12   9        115.19        100.17         7.31 o                         
  -2  12   9        261.60        283.33         7.14 o                         
   0  12   9         83.62         93.65        10.71 o                         
   2  12   9        131.64        138.56         9.79 o                         
   4  12   9        846.25        823.04        24.18 o                         
   6  12   9        370.44        395.54        17.64 o                         
   8  12   9         70.74         64.28        11.32 o                         
  -9  13   9          0.64        -11.69        12.81 o                         
  -7  13   9          2.50         -1.80         4.40 o                         
  -5  13   9        179.39        178.14         8.93 o                         
  -3  13   9          7.48          9.82         3.18 o                         
  -1  13   9         32.71         43.02         4.69 o                         
   1  13   9        260.38        269.41        16.12 o                         
   3  13   9          2.20         -4.64         6.40 o                         
   5  13   9         63.76         66.77        14.01 o                         
   7  13   9         19.18         18.81         9.06 o                         
  -8  14   9         91.62         89.32         8.38 o                         
  -6  14   9         49.89         65.47         7.00 o                         
  -4  14   9         63.91         55.97         6.99 o                         
  -2  14   9          0.26         -1.57         3.35 o                         
   0  14   9          6.65          8.71         3.98 o                         
   2  14   9         22.64         28.59         6.93 o                         
   4  14   9         31.49         17.79         7.62 o                         
   6  14   9         22.81         20.18        16.41 o                         
   8  14   9          0.01          5.25        12.01 o                         
  -7  15   9          2.40         -2.73         6.80 o                         
  -5  15   9        168.45        151.33         9.59 o                         
  -3  15   9        414.02        392.09        12.35 o                         
  -1  15   9        286.71        292.38        10.71 o                         
   1  15   9        290.89        298.51        18.33 o                         
   3  15   9        238.81        245.73        18.33 o                         
   5  15   9         83.15        105.32        13.58 o                         
   7  15   9          3.55         20.04         8.76 o                         
  -6  16   9        332.19        344.50        14.48 o                         
  -4  16   9        309.60        336.58        13.72 o                         
  -2  16   9          1.87          5.72         3.85 o                         
   0  16   9          3.10          4.66         4.49 o                         
   2  16   9        187.83        198.11        16.63 o                         
   4  16   9         94.46         89.33        12.72 o                         
   6  16   9        120.89        120.80        15.16 o                         
  -5  17   9          0.17         -7.10         7.95 o                         
  -3  17   9        271.03        295.74        13.22 o                         
  -1  17   9         87.50        114.45         8.21 o                         
   1  17   9         77.84         90.05        14.41 o                         
   3  17   9        260.10        229.58        18.65 o                         
  -4  18   9          9.89         30.96         6.66 o                         
  -2  18   9          6.73         -1.90         4.02 o                         
   0  18   9         20.23         25.21         5.34 o                         
   2  18   9          2.03          1.72         7.29 o                         
 -10   0  10        860.65        898.02        44.02 o                         
  -8   0  10        434.90        586.24        32.02 o                         
  -6   0  10        136.19        137.61         6.86 o                         
  -4   0  10       1755.06       2165.38        31.57 o                         
  -2   0  10       4720.00       5452.45        84.02 o                         
   0   0  10       1037.34       1039.38        24.03 o                         
   2   0  10        142.12        207.01         6.34 o                         
   4   0  10        513.90        476.76        11.30 o                         
   6   0  10       8587.35       8156.38       127.05 o                         
   8   0  10        589.02        661.91        36.02 o                         
  10   0  10        563.79        561.86        36.02 o                         
  12   0  10         85.85        148.07        22.41 o                         
 -13   1  10         96.88         97.65        20.81 o                         
 -11   1  10        700.27        765.58        29.43 o                         
  -9   1  10         97.33         69.32        18.41 o                         
  -7   1  10        115.03        140.77        10.96 o                         
  -5   1  10        487.82        411.20         6.91 o                         
  -3   1  10       6163.06       6244.45        64.11 o                         
  -1   1  10        758.19        594.08         9.35 o                         
   1   1  10       4088.38       3912.35        50.41 o                         
   3   1  10       2152.65       1866.29        22.44 o                         
   5   1  10       4398.46       4319.98        52.40 o                         
   7   1  10          1.00         -3.07         3.07 o                         
   9   1  10         49.70         46.71         9.57 o                         
  11   1  10         17.08         43.35        21.61 o                         
 -12   2  10          4.26          4.00        12.81 o                         
 -10   2  10        379.55        412.19        29.61 o                         
  -8   2  10        236.54        293.33        10.07 o                         
  -6   2  10         94.14        111.82         3.94 o                         
  -4   2  10       2941.31       3350.87        33.78 o                         
  -2   2  10        175.05        131.36         3.14 o                         
   0   2  10       3307.23       3527.04        42.16 o                         
   2   2  10        214.64        260.74         5.39 o                         
   4   2  10        513.39        501.31         8.21 o                         
   6   2  10       1224.17       1119.36        20.87 o                         
   8   2  10         95.26         86.44        15.21 o                         
  10   2  10         40.09         67.27        11.59 o                         
  12   2  10          0.15         16.88         9.22 o                         
 -13   3  10        111.48        119.26        23.21 o                         
 -11   3  10         11.59         25.61        13.61 o                         
  -9   3  10        129.56        134.56        23.61 o                         
  -7   3  10         82.29         80.77         4.64 o                         
  -5   3  10       1876.07       1778.58        23.32 o                         
  -3   3  10       3307.69       3443.53        36.70 o                         
  -1   3  10         39.57         44.12         3.36 o                         
   1   3  10       1091.75       1327.31        17.62 o                         
   3   3  10         73.31         70.95         3.65 o                         
   5   3  10       1393.80       1298.55        18.77 o                         
   7   3  10        355.50        276.87        11.50 o                         
   9   3  10          0.53          4.80         9.60 o                         
  11   3  10          6.76         17.92        12.81 o                         
 -12   4  10         21.42         24.81        14.41 o                         
 -10   4  10         41.83         90.44        16.01 o                         
  -8   4  10        316.78        338.48        11.73 o                         
  -6   4  10        129.23        126.93         4.39 o                         
  -4   4  10        875.26        952.95        11.42 o                         
  -2   4  10       2196.27       2545.66        31.15 o                         
   0   4  10         14.59         26.14         1.95 o                         
   2   4  10        256.26        217.07         5.06 o                         
   4   4  10        187.15        173.33         5.44 o                         
   6   4  10        585.19        637.53        16.76 o                         
   8   4  10         59.13         52.36         7.86 o                         
  10   4  10        127.88        141.55        15.28 o                         
  12   4  10        100.52        132.08        15.28 o                         
 -13   5  10          6.88        -12.01        12.01 o                         
 -11   5  10         21.27         43.22        14.41 o                         
  -9   5  10        219.32        207.15        12.86 o                         
  -7   5  10          0.12          7.80         2.62 o                         
  -5   5  10         54.98         35.75         2.26 o                         
  -3   5  10        269.28        233.09         5.18 o                         
  -1   5  10        382.22        302.75         5.09 o                         
   1   5  10       2605.92       2642.26        30.75 o                         
   3   5  10       2902.98       2698.36        34.43 o                         
   5   5  10       2684.53       2637.76        40.41 o                         
   7   5  10          4.27         10.97        10.24 o                         
   9   5  10          0.16          9.50         6.39 o                         
  11   5  10          6.63         15.06         8.84 o                         
 -12   6  10         80.87         96.05        19.21 o                         
 -10   6  10        721.08        777.98        26.15 o                         
  -8   6  10       1341.67       1310.05        25.88 o                         
  -6   6  10        333.15        338.49         7.64 o                         
  -4   6  10       1321.47       1415.01        17.52 o                         
  -2   6  10        937.73        989.13        12.26 o                         
   0   6  10        164.02        155.19         3.50 o                         
   2   6  10       1472.80       1567.74        21.68 o                         
   4   6  10         16.92         16.24         3.37 o                         
   6   6  10       2839.93       2800.48        44.02 o                         
   8   6  10         60.90         66.57         9.33 o                         
  10   6  10        433.54        456.51        21.78 o                         
 -11   7  10        233.07        229.69        18.81 o                         
  -9   7  10         22.02         33.02         5.17 o                         
  -7   7  10        248.12        221.18         8.35 o                         
  -5   7  10         30.69         42.55         2.92 o                         
  -3   7  10        601.70        511.79         9.11 o                         
  -1   7  10        387.90        397.25         6.15 o                         
   1   7  10       1951.19       1855.75        39.92 o                         
   3   7  10       4566.18       4639.46        56.99 o                         
   5   7  10       2893.30       2694.08        42.52 o                         
   7   7  10          0.89          3.08         5.35 o                         
   9   7  10          0.74          5.15         6.49 o                         
  11   7  10         25.93         16.81        12.01 o                         
 -12   8  10         35.01         51.22        10.40 o                         
 -10   8  10        263.69        267.10        26.41 o                         
  -8   8  10        483.86        476.57        15.74 o                         
  -6   8  10        700.54        701.15        20.68 o                         
  -4   8  10        112.36        130.28         6.74 o                         
  -2   8  10        828.32        809.97        11.05 o                         
   0   8  10        201.27        188.78         4.69 o                         
   2   8  10        465.75        420.07         9.84 o                         
   4   8  10        425.85        391.60        10.55 o                         
   6   8  10         47.15         66.05         9.00 o                         
   8   8  10        328.29        390.81        19.81 o                         
  10   8  10         94.63        120.90        13.58 o                         
 -11   9  10         63.84         57.75         8.80 o                         
  -9   9  10        388.42        377.13        13.67 o                         
  -7   9  10          2.46          2.74         2.97 o                         
  -5   9  10        416.37        407.76         8.48 o                         
  -3   9  10        149.19        141.59         7.61 o                         
  -1   9  10        198.24        179.20         5.36 o                         
   1   9  10       1218.02       1141.28        20.75 o                         
   3   9  10        591.07        558.35        14.78 o                         
   5   9  10         84.99         87.28         8.86 o                         
   7   9  10        133.86        137.54        21.61 o                         
   9   9  10         73.61         66.46        10.71 o                         
 -10  10  10          7.96          7.61         7.27 o                         
  -8  10  10          0.04         -1.72         2.93 o                         
  -6  10  10        131.26        116.85         6.51 o                         
  -4  10  10        213.33        197.19         7.46 o                         
  -2  10  10         19.42         26.94         2.22 o                         
   0  10  10        333.92        315.83        12.59 o                         
   2  10  10        881.56        937.97        31.49 o                         
   4  10  10        156.72         98.45        15.21 o                         
   6  10  10        277.78        273.39        16.69 o                         
   8  10  10        109.31        124.34        11.62 o                         
  10  10  10          0.86         11.59         8.08 o                         
 -11  11  10         77.56         83.77         9.45 o                         
  -9  11  10          2.19          1.40         3.80 o                         
  -7  11  10        110.64        108.06         7.80 o                         
  -5  11  10         27.76         21.69         4.16 o                         
  -3  11  10       2133.13       2190.43        31.05 o                         
  -1  11  10        389.58        413.96        12.25 o                         
   1  11  10        329.32        345.53        13.69 o                         
   3  11  10        325.23        312.22        15.85 o                         
   5  11  10        129.13        164.19        12.00 o                         
   7  11  10          2.93          7.20         6.79 o                         
   9  11  10         77.53        119.10        12.25 o                         
 -10  12  10        151.44        125.88        11.02 o                         
  -8  12  10         16.96         17.88         5.18 o                         
  -6  12  10        151.92        133.27        10.81 o                         
  -4  12  10        795.21        786.15        17.36 o                         
  -2  12  10         54.61         45.55         3.87 o                         
   0  12  10         23.36         37.70        13.61 o                         
   2  12  10          0.97         -3.31         4.20 o                         
   4  12  10         10.76         14.66         7.06 o                         
   6  12  10        293.31        282.32        18.45 o                         
   8  12  10         94.16         94.50        12.65 o                         
  -9  13  10         47.14         48.16         7.29 o                         
  -7  13  10          8.57          5.92         8.80 o                         
  -5  13  10        112.10        126.16         7.67 o                         
  -3  13  10        248.24        265.53         9.82 o                         
  -1  13  10        171.47        176.48         9.29 o                         
   1  13  10        704.76        714.12        21.87 o                         
   3  13  10        156.06        157.55        11.04 o                         
   5  13  10        632.22        620.88        26.31 o                         
   7  13  10        134.06        163.30        20.41 o                         
  -8  14  10        106.55        112.55         9.23 o                         
  -6  14  10        349.76        323.83        13.45 o                         
  -4  14  10        262.48        315.42        10.61 o                         
  -2  14  10        329.45        309.63        11.27 o                         
   0  14  10         42.88         46.73         6.10 o                         
   2  14  10         36.09         25.61        11.21 o                         
   4  14  10         22.29         40.96         9.06 o                         
   6  14  10         66.52         45.85        14.01 o                         
  -7  15  10          9.05          9.03         4.46 o                         
  -5  15  10          1.52         -2.97         3.58 o                         
  -3  15  10          2.83          0.49         3.21 o                         
  -1  15  10         85.35         84.84         7.82 o                         
   1  15  10         82.13        107.25        12.16 o                         
   3  15  10        279.20        292.10        19.14 o                         
   5  15  10         58.15         91.35        13.02 o                         
  -6  16  10          1.70          1.13         4.30 o                         
  -4  16  10        197.93        191.18        10.74 o                         
  -2  16  10        179.22        216.84        10.09 o                         
   0  16  10          6.19          1.76         4.57 o                         
   2  16  10         44.66         49.00         7.95 o                         
   4  16  10          9.63         -1.42         7.62 o                         
  -5  17  10         13.14         11.45         5.42 o                         
  -3  17  10          0.90          5.15         4.63 o                         
  -1  17  10          4.45          5.86         3.98 o                         
   1  17  10          2.65         20.01        12.01 o                         
   3  17  10          3.33         -4.39        13.21 o                         
  -2  18  10          9.20          3.23         4.23 o                         
   0  18  10          0.59          3.56         6.50 o                         
   2  18  10          5.96          7.10         8.43 o                         
 -11   1  11        154.42        165.68        20.81 o                         
  -9   1  11         37.16         36.02        11.21 o                         
  -7   1  11        344.30        231.63        17.09 o                         
  -5   1  11         28.40         43.65         2.58 o                         
  -3   1  11        490.03        627.51         9.57 o                         
  -1   1  11        354.03        387.75         6.55 o                         
   1   1  11        108.26         94.32         3.63 o                         
   3   1  11       2358.73       2561.42        30.01 o                         
   5   1  11        566.74        575.28        12.30 o                         
   7   1  11          0.05          2.64         3.55 o                         
   9   1  11         95.59         86.44        16.01 o                         
  11   1  11         10.83         25.64         9.33 o                         
 -12   2  11          2.95         -4.00        12.01 o                         
 -10   2  11        449.34        449.01        31.21 o                         
  -8   2  11         55.37         37.23        11.61 o                         
  -6   2  11        930.07        865.46        13.36 o                         
  -4   2  11        598.22        612.99         7.86 o                         
  -2   2  11       2032.68       2040.46        25.43 o                         
   0   2  11        166.03        162.54         4.12 o                         
   2   2  11       3028.10       3099.20        38.00 o                         
   4   2  11        258.01        290.52         6.82 o                         
   6   2  11       3622.79       3202.04        48.23 o                         
  10   2  11        445.84        423.40        29.61 o                         
  12   2  11        165.27        191.77        18.11 o                         
 -13   3  11         72.35         72.83        20.01 o                         
 -11   3  11        323.99        341.76        28.81 o                         
  -9   3  11         99.27         84.04        13.61 o                         
  -7   3  11        548.31        449.39        11.57 o                         
  -5   3  11        133.11        152.28         3.90 o                         
  -3   3  11       1005.83       1119.61        15.60 o                         
  -1   3  11         19.77          7.06         1.41 o                         
   1   3  11        357.51        290.31         5.78 o                         
   3   3  11       3884.44       3606.66        44.46 o                         
   5   3  11       4978.58       4626.11        56.60 o                         
   7   3  11         10.04         18.41         5.66 o                         
   9   3  11        181.38        187.29        21.61 o                         
  11   3  11         10.61         31.21         9.62 o                         
 -12   4  11        146.98        165.68        24.01 o                         
 -10   4  11        586.34        594.34        25.47 o                         
  -8   4  11        116.06        139.84         8.96 o                         
  -6   4  11       3957.86       3848.11        44.35 o                         
  -4   4  11       2095.09       2093.04        23.59 o                         
  -2   4  11        298.35        219.32         4.21 o                         
   0   4  11        168.35        108.27         3.88 o                         
   2   4  11       1835.21       1904.13        25.27 o                         
   4   4  11         94.47         78.85         4.21 o                         
   6   4  11       1063.23       1008.75        25.52 o                         
   8   4  11        231.64        254.29        13.17 o                         
  10   4  11        217.91        184.09        22.41 o                         
 -13   5  11         42.39         67.23        19.21 o                         
 -11   5  11        273.72        312.15        28.81 o                         
  -9   5  11         60.66         67.63        14.01 o                         
  -7   5  11        236.77        235.81        11.55 o                         
  -5   5  11       1214.42       1186.89        15.76 o                         
  -3   5  11        115.40        101.39         2.97 o                         
  -1   5  11        998.70       1183.56        14.31 o                         
   1   5  11        406.32        372.20         6.25 o                         
   3   5  11        127.56        116.29         4.86 o                         
   5   5  11       2081.13       2069.73        28.51 o                         
   7   5  11        277.68        284.13        20.81 o                         
   9   5  11         70.49        114.45        17.61 o                         
  11   5  11          0.41         16.01        12.01 o                         
 -12   6  11          0.33         -3.20        11.21 o                         
 -10   6  11         53.89         53.23         7.25 o                         
  -8   6  11       1141.79       1032.66        21.44 o                         
  -6   6  11        356.18        379.59         7.71 o                         
  -4   6  11        106.36        114.70         4.78 o                         
  -2   6  11        122.83        142.44         3.53 o                         
   0   6  11       1056.32       1031.63        12.30 o                         
   2   6  11        152.74        144.56         5.97 o                         
   4   6  11        612.78        603.64        19.63 o                         
   6   6  11         51.64         54.74         6.06 o                         
   8   6  11        148.30        141.34        12.72 o                         
  10   6  11         10.11         -1.60         8.80 o                         
 -11   7  11          1.90          2.82         6.80 o                         
  -9   7  11         28.27         29.32         5.56 o                         
  -7   7  11         89.35         86.23         5.76 o                         
  -5   7  11        319.68        301.42         9.37 o                         
  -3   7  11        330.88        352.12         9.28 o                         
  -1   7  11         12.46          1.03         1.33 o                         
   1   7  11          0.04          2.51         2.70 o                         
   3   7  11         18.93         19.32         4.45 o                         
   5   7  11       1347.27       1307.13        24.10 o                         
   7   7  11         63.54         88.74        12.41 o                         
   9   7  11        221.30        232.48        16.06 o                         
  11   7  11         10.30         24.81        12.81 o                         
 -12   8  11         40.64         39.03         8.34 o                         
 -10   8  11        220.76        232.78        13.45 o                         
  -8   8  11        196.39        166.90         7.56 o                         
  -6   8  11       1573.72       1426.71        34.47 o                         
  -4   8  11       2158.64       2023.91        28.82 o                         
  -2   8  11         32.14         23.66         1.99 o                         
   0   8  11         39.32         25.52         2.65 o                         
   2   8  11        168.80        178.68         6.80 o                         
   4   8  11        314.54        269.98         8.93 o                         
   6   8  11        423.17        403.70        39.22 o                         
   8   8  11          6.04         16.04         7.06 o                         
  10   8  11         21.66         21.53         8.19 o                         
 -11   9  11        182.77        156.07        12.24 o                         
  -9   9  11         12.76          9.26         3.92 o                         
  -7   9  11         66.78         76.86         6.22 o                         
  -5   9  11         62.12         70.69         7.58 o                         
  -3   9  11        458.11        477.84        15.62 o                         
  -1   9  11         86.35         85.82         4.55 o                         
   1   9  11          1.75          1.96         3.46 o                         
   3   9  11        187.59        213.06         8.11 o                         
   5   9  11       1146.54       1138.52        35.37 o                         
   7   9  11         91.45        129.12        20.41 o                         
   9   9  11        196.89        218.15        21.21 o                         
 -10  10  11         59.16         60.93         7.80 o                         
  -8  10  11          1.17          2.55         5.32 o                         
  -6  10  11        137.76        123.93        20.78 o                         
  -4  10  11        855.66        877.16        22.82 o                         
  -2  10  11       1594.09       1493.66        24.55 o                         
   0  10  11       1649.77       1579.32        24.70 o                         
   2  10  11        106.00        108.00         7.45 o                         
   4  10  11        127.69         93.81        10.46 o                         
   6  10  11        412.99        377.28        26.41 o                         
   8  10  11         82.76         79.23        10.03 o                         
 -11  11  11        137.67        128.86        11.12 o                         
  -9  11  11        319.06        288.15        25.09 o                         
  -7  11  11         13.76         16.81         3.77 o                         
  -5  11  11         20.79         25.85         5.43 o                         
  -3  11  11        820.67        781.36        13.27 o                         
  -1  11  11         39.82         55.31         5.74 o                         
   1  11  11          8.10          6.99         4.26 o                         
   3  11  11        209.21        202.93        14.99 o                         
   5  11  11        723.74        723.01        22.79 o                         
   7  11  11        295.46        276.17        18.68 o                         
   9  11  11         37.16         56.84        11.03 o                         
 -10  12  11         23.40         33.76         6.51 o                         
  -8  12  11        254.51        240.87        11.38 o                         
  -6  12  11          7.59          8.71         3.20 o                         
  -4  12  11        786.23        759.11        16.82 o                         
  -2  12  11        184.77        192.74         7.93 o                         
   0  12  11        426.23        436.50        16.14 o                         
   2  12  11        279.57        290.39        13.38 o                         
   4  12  11          9.89         12.81         9.60 o                         
   6  12  11          9.28         16.72         8.09 o                         
   8  12  11         68.45         76.20         9.56 o                         
  -9  13  11         32.18         35.66        10.40 o                         
  -7  13  11        123.94        133.81        11.21 o                         
  -5  13  11         38.49         35.68         5.58 o                         
  -3  13  11        199.03        183.09         7.83 o                         
  -1  13  11         38.63         45.25         5.68 o                         
   1  13  11          3.41          3.63         7.29 o                         
   3  13  11          0.27          1.25         8.00 o                         
   5  13  11          1.43          8.80         7.36 o                         
   7  13  11        149.16        158.79        16.38 o                         
  -8  14  11          2.33         -1.60        11.21 o                         
  -6  14  11          1.83          5.61         3.63 o                         
  -4  14  11        177.36        192.64        11.02 o                         
  -2  14  11         10.69          9.84        10.70 o                         
   0  14  11         15.15         20.35         4.87 o                         
   2  14  11          0.98         -8.00         8.00 o                         
   4  14  11        135.07        137.76        11.66 o                         
   6  14  11         68.02         60.05        12.16 o                         
  -7  15  11         28.43         13.46         7.20 o                         
  -5  15  11        111.18        131.69         7.89 o                         
  -3  15  11          3.27         13.14         3.68 o                         
  -1  15  11         97.57        107.27         9.62 o                         
   1  15  11        129.56        161.39        10.29 o                         
   3  15  11         33.15         32.82        12.01 o                         
   5  15  11        135.80        124.68        14.71 o                         
  -6  16  11         76.23         89.45         7.51 o                         
  -4  16  11        336.32        374.90        13.77 o                         
  -2  16  11        241.57        246.24        10.44 o                         
   0  16  11          3.40         -0.32         4.07 o                         
   2  16  11          0.53          1.60        11.21 o                         
   4  16  11         71.99         84.76        13.21 o                         
  -5  17  11         66.57         68.83         6.90 o                         
  -3  17  11          0.10         -6.73         7.66 o                         
  -1  17  11         18.24         25.16         5.20 o                         
   1  17  11        240.06        267.45        16.12 o                         
   3  17  11          7.89         -3.88         9.60 o                         
  -2  18  11         41.74         48.93         5.99 o                         
   0  18  11        159.54        185.79        13.61 o                         
  -6   0  12        482.85        487.48        31.21 o                         
  -4   0  12        398.78        432.33        10.18 o                         
  -2   0  12       2761.58       3008.74        48.17 o                         
   0   0  12       2194.43       2105.58        45.42 o                         
   2   0  12       7475.97       7813.40       120.84 o                         
   4   0  12        673.87        734.37        18.00 o                         
   6   0  12          7.83         26.30         6.00 o                         
   8   0  12        196.26        177.68        21.61 o                         
  10   0  12         29.34         30.41        12.01 o                         
  -9   1  12         58.52         68.83        13.61 o                         
  -7   1  12       1595.89       1495.24        33.56 o                         
  -5   1  12          4.25          0.99         1.75 o                         
  -3   1  12        656.52        531.08         8.70 o                         
  -1   1  12         15.24          1.05         1.40 o                         
   1   1  12       1558.39       1931.68        26.81 o                         
   3   1  12       1314.98       1197.70        18.17 o                         
   5   1  12       3285.22       2889.02        46.30 o                         
   7   1  12        617.30        500.97        17.50 o                         
  11   1  12          2.16         12.61         8.40 o                         
 -12   2  12         39.56         60.03        16.81 o                         
 -10   2  12          1.40         -4.80         8.80 o                         
  -8   2  12          0.92         -4.42         4.42 o                         
  -6   2  12        731.57        718.44        13.14 o                         
  -4   2  12        842.40        802.66        10.30 o                         
  -2   2  12        193.73        205.39         4.46 o                         
   0   2  12       2919.72       2911.00        35.58 o                         
   2   2  12        831.64        796.66        12.07 o                         
   4   2  12        698.18        675.07        12.55 o                         
   6   2  12         23.25         23.03         3.43 o                         
  10   2  12          6.62         -7.20         7.20 o                         
 -13   3  12          1.92          3.20        14.41 o                         
 -11   3  12         29.28         22.41        13.61 o                         
  -9   3  12         96.80         87.27        16.41 o                         
  -7   3  12       1488.90       1393.93        26.58 o                         
  -5   3  12        327.95        348.34         6.74 o                         
  -3   3  12       1501.51       1499.17        21.63 o                         
  -1   3  12        326.90        323.13         5.77 o                         
   1   3  12          3.70          5.99         1.56 o                         
   3   3  12        702.17        677.11        11.60 o                         
   5   3  12        613.02        558.11        14.21 o                         
   7   3  12          6.30          6.87         5.35 o                         
   9   3  12          0.08         11.21        10.40 o                         
  11   3  12         17.52         31.21        12.81 o                         
 -12   4  12          0.16         -7.20        10.40 o                         
 -10   4  12          1.64         -1.87         4.30 o                         
  -8   4  12         33.90         46.65         6.28 o                         
  -6   4  12          0.15          3.60         2.37 o                         
  -4   4  12        488.42        425.75         7.23 o                         
  -2   4  12        774.01        803.60        11.03 o                         
   0   4  12       1113.74       1184.00        16.75 o                         
   2   4  12       2270.97       2495.77        32.22 o                         
   4   4  12        738.10        766.52        14.26 o                         
   6   4  12         48.65         59.91         9.60 o                         
  10   4  12         26.69         40.82        13.61 o                         
 -13   5  12         31.86         32.02        16.81 o                         
 -11   5  12        267.18        287.15        15.71 o                         
  -9   5  12         22.18         32.16         5.73 o                         
  -7   5  12       1857.31       1664.38        25.50 o                         
  -5   5  12        954.02        861.10        11.72 o                         
  -3   5  12        493.78        431.86         7.83 o                         
  -1   5  12        506.09        656.66         9.69 o                         
   1   5  12         86.97        111.10         4.70 o                         
   3   5  12       1146.23       1155.54        17.41 o                         
   5   5  12        894.56        771.51        23.59 o                         
   7   5  12        137.89        141.21        12.86 o                         
   9   5  12         76.78         89.64        16.01 o                         
  11   5  12         61.00         70.43        16.01 o                         
 -12   6  12         31.80         46.19        11.75 o                         
 -10   6  12         20.58          4.80         8.00 o                         
  -8   6  12        178.85        187.13         9.15 o                         
  -6   6  12         79.89         86.53         5.69 o                         
  -4   6  12          2.05          7.71         2.36 o                         
  -2   6  12       1219.83       1141.34        14.96 o                         
   0   6  12        378.61        292.94         5.72 o                         
   2   6  12       3217.96       3336.48        42.25 o                         
   4   6  12       1263.86       1159.32        21.28 o                         
   6   6  12         15.64         11.14         4.98 o                         
   8   6  12         62.17         78.59        25.21 o                         
  10   6  12        147.78        108.85        18.41 o                         
 -11   7  12        476.23        505.19        27.21 o                         
  -9   7  12        218.89        185.90        11.12 o                         
  -7   7  12        888.07        812.28        17.45 o                         
  -5   7  12         85.47         72.44         5.31 o                         
  -3   7  12        738.79        711.82        18.86 o                         
  -1   7  12         53.39         75.29         3.02 o                         
   1   7  12        159.59        165.40         6.18 o                         
   3   7  12        543.78        530.54        12.72 o                         
   5   7  12        263.15        268.90        13.10 o                         
   7   7  12        236.27        243.31        21.61 o                         
   9   7  12        100.44        100.85        11.88 o                         
 -12   8  12         68.03         67.34         9.45 o                         
 -10   8  12         10.11         10.62         5.08 o                         
  -8   8  12         54.58         65.37         6.85 o                         
  -6   8  12         19.59         20.05         3.74 o                         
  -4   8  12        220.23        206.65         6.76 o                         
  -2   8  12        786.17        754.50        12.07 o                         
   0   8  12       1768.72       1776.88        24.79 o                         
   2   8  12       1810.88       1643.43        25.57 o                         
   4   8  12        756.70        721.30        18.16 o                         
   6   8  12         93.31        115.25        16.81 o                         
   8   8  12         69.94         67.00        10.46 o                         
  10   8  12        143.82        135.26        21.61 o                         
 -11   9  12         87.75         92.28        10.18 o                         
  -9   9  12        242.77        231.94        13.61 o                         
  -7   9  12         14.07         11.15         2.76 o                         
  -5   9  12          6.14          6.13         4.46 o                         
  -3   9  12        564.76        569.99        12.91 o                         
  -1   9  12         70.43         79.28         6.02 o                         
   1   9  12        572.45        578.44        15.48 o                         
   3   9  12        156.44        159.98         7.78 o                         
   5   9  12        130.18        165.14        14.96 o                         
   7   9  12          0.02          7.58         5.95 o                         
   9   9  12         38.28         40.08         9.06 o                         
 -10  10  12          3.14          4.16         4.41 o                         
  -8  10  12         76.43         65.74         5.46 o                         
  -6  10  12         11.57         -0.40         6.80 o                         
  -4  10  12        594.49        600.21        18.13 o                         
  -2  10  12        487.34        503.98        18.02 o                         
   0  10  12        280.72        299.97        10.80 o                         
   2  10  12         44.92         64.31         6.19 o                         
   4  10  12        101.92        135.26        18.41 o                         
   6  10  12         10.68          6.34         7.06 o                         
   8  10  12         78.91         67.26        11.03 o                         
  -9  11  12          4.13         -2.73         7.47 o                         
  -7  11  12        282.39        278.40        14.34 o                         
  -5  11  12          1.84          5.53         4.77 o                         
  -3  11  12         36.07         30.79         2.58 o                         
  -1  11  12         61.33         82.80        13.21 o                         
   1  11  12         66.94         67.89         7.29 o                         
   3  11  12         18.62         14.81         6.23 o                         
   5  11  12         45.21         64.83        15.21 o                         
   7  11  12         37.73         34.18        16.01 o                         
   9  11  12         83.00        105.15        14.11 o                         
 -10  12  12          7.75         10.54         6.40 o                         
  -8  12  12         46.54         35.19         6.80 o                         
  -6  12  12          4.68         -0.49         7.39 o                         
  -4  12  12        228.01        246.36        12.19 o                         
  -2  12  12        304.09        309.72        11.07 o                         
   0  12  12        188.11        184.80        11.62 o                         
   2  12  12        109.16        109.89        13.34 o                         
   4  12  12         71.91         68.03        15.21 o                         
   6  12  12          3.48          3.78         7.06 o                         
   8  12  12          2.98          4.33         7.62 o                         
  -9  13  12         23.30         15.95        11.14 o                         
  -7  13  12        162.05        167.28        20.81 o                         
  -5  13  12         86.90         89.48        11.92 o                         
  -3  13  12         61.46         56.68         4.90 o                         
  -1  13  12          1.98         -1.93         3.66 o                         
   1  13  12         27.33         32.93         6.77 o                         
   3  13  12         42.94         54.97        10.19 o                         
   5  13  12        364.49        338.82        19.78 o                         
   7  13  12         76.67         52.94        10.75 o                         
  -8  14  12         35.74         24.78         3.86 o                         
  -6  14  12         30.16         51.14        14.41 o                         
  -4  14  12         32.97         36.18         4.00 o                         
  -2  14  12        515.66        543.72        17.86 o                         
   0  14  12        562.62        569.79        18.01 o                         
   2  14  12         60.16         62.11        11.03 o                         
   4  14  12        124.77        144.07        20.81 o                         
   6  14  12         19.15         33.99         9.57 o                         
  -7  15  12          1.53         -6.40        12.01 o                         
  -5  15  12         36.37         30.43        11.69 o                         
  -3  15  12         27.02         34.29         4.50 o                         
  -1  15  12         84.62         71.61         7.22 o                         
   1  15  12        218.32        248.05        12.62 o                         
   3  15  12        103.48        102.45        13.02 o                         
   5  15  12         45.50         61.27        11.84 o                         
  -6  16  12         35.97         34.69         8.18 o                         
  -4  16  12          3.63          2.83         3.67 o                         
  -2  16  12         66.78         67.87         6.44 o                         
   0  16  12          3.90         13.04         5.23 o                         
   2  16  12         11.87         17.61        12.81 o                         
   4  16  12          0.33          5.37         6.15 o                         
  -3  17  12          3.89          9.52         4.28 o                         
  -1  17  12         14.14         17.88         5.19 o                         
   1  17  12          5.43         12.21         6.18 o                         
  -9   1  13        476.54        456.21        29.61 o                         
  -7   1  13         13.84         17.78         4.76 o                         
  -5   1  13        595.10        494.22        10.97 o                         
  -3   1  13       2150.41       2282.04        31.24 o                         
  -1   1  13        654.81        617.23         9.67 o                         
   1   1  13          0.04          1.96         1.72 o                         
   3   1  13        351.39        362.11         7.90 o                         
   5   1  13         27.83         19.90         6.82 o                         
   7   1  13        654.89        523.45        37.62 o                         
  11   1  13         28.11         40.82        14.41 o                         
 -12   2  13        279.11        327.35        28.81 o                         
 -10   2  13        195.74        192.63        15.25 o                         
  -8   2  13         58.99         58.58         5.60 o                         
  -6   2  13        413.97        349.82         9.20 o                         
  -4   2  13        200.12        183.32         4.81 o                         
  -2   2  13       2347.45       2721.00        33.60 o                         
   0   2  13        579.09        681.73        10.60 o                         
   2   2  13       3468.20       3736.53        49.30 o                         
   4   2  13       1063.78       1030.85        18.85 o                         
   6   2  13        384.17        398.59        24.01 o                         
   8   2  13          1.89          8.80        11.21 o                         
 -13   3  13          7.30         11.21        15.21 o                         
 -11   3  13        247.32        258.52        26.41 o                         
  -9   3  13        697.76        668.83        26.16 o                         
  -7   3  13       1200.18       1154.76        32.02 o                         
  -5   3  13       1178.66       1087.55        13.98 o                         
  -3   3  13       6670.53       6546.30        83.45 o                         
  -1   3  13        480.10        400.57         7.23 o                         
   1   3  13        740.03        803.57        13.30 o                         
   3   3  13         20.69         13.05         3.05 o                         
   5   3  13        112.42        107.78         7.54 o                         
   7   3  13       1341.03       1132.15        35.37 o                         
  11   3  13         16.14         35.22        13.61 o                         
 -12   4  13        198.38        246.52        29.61 o                         
 -10   4  13          0.73         10.14         5.01 o                         
  -8   4  13          4.03          1.01         3.41 o                         
  -6   4  13         47.64         51.81         4.19 o                         
  -4   4  13        611.33        541.09         9.11 o                         
  -2   4  13        333.20        413.41         7.49 o                         
   0   4  13        603.22        623.22        10.11 o                         
   2   4  13       1306.96       1357.48        21.17 o                         
   4   4  13       1845.79       1883.73        30.76 o                         
   6   4  13       1099.66       1009.98        25.95 o                         
  10   4  13          2.69         12.81        10.40 o                         
 -11   5  13        183.21        211.28        15.61 o                         
  -9   5  13        321.03        304.68        13.77 o                         
  -7   5  13       1471.74       1430.84        30.80 o                         
  -5   5  13         29.37         22.43         2.11 o                         
  -3   5  13        504.43        463.10         9.62 o                         
  -1   5  13        889.84        824.45        12.54 o                         
   1   5  13          0.71         -1.82         3.10 o                         
   3   5  13        594.22        594.33        14.96 o                         
   5   5  13       1042.57        965.59        21.58 o                         
   7   5  13        362.60        375.38        24.01 o                         
   9   5  13        129.68        126.15        14.68 o                         
 -12   6  13         27.51         26.71         7.62 o                         
 -10   6  13          9.14         10.14         7.60 o                         
  -8   6  13          0.04         -1.71         3.01 o                         
  -6   6  13         80.19         66.61         6.94 o                         
  -4   6  13         26.73         42.62         3.58 o                         
  -2   6  13          3.11          7.12         1.71 o                         
   0   6  13        166.74        151.49         8.19 o                         
   2   6  13        908.29        840.58        16.88 o                         
   4   6  13          2.21          6.24         4.30 o                         
   6   6  13        368.01        327.57        10.80 o                         
   8   6  13          0.43         -6.40         6.40 o                         
  10   6  13         45.08         53.63        15.21 o                         
 -11   7  13         25.62         60.83        16.81 o                         
  -9   7  13         90.18         91.77        10.51 o                         
  -7   7  13        168.06        152.22         6.98 o                         
  -5   7  13       1126.52       1023.14        21.20 o                         
  -3   7  13        876.54        851.10        16.44 o                         
  -1   7  13        102.84        103.70         3.70 o                         
   1   7  13         77.80         66.42         5.79 o                         
   3   7  13          0.00          0.51         3.46 o                         
   5   7  13          0.08          0.31         4.83 o                         
   7   7  13         77.29         80.04        14.41 o                         
   9   7  13          8.63          6.40         8.80 o                         
 -12   8  13         64.12         78.62         9.87 o                         
 -10   8  13          1.47         -6.14         8.00 o                         
  -8   8  13          7.42         13.61         6.40 o                         
  -6   8  13         38.92         44.95         7.29 o                         
  -4   8  13          4.49          4.05         2.75 o                         
  -2   8  13        357.92        372.14         7.67 o                         
   0   8  13        132.71        151.27         8.12 o                         
   2   8  13         91.64         81.01         8.63 o                         
   4   8  13        548.99        579.03        18.91 o                         
   6   8  13        851.48        849.14        30.81 o                         
   8   8  13         20.19         34.07        16.81 o                         
  10   8  13          0.00          9.60        10.40 o                         
 -11   9  13         63.00         68.86        11.61 o                         
  -9   9  13        137.54        141.04         8.44 o                         
  -7   9  13        315.71        329.01        16.97 o                         
  -5   9  13        248.71        238.20        10.55 o                         
  -3   9  13       1910.88       1868.38        30.95 o                         
  -1   9  13        225.15        217.01        11.20 o                         
   1   9  13         58.62         42.97         5.58 o                         
   3   9  13        100.20        100.86        10.94 o                         
   5   9  13        138.32        129.66        12.72 o                         
   7   9  13        492.76        557.86        35.22 o                         
   9   9  13         63.19         59.15        10.71 o                         
 -10  10  13         19.00         14.19         5.08 o                         
  -8  10  13        149.67        159.85         7.28 o                         
  -6  10  13        131.13        145.52        12.16 o                         
  -4  10  13          5.27          1.12         3.63 o                         
  -2  10  13       1255.88       1255.74        33.50 o                         
   0  10  13        386.23        352.13        11.85 o                         
   2  10  13        851.43        822.40        28.01 o                         
   4  10  13        190.94        210.28        16.38 o                         
   6  10  13        175.84        178.48        21.61 o                         
   8  10  13         21.01         33.48        10.00 o                         
  -9  11  13         77.87         75.36         6.62 o                         
  -7  11  13         64.02         89.10        10.75 o                         
  -5  11  13        655.26        630.24        15.10 o                         
  -3  11  13        513.11        513.86        11.97 o                         
  -1  11  13         50.88         27.33         7.86 o                         
   1  11  13          0.40         -2.86         4.45 o                         
   3  11  13        678.50        657.91        36.02 o                         
   5  11  13        391.67        392.35        42.82 o                         
   7  11  13         88.15         71.52        12.01 o                         
 -10  12  13          6.32         27.21        14.41 o                         
  -8  12  13          0.32          5.55         8.48 o                         
  -6  12  13        184.94        150.74        11.32 o                         
  -4  12  13          0.06         -5.84         5.90 o                         
  -2  12  13        159.81        135.51         7.36 o                         
   0  12  13         59.87         67.83         8.15 o                         
   2  12  13         44.38         57.89         7.23 o                         
   4  12  13         85.42         95.24        17.61 o                         
   6  12  13          1.50         16.32        12.41 o                         
   8  12  13         25.51         28.70         9.42 o                         
  -9  13  13         19.11          5.60        11.21 o                         
  -7  13  13          2.76         -1.82         7.06 o                         
  -5  13  13         23.38         23.34         8.27 o                         
  -3  13  13          8.89         11.84         3.29 o                         
  -1  13  13         67.83         84.02         6.58 o                         
   1  13  13          4.74          1.51         5.30 o                         
   3  13  13         90.75        103.04        12.45 o                         
   5  13  13        131.46        176.08        24.01 o                         
   7  13  13         33.12         41.91        10.14 o                         
  -8  14  13          6.35          0.34         7.68 o                         
  -6  14  13          2.91          7.90         8.84 o                         
  -4  14  13         19.39         22.81         3.43 o                         
  -2  14  13        339.82        345.28        12.88 o                         
   0  14  13         22.42         15.05        16.81 o                         
   2  14  13         13.69          8.40         7.36 o                         
   4  14  13          5.62         -0.80         9.60 o                         
   6  14  13          6.76         14.63         9.00 o                         
  -7  15  13        161.05        216.10        26.41 o                         
  -5  15  13        136.23        122.94        24.81 o                         
  -3  15  13        119.67        125.22         8.90 o                         
  -1  15  13         32.15         54.66         8.35 o                         
   1  15  13         16.38         31.00        11.21 o                         
   3  15  13          0.04         -2.59         7.29 o                         
   5  15  13          1.38         -0.09         8.40 o                         
  -4  16  13          0.07          1.38         5.61 o                         
  -2  16  13         30.44         32.18         5.89 o                         
   0  16  13         76.31         93.22         8.71 o                         
   2  16  13        240.86        249.72        28.01 o                         
   4  16  13         46.04         44.02        16.81 o                         
  -3  17  13         42.30         49.70         6.19 o                         
  -1  17  13         16.40         19.74         5.42 o                         
   1  17  13          5.93          1.52         5.45 o                         
  -8   0  14          0.11         10.40         8.80 o                         
  -6   0  14          0.26          0.00         6.40 o                         
  -4   0  14        952.37        858.91        26.58 o                         
  -2   0  14         53.57         70.51         4.81 o                         
   0   0  14       1174.21       1000.22        22.24 o                         
   2   0  14         38.84         30.35         4.14 o                         
   4   0  14        840.54        930.02        28.58 o                         
   6   0  14       1648.10       1448.83        39.87 o                         
  -9   1  14        368.42        391.13        15.41 o                         
  -7   1  14         14.57          7.20         5.66 o                         
  -5   1  14        189.39        191.27         7.69 o                         
  -3   1  14       5410.25       5493.52        77.70 o                         
  -1   1  14       3345.92       3336.13        44.18 o                         
   1   1  14        598.79        642.04        12.57 o                         
   3   1  14         86.71         66.82         4.58 o                         
   5   1  14          6.51          8.35         3.94 o                         
   7   1  14        404.10        413.79        28.01 o                         
 -10   2  14         61.02         60.97         9.18 o                         
  -8   2  14        131.55        107.34        10.81 o                         
  -6   2  14        148.18        127.84         7.24 o                         
  -4   2  14        914.59        869.15        16.44 o                         
  -2   2  14        252.31        276.38         5.87 o                         
   0   2  14        386.55        402.38         8.25 o                         
   2   2  14        610.77        553.94        11.90 o                         
   4   2  14       1073.80        980.86        20.65 o                         
   6   2  14        720.60        677.12        34.42 o                         
 -11   3  14          0.13         -8.80        11.21 o                         
  -9   3  14         63.75         53.72        15.21 o                         
  -7   3  14         62.99         73.10         5.28 o                         
  -5   3  14       1304.71       1291.86        25.80 o                         
  -3   3  14          0.37          4.54         2.27 o                         
  -1   3  14         31.94         21.82         2.08 o                         
   1   3  14         22.91         15.02         2.41 o                         
   3   3  14        802.67        756.73        15.27 o                         
   5   3  14        166.95        147.06         7.84 o                         
   7   3  14         17.73         20.01         8.80 o                         
 -10   4  14         37.63         42.72         7.00 o                         
  -8   4  14         27.53         24.50         5.60 o                         
  -6   4  14         52.36         48.76         7.38 o                         
  -4   4  14          0.82         -0.78         1.43 o                         
  -2   4  14       1251.11       1225.62        18.76 o                         
   0   4  14        791.26        823.58        13.88 o                         
   2   4  14         90.97         71.92         4.90 o                         
   4   4  14         28.91         42.04         5.02 o                         
   6   4  14        171.30        187.00        18.01 o                         
 -11   5  14         25.81         42.84         7.62 o                         
  -9   5  14        476.37        431.89        24.83 o                         
  -7   5  14          0.53          4.54         6.40 o                         
  -5   5  14        319.98        298.24         7.30 o                         
  -3   5  14       1839.50       1860.83        26.84 o                         
  -1   5  14       1021.33       1062.68        15.39 o                         
   1   5  14         41.40         32.54         3.61 o                         
   3   5  14        559.30        580.51        13.34 o                         
   5   5  14        213.34        190.24        10.92 o                         
   7   5  14        265.39        263.60        17.67 o                         
 -12   6  14        154.19        192.31        14.18 o                         
 -10   6  14        379.67        383.74        26.81 o                         
  -8   6  14          1.42         -2.97         2.97 o                         
  -6   6  14        551.45        519.14        12.83 o                         
  -4   6  14       1453.79       1410.09        19.56 o                         
  -2   6  14       1042.38       1043.30        15.47 o                         
   0   6  14        862.46        830.01        18.04 o                         
   2   6  14        950.74        884.93        24.38 o                         
   4   6  14        143.37        140.62         8.55 o                         
   6   6  14       1058.13       1116.85        35.03 o                         
  10   6  14         18.94         48.02        15.21 o                         
 -11   7  14         15.70          8.11         7.71 o                         
  -9   7  14        190.94        196.06        10.66 o                         
  -7   7  14        179.98        177.48         8.66 o                         
  -5   7  14        213.54        245.70         8.94 o                         
  -3   7  14       2384.57       2352.44        30.70 o                         
  -1   7  14        901.82        820.66        21.68 o                         
   1   7  14       1014.85        898.55        22.93 o                         
   3   7  14        344.93        332.67        11.28 o                         
   5   7  14          0.15          3.20         5.66 o                         
   7   7  14        526.87        491.43        30.41 o                         
   9   7  14        159.54        119.26        20.01 o                         
 -10   8  14        101.99         96.45         8.96 o                         
  -8   8  14        204.03        205.07         9.44 o                         
  -6   8  14         14.38          5.68         4.41 o                         
  -4   8  14        102.96         96.26         5.64 o                         
  -2   8  14        345.42        346.17         8.14 o                         
   0   8  14        822.46        803.71        16.83 o                         
   2   8  14       1897.42       1826.03        31.12 o                         
   4   8  14         75.54         78.05        10.37 o                         
   6   8  14         74.28         82.44        15.21 o                         
   8   8  14         13.46          8.00         9.60 o                         
 -11   9  14         14.90         17.90         5.29 o                         
  -9   9  14         63.47         55.81         5.95 o                         
  -7   9  14        178.57        172.08        20.01 o                         
  -5   9  14        231.36        219.41        10.97 o                         
  -3   9  14          5.10          7.26         3.06 o                         
  -1   9  14        277.51        250.41        10.48 o                         
   1   9  14       1627.50       1577.88        30.98 o                         
   3   9  14         35.50         52.51         6.58 o                         
   5   9  14        109.78        158.47        19.21 o                         
   7   9  14         30.92         35.22        12.81 o                         
   9   9  14         42.45         23.81        14.41 o                         
 -10  10  14          2.48          1.49         4.80 o                         
  -8  10  14        154.64        146.47        20.01 o                         
  -6  10  14         10.58         11.48         4.15 o                         
  -4  10  14          0.02          3.85         3.63 o                         
  -2  10  14        397.69        406.06        27.23 o                         
   0  10  14         26.69         41.62         6.44 o                         
   2  10  14         36.22         44.95         5.79 o                         
   4  10  14         90.61        114.45        17.61 o                         
   6  10  14        364.29        382.58        28.81 o                         
   8  10  14          6.33         11.31         8.43 o                         
  -9  11  14         54.47         57.24        10.00 o                         
  -7  11  14          8.46         -2.33         6.49 o                         
  -5  11  14          1.50         11.65         4.31 o                         
  -3  11  14        857.06        881.05        31.68 o                         
  -1  11  14         14.72          6.98         4.74 o                         
   1  11  14          0.08         13.00         5.52 o                         
   3  11  14        232.89        202.03        15.56 o                         
   5  11  14         56.37         78.44        16.01 o                         
   7  11  14        136.92        133.66        20.81 o                         
  -8  12  14         43.28         36.82        12.81 o                         
  -6  12  14          1.13         -5.53         5.53 o                         
  -4  12  14         12.50         17.48         5.60 o                         
  -2  12  14        252.81        263.46        10.37 o                         
   0  12  14        139.47        137.14        10.74 o                         
   2  12  14         67.96         63.71         7.83 o                         
   4  12  14        135.80        144.87        20.81 o                         
   6  12  14        326.54        370.57        30.41 o                         
  -7  13  14        374.90        383.88        63.23 o                         
  -5  13  14         59.89         63.18        11.10 o                         
  -3  13  14        880.61        854.95        20.56 o                         
  -1  13  14        381.58        369.68        40.02 o                         
   1  13  14        383.65        379.03        28.38 o                         
   3  13  14         68.30         61.63        14.41 o                         
   5  13  14         20.86         29.61        12.81 o                         
  -8  14  14         76.70         93.02        13.79 o                         
  -6  14  14          2.61         -0.24         8.27 o                         
  -4  14  14          4.90          9.46         6.20 o                         
  -2  14  14         33.81         48.84         5.57 o                         
   0  14  14          5.71          4.57         7.62 o                         
   2  14  14        599.70        575.44        47.22 o                         
   4  14  14        172.49        178.48        24.01 o                         
  -5  15  14         97.78         97.59        13.65 o                         
  -3  15  14         52.41         78.15         6.78 o                         
  -1  15  14         73.29         67.77         7.18 o                         
   1  15  14         37.00         64.03        15.21 o                         
   3  15  14          5.29         -5.74         6.72 o                         
  -4  16  14         70.90         75.45        12.69 o                         
  -2  16  14         80.32         80.89         6.62 o                         
   0  16  14         15.75          2.07         5.43 o                         
   2  16  14         33.61         12.41         9.06 o                         
  -1  17  14          4.10          7.72         4.67 o                         
  -9   1  15          2.60         10.02         6.92 o                         
  -7   1  15         16.08          6.00         5.66 o                         
  -5   1  15         56.95         46.31         7.36 o                         
  -3   1  15        853.98        794.13        20.16 o                         
  -1   1  15        170.82        151.44         7.76 o                         
   1   1  15        175.27        149.51         8.26 o                         
   3   1  15          0.83          1.78         2.82 o                         
   5   1  15         32.00         29.61         5.92 o                         
   7   1  15         58.73         57.63        13.61 o                         
 -10   2  15        320.82        306.54        27.21 o                         
  -8   2  15          6.65         13.62         4.06 o                         
  -6   2  15        236.35        235.65         8.66 o                         
  -4   2  15        365.59        311.84        10.38 o                         
  -2   2  15         28.72         21.58         2.94 o                         
   0   2  15       1521.17       1485.68        22.02 o                         
   2   2  15        520.12        436.53        10.46 o                         
   4   2  15          0.21          2.63         3.25 o                         
   6   2  15        741.25        737.90        26.31 o                         
 -11   3  15          2.63         -1.60        12.01 o                         
  -9   3  15        212.81        207.39        12.24 o                         
  -7   3  15         27.19         47.82         9.20 o                         
  -5   3  15         78.78         60.08         8.19 o                         
  -3   3  15       1461.37       1387.44        23.45 o                         
  -1   3  15       1997.97       1858.79        26.65 o                         
   1   3  15        699.33        599.35        12.67 o                         
   3   3  15         79.35         80.88         6.12 o                         
   5   3  15        332.30        325.07        18.27 o                         
   7   3  15         64.22         50.42        11.21 o                         
 -12   4  15         70.20         87.70        10.91 o                         
 -10   4  15        304.46        311.73        30.81 o                         
  -8   4  15         53.84         63.22         6.07 o                         
  -6   4  15        475.82        476.62        12.71 o                         
  -4   4  15       1428.51       1408.85        23.22 o                         
  -2   4  15        154.73        187.92         7.27 o                         
   0   4  15        430.70        400.94         9.98 o                         
   2   4  15       1526.28       1408.96        27.56 o                         
   4   4  15       1425.09       1346.61        27.08 o                         
   6   4  15        689.07        611.61        32.02 o                         
 -11   5  15          0.18          4.45         5.13 o                         
  -9   5  15         99.56         72.06         7.62 o                         
  -7   5  15         32.21         39.61         5.56 o                         
  -5   5  15        132.28        121.01         8.90 o                         
  -3   5  15        879.63        903.66        16.36 o                         
  -1   5  15        615.51        567.38        15.64 o                         
   1   5  15        716.48        673.88        14.33 o                         
   3   5  15         52.03         53.89         4.92 o                         
   5   5  15         75.00         85.75         9.89 o                         
   7   5  15         81.23         86.44        15.21 o                         
 -12   6  15         30.94         29.58         7.23 o                         
 -10   6  15          7.90         10.04         5.08 o                         
  -8   6  15        410.24        388.30        23.42 o                         
  -6   6  15         66.67         80.04        13.61 o                         
  -4   6  15          1.28          5.29         1.89 o                         
  -2   6  15        204.26        194.86         8.08 o                         
   0   6  15         29.00         29.91         4.05 o                         
   2   6  15        529.20        530.88        14.77 o                         
   4   6  15          9.09          6.05         3.97 o                         
   6   6  15         14.93         17.83         6.15 o                         
 -11   7  15         52.26         59.37        16.01 o                         
  -9   7  15         61.76         51.48         6.44 o                         
  -7   7  15        225.11        237.45        11.21 o                         
  -5   7  15         35.43         39.26         4.88 o                         
  -3   7  15         22.52         20.81         2.50 o                         
  -1   7  15        163.30        171.04        14.39 o                         
   1   7  15        431.75        446.12        13.56 o                         
   3   7  15        441.59        415.98        15.04 o                         
   5   7  15        362.53        358.86        18.33 o                         
   7   7  15          5.52          8.80         8.80 o                         
 -10   8  15        127.11        126.48         8.68 o                         
  -8   8  15          7.11         10.77        10.00 o                         
  -6   8  15          0.68         -5.49         6.00 o                         
  -4   8  15        882.02        828.77        18.88 o                         
  -2   8  15          3.13         10.67         5.08 o                         
   0   8  15        197.12        205.56        11.29 o                         
   2   8  15         37.95         60.52         7.23 o                         
   4   8  15        327.13        290.59        16.87 o                         
   6   8  15        378.50        399.76        19.52 o                         
   8   8  15        103.46        108.85        17.61 o                         
 -11   9  15         23.89         16.14         5.22 o                         
  -9   9  15         27.18         22.75         4.53 o                         
  -7   9  15          0.18          5.60         9.60 o                         
  -5   9  15        149.43        149.14         9.83 o                         
  -3   9  15       1444.80       1420.61        34.19 o                         
  -1   9  15        548.90        556.96        17.68 o                         
   1   9  15        293.24        291.52        11.29 o                         
   3   9  15        107.32        120.06         9.96 o                         
   5   9  15        385.85        403.39        28.81 o                         
   7   9  15          0.00         -8.00         8.00 o                         
 -10  10  15        306.73        296.30        16.64 o                         
  -8  10  15        179.82        180.88        22.41 o                         
  -6  10  15        303.07        319.46        12.09 o                         
  -4  10  15        304.40        304.45        12.12 o                         
  -2  10  15          0.16          1.17        10.67 o                         
   0  10  15        118.52        111.77         9.17 o                         
   2  10  15        547.43        537.61        15.79 o                         
   4  10  15        189.30        211.30        22.41 o                         
   6  10  15        702.07        686.72        39.22 o                         
   8  10  15         71.73         76.84        16.81 o                         
  -9  11  15          5.28         -8.80        10.40 o                         
  -7  11  15         21.52          4.00         9.60 o                         
  -5  11  15        496.52        504.79        19.87 o                         
  -3  11  15         34.02         28.34        10.00 o                         
  -1  11  15        293.81        298.41        13.98 o                         
   1  11  15        420.61        441.17        17.10 o                         
   3  11  15         43.73         17.61        11.21 o                         
   5  11  15         62.23         53.63        14.41 o                         
   7  11  15          0.12         -8.80         8.80 o                         
  -8  12  15         81.98         94.44        17.61 o                         
  -6  12  15        120.81        145.27        13.02 o                         
  -4  12  15        325.26        301.10        14.32 o                         
  -2  12  15         27.86         26.25         5.24 o                         
   0  12  15        112.10        114.00        10.43 o                         
   2  12  15        191.63        203.04        13.21 o                         
   4  12  15        287.23        292.14        28.81 o                         
   6  12  15         56.61         54.43        14.41 o                         
  -7  13  15         13.83          9.80         8.08 o                         
  -5  13  15         48.54         54.19        10.36 o                         
  -3  13  15        103.31         97.83         9.47 o                         
  -1  13  15          0.71          1.67         6.05 o                         
   1  13  15         31.27         29.50        11.67 o                         
   3  13  15          0.00         -2.40         8.80 o                         
   5  13  15          9.24          6.40        11.21 o                         
  -6  14  15         39.61         46.49        13.61 o                         
  -4  14  15         20.10         21.60         8.68 o                         
  -2  14  15        104.94        113.10         7.29 o                         
   0  14  15          6.84          8.88         6.30 o                         
   2  14  15          1.76         -2.07         6.72 o                         
   4  14  15         64.58         58.43        17.61 o                         
  -5  15  15         29.03         31.67        10.77 o                         
  -3  15  15         31.34         34.06         4.04 o                         
  -1  15  15         61.15         56.07         6.54 o                         
   1  15  15        160.09        150.39        20.81 o                         
   3  15  15         72.60         80.11        16.41 o                         
  -4  16  15         41.41         69.31        20.81 o                         
  -2  16  15          0.00          1.08         4.59 o                         
   0  16  15          9.37         12.76         7.53 o                         
   2  16  15         70.52        107.25        20.81 o                         
 -10   0  16        145.93        124.86        19.21 o                         
  -8   0  16        175.61        179.28        20.01 o                         
  -6   0  16         20.14         28.81        10.40 o                         
  -4   0  16       2708.70       2605.75        64.51 o                         
  -2   0  16       2058.60       2053.19        52.29 o                         
   0   0  16        293.70        262.10         9.66 o                         
   2   0  16       1570.54       1398.65        30.36 o                         
   4   0  16        225.25        185.69        16.81 o                         
   6   0  16        238.44        232.11        19.21 o                         
 -11   1  16        135.85        111.25        19.21 o                         
  -9   1  16         19.30         21.38        18.01 o                         
  -7   1  16         13.46         23.03         7.60 o                         
  -5   1  16         95.52         98.47         9.62 o                         
  -3   1  16        102.26         80.07         9.20 o                         
  -1   1  16       1637.21       1466.33        21.93 o                         
   1   1  16       1786.66       1522.33        25.11 o                         
   3   1  16          0.99         -1.23         4.22 o                         
   5   1  16        127.80        120.77        10.35 o                         
   7   1  16         32.27         32.02        11.21 o                         
 -10   2  16          0.06         12.81        12.81 o                         
  -8   2  16          1.32          7.97         3.22 o                         
  -6   2  16        237.17        239.41        14.11 o                         
  -4   2  16       1050.64       1001.33        29.98 o                         
  -2   2  16        204.78        198.37         6.62 o                         
   0   2  16         63.85         89.80         4.37 o                         
   2   2  16        930.68        858.36        18.92 o                         
   4   2  16        279.00        267.56        11.70 o                         
   6   2  16         80.98         79.24        13.61 o                         
 -11   3  16         11.96         15.67        10.00 o                         
  -9   3  16          0.28         -3.69         3.69 o                         
  -7   3  16        111.47        103.42        12.79 o                         
  -5   3  16          2.57          0.62         5.00 o                         
  -3   3  16        146.21        135.65         9.34 o                         
  -1   3  16          4.14          2.15         2.52 o                         
   1   3  16         46.09         59.14         4.77 o                         
   3   3  16         17.52         15.92         4.45 o                         
   5   3  16        164.10        138.93        17.61 o                         
   7   3  16         38.46         46.42        12.01 o                         
 -12   4  16          8.62          1.57         6.28 o                         
 -10   4  16          4.07          0.36         8.00 o                         
  -8   4  16        170.33        154.94         8.71 o                         
  -6   4  16        442.55        429.80        15.85 o                         
  -4   4  16          0.21         10.00         5.09 o                         
  -2   4  16         57.29         66.63         5.12 o                         
   0   4  16         38.90         51.09         4.35 o                         
   2   4  16        513.36        470.86        15.52 o                         
   4   4  16        145.21        160.44         8.62 o                         
   6   4  16         28.26         34.14         7.92 o                         
 -11   5  16         92.84        103.18        10.81 o                         
  -9   5  16         16.80         21.24         7.60 o                         
  -7   5  16         65.30         87.96        29.61 o                         
  -5   5  16          1.79         -1.35        10.40 o                         
  -3   5  16        176.78        156.36         7.58 o                         
  -1   5  16        681.43        633.22        34.42 o                         
   1   5  16        757.39        690.70        14.97 o                         
   3   5  16          3.46          0.97         4.00 o                         
   5   5  16         65.30         62.99         8.76 o                         
   7   5  16          9.36          1.60         8.80 o                         
 -10   6  16        120.97        114.72        19.21 o                         
  -8   6  16        436.66        471.90        26.90 o                         
  -6   6  16       1021.58        979.63        39.99 o                         
  -4   6  16        419.73        400.71         9.18 o                         
  -2   6  16        700.54        697.48        17.25 o                         
   0   6  16        106.34         98.43         7.83 o                         
   2   6  16        292.71        241.59        12.71 o                         
   4   6  16          0.18         -1.22         3.64 o                         
   6   6  16        292.72        316.61        14.54 o                         
 -11   7  16        125.02        130.12        11.12 o                         
  -9   7  16          3.66         11.54         7.66 o                         
  -7   7  16         86.14         66.83         9.62 o                         
  -5   7  16         59.96         73.50         9.22 o                         
  -3   7  16        159.58        143.46         4.75 o                         
  -1   7  16       1577.08       1507.53        30.61 o                         
   1   7  16       1339.05       1274.47        26.53 o                         
   3   7  16        146.94        165.17        10.60 o                         
   5   7  16         36.22         57.38         9.22 o                         
 -10   8  16         63.50         47.36         8.80 o                         
  -8   8  16          2.97          0.32         2.33 o                         
  -6   8  16         57.18         55.77        14.01 o                         
  -4   8  16        140.55        183.57        10.92 o                         
  -2   8  16        489.83        425.54        36.47 o                         
   0   8  16         77.22         62.75         8.98 o                         
   2   8  16        172.14        165.83        13.05 o                         
   4   8  16          8.31          8.18         6.49 o                         
   6   8  16        171.70        167.28        20.01 o                         
   8   8  16         47.01         35.22        18.41 o                         
  -9   9  16         23.25         31.90        10.00 o                         
  -7   9  16        204.01        193.89        15.82 o                         
  -5   9  16         38.34         54.47         5.88 o                         
  -3   9  16        210.06        192.39        10.40 o                         
  -1   9  16        296.81        311.04        14.15 o                         
   1   9  16        242.31        241.69        12.48 o                         
   3   9  16        177.09        208.14        13.76 o                         
   5   9  16          3.76         11.57         8.00 o                         
   7   9  16         51.62         24.81        12.01 o                         
 -10  10  16         13.29         14.63         4.40 o                         
  -8  10  16         31.20         32.82        12.81 o                         
  -6  10  16         77.26         94.24        15.61 o                         
  -4  10  16         43.71         67.28         7.74 o                         
  -2  10  16         16.20         12.01         5.71 o                         
   0  10  16          0.01         -1.57         4.68 o                         
   2  10  16         65.90         65.47         7.83 o                         
   4  10  16         76.52         83.48        15.61 o                         
   6  10  16         23.07         12.01        11.21 o                         
  -9  11  16          0.88         -8.80        10.40 o                         
  -7  11  16          0.00         11.21        10.40 o                         
  -5  11  16         20.34         20.25         5.54 o                         
  -3  11  16         47.41         30.17         8.84 o                         
  -1  11  16         79.04         72.91         8.44 o                         
   1  11  16        228.22        200.59        12.74 o                         
   3  11  16          2.20         -4.80         6.23 o                         
   5  11  16         78.80        116.85        19.21 o                         
   7  11  16         30.86         41.62        14.41 o                         
  -8  12  16         43.68         61.63        16.01 o                         
  -6  12  16        121.33        150.47        19.21 o                         
  -4  12  16        204.94        235.39        27.56 o                         
  -2  12  16        335.80        303.01        15.27 o                         
   0  12  16        113.36        120.76        10.05 o                         
   2  12  16          0.07         10.54         8.80 o                         
   4  12  16          1.67         -4.80         8.80 o                         
   6  12  16         52.41         57.63        16.01 o                         
  -5  13  16         72.79         69.81         9.96 o                         
  -3  13  16        153.02        178.04        16.30 o                         
  -1  13  16        241.98        242.82        18.98 o                         
   1  13  16         17.68         33.64         7.67 o                         
   3  13  16        236.85        279.33        28.81 o                         
   5  13  16        184.83        242.51        28.01 o                         
  -6  14  16        365.87        381.78        22.87 o                         
  -4  14  16        131.30        127.02        10.92 o                         
  -2  14  16        174.10        190.45         9.37 o                         
   0  14  16          0.68         17.32         6.81 o                         
   2  14  16          0.75         17.77         8.19 o                         
   4  14  16         32.17         40.02        15.21 o                         
  -5  15  16         14.71         10.76        16.01 o                         
  -3  15  16         70.91         74.37         9.55 o                         
  -1  15  16          2.08          5.10         3.59 o                         
   1  15  16         12.28         -1.23         7.29 o                         
   3  15  16         76.21         72.03        17.61 o                         
  -2  16  16         10.07         10.45         4.51 o                         
   0  16  16          1.02         -3.91         3.91 o                         
 -11   1  17        118.27        162.48        23.21 o                         
  -9   1  17        464.98        461.94        30.81 o                         
  -7   1  17         52.45         72.96         9.89 o                         
  -5   1  17          7.30          7.20         5.66 o                         
  -3   1  17          0.63         -0.80         4.53 o                         
  -1   1  17        117.19        127.30         6.17 o                         
   1   1  17       1430.28       1281.28        22.44 o                         
   3   1  17         38.57         25.54         6.49 o                         
   5   1  17         26.08         22.81         6.23 o                         
 -12   2  17         36.69         61.63        17.61 o                         
 -10   2  17         29.77         55.23        15.21 o                         
  -8   2  17        322.62        308.61        16.17 o                         
  -6   2  17        366.30        351.21        18.45 o                         
  -4   2  17          3.35          0.66         4.79 o                         
  -2   2  17       2334.90       2210.18        39.56 o                         
   0   2  17       1141.55       1092.66        17.73 o                         
   2   2  17          3.26         25.76        17.60 o                         
   4   2  17          0.30         -3.30         4.42 o                         
   6   2  17          0.79         -7.20         7.20 o                         
 -11   3  17        369.54        407.87        29.61 o                         
  -9   3  17        475.43        503.21        16.65 o                         
  -7   3  17        266.03        268.95        11.15 o                         
  -5   3  17         13.83         20.33         5.69 o                         
  -3   3  17         83.02         54.16         7.29 o                         
  -1   3  17       1195.08       1175.16        20.93 o                         
   1   3  17       3710.51       3548.70        53.21 o                         
   3   3  17        641.82        624.52        17.39 o                         
   5   3  17        278.84        276.56        10.86 o                         
   7   3  17        389.96        364.97        27.21 o                         
 -12   4  17         23.52         34.27        10.81 o                         
 -10   4  17         27.62          4.04         5.08 o                         
  -8   4  17        137.40        133.67         8.57 o                         
  -6   4  17        546.79        545.35        25.91 o                         
  -4   4  17        239.44        251.35         9.93 o                         
  -2   4  17       2216.32       2139.38        34.36 o                         
   0   4  17        570.99        519.57        22.29 o                         
   2   4  17        294.72        266.90        10.07 o                         
   4   4  17          0.40          3.24         3.77 o                         
   6   4  17          7.02          2.40         8.80 o                         
 -11   5  17         79.48        107.72        13.21 o                         
  -9   5  17         31.47         31.82         5.65 o                         
  -7   5  17        420.50        390.83        25.61 o                         
  -5   5  17        280.68        295.91        15.56 o                         
  -3   5  17         42.26         37.11         6.21 o                         
  -1   5  17        128.91        138.52        12.84 o                         
   1   5  17        388.61        382.95        12.02 o                         
   3   5  17        269.66        228.43        21.96 o                         
   5   5  17          4.98          2.80         5.66 o                         
   7   5  17         32.69         48.02        12.81 o                         
 -10   6  17          1.28          5.83         4.46 o                         
  -8   6  17         34.81         40.08         6.00 o                         
  -6   6  17         79.72         96.20        10.71 o                         
  -4   6  17        244.50        285.10        14.93 o                         
  -2   6  17        118.87        122.55         8.90 o                         
   0   6  17         20.40         14.55         6.15 o                         
   2   6  17        215.35        209.43        10.18 o                         
   4   6  17         12.47         10.03         4.04 o                         
   6   6  17         27.96          0.80         8.80 o                         
 -11   7  17          8.65         11.53         5.22 o                         
  -9   7  17         68.09         84.56         7.29 o                         
  -7   7  17         42.92         54.43        13.61 o                         
  -5   7  17          4.42         -4.63         5.35 o                         
  -3   7  17        440.78        393.14        23.73 o                         
  -1   7  17         46.32         39.72         5.67 o                         
   1   7  17        184.75        177.91        11.16 o                         
   3   7  17         18.31         29.50         5.91 o                         
   5   7  17        139.14        150.10        13.55 o                         
 -10   8  17         45.78         35.83         5.42 o                         
  -8   8  17        128.04        136.86        19.21 o                         
  -6   8  17        358.62        390.18        41.22 o                         
  -4   8  17        162.01        173.78        14.36 o                         
  -2   8  17        300.32        332.94        16.42 o                         
   0   8  17        304.10        303.39        11.66 o                         
   2   8  17        183.60        146.24         9.80 o                         
   4   8  17         22.10         40.56        12.41 o                         
   6   8  17         31.38         43.22         9.57 o                         
  -9   9  17        296.64        288.94        28.81 o                         
  -7   9  17         57.18         56.83        13.61 o                         
  -5   9  17         75.49         64.68         6.98 o                         
  -3   9  17         87.95         94.02         9.54 o                         
  -1   9  17        282.11        292.07        13.76 o                         
   1   9  17        799.44        773.76        20.10 o                         
   3   9  17        178.20        160.15        29.61 o                         
   5   9  17        204.39        204.68        38.02 o                         
   7   9  17        217.79        253.72        26.41 o                         
  -8  10  17          1.26          5.60        11.21 o                         
  -6  10  17        237.12        251.21        13.10 o                         
  -4  10  17         61.06         77.24         7.24 o                         
  -2  10  17        342.30        319.97        15.51 o                         
   0  10  17         19.39         26.49         5.60 o                         
   2  10  17        130.53        137.54        10.92 o                         
   4  10  17          0.31         -2.00         6.23 o                         
   6  10  17          1.13         -7.20         9.60 o                         
  -9  11  17         33.98         38.42        15.21 o                         
  -7  11  17         87.35        105.65        18.41 o                         
  -5  11  17         85.12         86.22         8.79 o                         
  -3  11  17         11.59          1.21         5.26 o                         
  -1  11  17        183.88        186.94        21.40 o                         
   1  11  17          0.28          2.09         5.69 o                         
   3  11  17        197.70        169.61        15.73 o                         
   5  11  17        167.08        180.08        23.21 o                         
  -8  12  17          1.01         -6.40         9.60 o                         
  -6  12  17         89.56         54.43        16.81 o                         
  -4  12  17        259.53        267.05        13.69 o                         
  -2  12  17         10.21         19.00         6.74 o                         
   0  12  17          1.95         -1.11         6.53 o                         
   2  12  17          9.48          3.39         7.06 o                         
   4  12  17          4.83          6.40        11.21 o                         
  -5  13  17         81.83         82.21         9.55 o                         
  -3  13  17          9.20          2.82         7.85 o                         
  -1  13  17          6.78         14.09         6.81 o                         
   1  13  17         22.53         23.61         6.90 o                         
   3  13  17        124.13        110.45        19.21 o                         
  -6  14  17         31.58         50.42        19.21 o                         
  -4  14  17        118.28        134.19        12.89 o                         
  -2  14  17         83.16         88.46         6.26 o                         
   0  14  17         59.25         56.17         9.03 o                         
   2  14  17         16.72         24.21        17.21 o                         
  -3  15  17          0.64          4.95         6.15 o                         
  -1  15  17         81.00         81.83         7.27 o                         
   1  15  17         41.35         59.87        23.61 o                         
 -10   0  18          3.18          1.60        11.21 o                         
  -8   0  18          3.36          3.20        10.40 o                         
  -6   0  18       1577.22       1554.37        44.42 o                         
  -4   0  18        761.98        865.67        41.62 o                         
  -2   0  18       2979.11       2801.90        69.24 o                         
   0   0  18       1864.32       1865.18        38.84 o                         
   2   0  18        399.68        428.24        17.87 o                         
   4   0  18          0.02         12.01         8.00 o                         
   6   0  18        206.10        302.54        24.81 o                         
 -11   1  18        148.18        152.44        15.85 o                         
  -9   1  18        253.00        278.18        18.68 o                         
  -7   1  18        597.60        660.31        25.47 o                         
  -5   1  18        169.86        187.41        13.58 o                         
  -3   1  18       1960.09       1883.72        35.48 o                         
  -1   1  18        121.76        171.06         8.21 o                         
   1   1  18        416.39        416.90        10.64 o                         
   3   1  18        688.16        637.03        24.61 o                         
   5   1  18         95.77         80.04         9.57 o                         
 -12   2  18         32.20         48.82        18.41 o                         
 -10   2  18          1.59          4.33         4.90 o                         
  -8   2  18         38.08         31.40         5.91 o                         
  -6   2  18        463.22        447.73        16.62 o                         
  -4   2  18         16.46         25.53         6.49 o                         
  -2   2  18        515.25        514.61        14.11 o                         
   0   2  18        106.36        111.63         8.55 o                         
   2   2  18          3.12          3.77         3.98 o                         
   4   2  18          6.57          0.61         5.60 o                         
   6   2  18        173.01        234.51        24.01 o                         
 -11   3  18         45.44         51.40         8.43 o                         
  -9   3  18          5.73          0.56         5.79 o                         
  -7   3  18         11.93          7.33         8.80 o                         
  -5   3  18        436.71        406.02        15.38 o                         
  -3   3  18         27.26         29.74         6.40 o                         
  -1   3  18          6.05         10.89         4.28 o                         
   1   3  18         12.35         15.44         3.79 o                         
   3   3  18         91.39         82.85         7.75 o                         
   5   3  18         81.45         75.24        10.19 o                         
   7   3  18          4.63         -8.80        11.21 o                         
 -10   4  18          4.89         15.21        10.00 o                         
  -8   4  18          0.47          0.44         3.41 o                         
  -6   4  18        177.89        199.93        32.02 o                         
  -4   4  18          8.22          3.70         4.41 o                         
  -2   4  18        638.53        629.95        18.30 o                         
   0   4  18        453.94        426.87        15.48 o                         
   2   4  18        365.82        385.64        14.45 o                         
   4   4  18         35.76         30.90         6.92 o                         
   6   4  18          0.82         -4.00         8.80 o                         
 -11   5  18        196.66        207.33        24.81 o                         
  -9   5  18        184.37        223.37        12.65 o                         
  -7   5  18        640.67        739.62        25.64 o                         
  -5   5  18          0.13         -6.80         7.60 o                         
  -3   5  18        538.74        517.59        14.78 o                         
  -1   5  18          4.34         -2.10         3.57 o                         
   1   5  18         94.57         98.71         8.41 o                         
   3   5  18        278.83        301.58        13.30 o                         
   5   5  18         59.46         73.63        15.21 o                         
   7   5  18        286.84        334.56        28.01 o                         
 -10   6  18          0.01          2.55         5.60 o                         
  -8   6  18        327.14        283.33        25.61 o                         
  -6   6  18        642.82        638.80        25.14 o                         
  -4   6  18         12.30          9.38         5.76 o                         
  -2   6  18       2021.98       2073.16        39.03 o                         
   0   6  18        581.38        559.20        18.45 o                         
   2   6  18        242.52        249.99        10.96 o                         
   4   6  18          3.05         -5.35         5.35 o                         
   6   6  18         56.04         64.03        15.21 o                         
  -9   7  18        241.59        288.60        20.60 o                         
  -7   7  18        331.73        314.26        28.41 o                         
  -5   7  18         42.42         33.42         7.86 o                         
  -3   7  18        308.85        289.41        16.69 o                         
  -1   7  18         33.33         40.64         7.20 o                         
   1   7  18         92.72         95.56         8.90 o                         
   3   7  18         62.63         80.03         7.08 o                         
   5   7  18         69.22        100.41        11.84 o                         
 -10   8  18         22.96         16.90         5.20 o                         
  -8   8  18         47.53         56.03        15.21 o                         
  -6   8  18         28.72         24.38         7.86 o                         
  -4   8  18        293.05        270.97        34.42 o                         
  -2   8  18        540.78        492.55        22.31 o                         
   0   8  18        349.24        334.65        14.77 o                         
   2   8  18         53.32         52.33         7.23 o                         
   4   8  18         10.59         15.95         7.29 o                         
   6   8  18          0.41          2.00         6.79 o                         
  -9   9  18          7.41          2.40        11.21 o                         
  -7   9  18         15.75         20.01        11.21 o                         
  -5   9  18        136.77        132.27        58.03 o                         
  -3   9  18         48.64         67.11         8.59 o                         
  -1   9  18         69.82         62.75         8.29 o                         
   1   9  18         22.58         29.69         6.61 o                         
   3   9  18          5.04          6.33         6.49 o                         
   5   9  18          1.59         -2.19         6.49 o                         
  -8  10  18         35.73         48.02        14.41 o                         
  -6  10  18         66.26        110.45        17.61 o                         
  -4  10  18        118.32        119.36        10.93 o                         
  -2  10  18         60.86         62.03         8.59 o                         
   0  10  18         21.63          9.81         7.69 o                         
   2  10  18         56.73         72.92        11.90 o                         
   4  10  18          3.71          5.66        18.41 o                         
   6  10  18         50.20         63.23        16.01 o                         
  -5  11  18         72.82         77.43        11.59 o                         
  -3  11  18        148.57        180.25        12.76 o                         
  -1  11  18          0.07         -4.97         4.97 o                         
   1  11  18         18.94          8.80         6.01 o                         
   3  11  18         27.04         31.21         9.06 o                         
   5  11  18         13.33         21.61        12.01 o                         
  -6  12  18        102.93         97.65        20.81 o                         
  -4  12  18         83.33         81.47        11.09 o                         
  -2  12  18        278.23        275.10        15.06 o                         
   0  12  18        116.03        119.75        19.13 o                         
   2  12  18          3.98         -2.40         6.79 o                         
   4  12  18         19.58         25.61        12.81 o                         
  -5  13  18         62.88         96.18        13.27 o                         
  -3  13  18         52.02         52.71        10.94 o                         
  -1  13  18          1.12          2.56         6.08 o                         
   1  13  18         24.03         44.01         7.78 o                         
   3  13  18        106.53        129.66        20.81 o                         
  -4  14  18         97.23        117.46        11.28 o                         
  -2  14  18         42.49         47.19         5.02 o                         
   0  14  18          0.80         -3.45         5.89 o                         
   2  14  18         21.98         27.15        10.46 o                         
  -1  15  18          3.07          4.89         3.59 o                         
 -11   1  19         34.28         24.36        10.37 o                         
  -9   1  19         47.10         45.52        10.19 o                         
  -7   1  19        121.73        134.12        13.29 o                         
  -5   1  19          1.57         10.40         6.23 o                         
  -3   1  19        331.61        324.05        15.56 o                         
  -1   1  19          1.91          3.46         3.38 o                         
   1   1  19        457.23        414.17        11.13 o                         
   3   1  19          4.68          5.11         5.92 o                         
   5   1  19          1.01         -1.32         4.79 o                         
 -10   2  19         89.73         93.89         9.32 o                         
  -8   2  19        146.72        162.65        29.21 o                         
  -6   2  19          8.80         30.57         8.49 o                         
  -4   2  19        121.71        152.52        19.61 o                         
  -2   2  19       1319.01       1346.74        27.35 o                         
   0   2  19        312.21        335.58        11.11 o                         
   2   2  19       1455.00       1399.30        42.16 o                         
   4   2  19          6.81          4.80         5.09 o                         
   6   2  19        196.69        285.73        24.81 o                         
 -11   3  19         11.08          0.07         5.08 o                         
  -9   3  19         62.60         50.64         6.74 o                         
  -7   3  19        600.98        608.80        20.64 o                         
  -5   3  19        125.82        116.96        22.41 o                         
  -3   3  19        450.69        413.99        12.82 o                         
  -1   3  19          0.16         -4.22         4.22 o                         
   1   3  19         96.17         95.02         9.94 o                         
   3   3  19        391.69        335.41        17.77 o                         
   5   3  19          3.32          5.60         8.80 o                         
 -10   4  19         64.16         62.20         8.43 o                         
  -8   4  19         46.20         53.16        10.14 o                         
  -6   4  19         18.56         15.53         7.06 o                         
  -4   4  19         97.26        113.00        10.94 o                         
  -2   4  19       1016.54        995.71        45.22 o                         
   0   4  19        213.81        211.50        11.20 o                         
   2   4  19        658.82        588.76        18.77 o                         
   4   4  19         87.74         79.00         9.89 o                         
   6   4  19        117.09        139.27        20.81 o                         
 -11   5  19          6.22          0.69         5.20 o                         
  -9   5  19         41.35         30.41        13.61 o                         
  -7   5  19        359.99        423.08        20.94 o                         
  -5   5  19        304.66        320.29        16.95 o                         
  -3   5  19        316.67        315.92        16.95 o                         
  -1   5  19         10.88          7.71         6.15 o                         
   1   5  19         64.32         57.56         7.17 o                         
   3   5  19         22.10         11.66         7.82 o                         
   5   5  19          4.90          1.20         6.00 o                         
   7   5  19        105.26         97.65        18.41 o                         
 -10   6  19         17.57         20.52         5.60 o                         
  -8   6  19         13.78          7.65         7.50 o                         
  -6   6  19         16.98         13.72         7.62 o                         
  -4   6  19        104.67        110.63         9.19 o                         
  -2   6  19        137.96        141.44        12.72 o                         
   0   6  19        310.86        313.74        14.00 o                         
   2   6  19         10.32         14.45         5.22 o                         
   4   6  19         14.92         13.61         6.23 o                         
   6   6  19          0.03          8.80         9.60 o                         
  -9   7  19          1.96         -3.20        12.01 o                         
  -7   7  19        261.21        260.15        28.81 o                         
  -5   7  19         59.50         67.17         9.22 o                         
  -3   7  19        128.55        120.27        12.08 o                         
  -1   7  19          3.90          4.35         5.34 o                         
   1   7  19        203.54        210.77        12.68 o                         
   3   7  19        245.66        226.37        23.17 o                         
   5   7  19         10.91          8.00        10.40 o                         
   7   7  19          1.68          5.60        10.40 o                         
 -10   8  19          0.50          7.20        13.61 o                         
  -8   8  19         17.06         27.14        10.81 o                         
  -6   8  19        321.14        368.88        19.78 o                         
  -4   8  19          0.94         -1.28        14.41 o                         
  -2   8  19         50.47         59.35         9.27 o                         
   0   8  19         48.58         63.00         8.25 o                         
   2   8  19        562.13        575.67        20.13 o                         
   4   8  19         78.83         99.89        11.72 o                         
   6   8  19         92.49         80.04        16.81 o                         
  -9   9  19        109.04        128.86        21.61 o                         
  -7   9  19         53.65         55.23        14.41 o                         
  -5   9  19         37.66         36.02         9.06 o                         
  -3   9  19        103.02        103.76        10.44 o                         
  -1   9  19         28.45         30.20         7.02 o                         
   1   9  19         16.46         14.53         8.80 o                         
   3   9  19         90.17         65.50         8.41 o                         
   5   9  19         23.03         26.21         8.84 o                         
  -8  10  19          8.47         -1.60        11.21 o                         
  -6  10  19         16.56          2.40        10.40 o                         
  -4  10  19         24.31         43.45         7.89 o                         
  -2  10  19        212.41        239.70        19.71 o                         
   0  10  19        502.95        521.06        19.25 o                         
   2  10  19        247.06        220.86        26.04 o                         
   4  10  19         39.69         53.78        10.00 o                         
  -5  11  19        185.60        181.07        16.38 o                         
  -3  11  19        100.25        109.41        10.39 o                         
  -1  11  19         42.87         55.77         8.15 o                         
   1  11  19         26.55         23.27         9.07 o                         
   3  11  19         16.54         15.63         8.80 o                         
   5  11  19          5.11         17.61        12.01 o                         
  -6  12  19          1.33         -7.20        13.61 o                         
  -4  12  19          1.98         27.72         9.22 o                         
  -2  12  19         67.05         68.48        11.59 o                         
   0  12  19         65.74         56.17         7.48 o                         
   2  12  19          3.56          9.41         8.19 o                         
   4  12  19         89.49         96.05        19.21 o                         
  -5  13  19        105.52        113.75        26.41 o                         
  -3  13  19          1.90          5.33         7.42 o                         
  -1  13  19          0.78          0.14         6.15 o                         
   1  13  19        114.52        112.11        13.19 o                         
  -2  14  19        108.70        118.01         6.82 o                         
   0  14  19         33.53         45.33        15.02 o                         
 -10   0  20        135.99        105.65        20.01 o                         
  -8   0  20        344.88        403.39        30.41 o                         
  -6   0  20         44.07         37.62        13.61 o                         
  -4   0  20         27.66         28.01         9.60 o                         
  -2   0  20         52.13         50.26         8.80 o                         
   0   0  20         51.02         52.82        12.01 o                         
   2   0  20        480.43        400.19        28.01 o                         
   4   0  20         23.41         27.21        10.40 o                         
 -11   1  20         17.27         19.96         9.89 o                         
  -9   1  20         15.02          9.88         8.19 o                         
  -7   1  20        138.82        166.42        14.99 o                         
  -5   1  20       1290.59       1257.86        27.50 o                         
  -3   1  20         45.93         51.13         6.44 o                         
  -1   1  20          2.30         -0.79         3.51 o                         
   1   1  20        154.29        139.81        12.98 o                         
   3   1  20         41.98         26.17         7.29 o                         
   5   1  20         18.09         29.97         7.06 o                         
 -10   2  20          7.95         -4.18         6.75 o                         
  -8   2  20         42.44         60.66        10.71 o                         
  -6   2  20         78.16         79.44        11.21 o                         
  -4   2  20         48.00         39.02         7.92 o                         
  -2   2  20         14.50         15.36         4.68 o                         
   0   2  20         10.69         10.42         4.82 o                         
   2   2  20        349.13        315.97        26.41 o                         
   4   2  20        162.67        148.58        13.29 o                         
   6   2  20        171.60        143.27        20.01 o                         
 -11   3  20          3.63         -3.33        11.21 o                         
  -9   3  20         12.75         16.01         8.49 o                         
  -7   3  20        109.58         97.73        13.21 o                         
  -5   3  20         62.26         64.67         9.62 o                         
  -3   3  20        124.27        139.11         9.63 o                         
  -1   3  20          1.67          4.11         4.35 o                         
   1   3  20        159.73        174.92        10.95 o                         
   3   3  20         74.43         66.35         9.57 o                         
   5   3  20         24.50         24.81        11.21 o                         
 -10   4  20         19.91         21.39         5.41 o                         
  -8   4  20         66.59         57.18        12.41 o                         
  -6   4  20         11.90         11.84         5.97 o                         
  -4   4  20         81.37         97.24         8.71 o                         
  -2   4  20          8.45         13.07         6.72 o                         
   0   4  20         77.84         73.36         7.86 o                         
   2   4  20        151.36        122.62         9.63 o                         
   4   4  20         16.81          8.73         6.15 o                         
   6   4  20          4.23          4.80         8.80 o                         
  -9   5  20         16.05         -6.64         7.62 o                         
  -7   5  20        125.40        175.06        12.76 o                         
  -5   5  20        226.93        202.76        14.99 o                         
  -3   5  20          9.02         20.90        10.00 o                         
  -1   5  20         62.50         62.23        18.01 o                         
   1   5  20        224.19        189.14        19.11 o                         
   3   5  20         46.45         33.27         6.27 o                         
   5   5  20          8.18         -5.60         8.80 o                         
   7   5  20         45.34         24.01        12.81 o                         
 -10   6  20         47.24         86.44        18.41 o                         
  -8   6  20         50.97         77.04        11.88 o                         
  -6   6  20        192.31        201.97        16.06 o                         
  -4   6  20         76.69         83.04        19.61 o                         
  -2   6  20          9.80         14.65         7.29 o                         
   0   6  20          0.68         -3.60         7.60 o                         
   2   6  20        493.99        440.30        19.45 o                         
   4   6  20         59.12         68.83        15.21 o                         
   6   6  20        149.89        140.87        20.81 o                         
  -9   7  20         49.69         34.26        10.46 o                         
  -7   7  20        128.88        137.65        14.36 o                         
  -5   7  20        342.34        365.77        28.81 o                         
  -3   7  20        352.11        367.78        19.78 o                         
  -1   7  20        191.81        155.83        14.58 o                         
   1   7  20        146.40        132.54         9.16 o                         
   3   7  20         28.09         11.27         5.51 o                         
   5   7  20          3.31          8.00        10.40 o                         
  -8   8  20        204.63        227.25        30.01 o                         
  -6   8  20          0.74         -3.20        10.40 o                         
  -4   8  20         18.78         19.21         8.49 o                         
  -2   8  20        240.99        251.40        21.68 o                         
   0   8  20        368.73        373.45        18.98 o                         
   2   8  20        106.58        136.35        11.20 o                         
   4   8  20         18.97         15.39         8.00 o                         
   6   8  20        127.83        137.66        22.41 o                         
  -7   9  20         38.98         48.02        21.61 o                         
  -5   9  20          0.13          3.06         6.38 o                         
  -3   9  20        187.81        167.07        12.48 o                         
  -1   9  20         35.04         28.74         7.48 o                         
   1   9  20          1.27          4.00         6.23 o                         
   3   9  20         13.03          4.03        10.00 o                         
   5   9  20          0.95         -0.44         7.60 o                         
  -8  10  20          0.71          0.80        16.01 o                         
  -6  10  20          0.00          1.44         8.80 o                         
  -4  10  20         30.45         23.74         7.41 o                         
  -2  10  20         22.72         31.10         7.04 o                         
   0  10  20         61.17         63.45         8.76 o                         
   2  10  20        102.21         76.45         9.22 o                         
   4  10  20          3.04          7.48         8.08 o                         
  -5  11  20         41.44         40.08        12.65 o                         
  -3  11  20          6.68         17.64         7.92 o                         
  -1  11  20          5.88         10.71         6.09 o                         
   1  11  20        110.46        117.53        15.25 o                         
   3  11  20         34.77         29.97        10.14 o                         
  -6  12  20          3.53         11.21        12.81 o                         
  -4  12  20          4.84          0.02         6.29 o                         
  -2  12  20          6.00         21.12         7.08 o                         
   0  12  20         12.26         10.88         6.44 o                         
   2  12  20        248.43        266.53        28.01 o                         
  -3  13  20        102.06         79.83        10.19 o                         
  -1  13  20         91.53         89.51        10.45 o                         
   1  13  20          2.65          5.50         8.65 o                         
  -9   1  21         14.90         17.52         9.89 o                         
  -7   1  21         16.35          6.85         9.60 o                         
  -5   1  21        199.43        230.97        13.07 o                         
  -3   1  21         67.93         68.27         8.49 o                         
  -1   1  21        150.52        139.60        10.21 o                         
   1   1  21        150.14        118.39        16.01 o                         
   3   1  21          0.91          6.06         8.00 o                         
   5   1  21          3.73          2.80         5.09 o                         
 -10   2  21        126.92        162.87        19.21 o                         
  -8   2  21         48.59         62.68        11.28 o                         
  -6   2  21        252.79        243.90        16.95 o                         
  -4   2  21        276.00        227.09        14.68 o                         
  -2   2  21         32.98         34.05         7.62 o                         
   0   2  21         62.29         52.28         6.81 o                         
   2   2  21          1.36          2.11         5.18 o                         
   4   2  21         24.16         15.21         7.20 o                         
   6   2  21         30.65         17.61        10.40 o                         
  -9   3  21         14.89         18.51        10.00 o                         
  -7   3  21          0.93          2.91         7.20 o                         
  -5   3  21        513.40        509.21        22.05 o                         
  -3   3  21         68.47         95.81        11.28 o                         
  -1   3  21        295.03        306.42        13.62 o                         
   1   3  21         63.40         67.23         7.61 o                         
   3   3  21         47.92         63.65         9.57 o                         
   5   3  21         14.41         21.61        11.21 o                         
 -10   4  21         63.70         47.47        11.59 o                         
  -8   4  21        163.95        223.44        18.01 o                         
  -6   4  21        426.61        433.56        17.85 o                         
  -4   4  21         18.56         14.09         6.49 o                         
  -2   4  21         26.37         33.30         8.00 o                         
   0   4  21          4.03         -3.12         4.03 o                         
   2   4  21        128.61        104.15        12.16 o                         
   4   4  21         34.86         43.14         8.76 o                         
   6   4  21        134.94        152.87        22.41 o                         
  -9   5  21          1.02          7.64        11.21 o                         
  -7   5  21        147.44        179.19        15.85 o                         
  -5   5  21        208.99        224.43        15.37 o                         
  -3   5  21        293.64        287.52        18.41 o                         
  -1   5  21        189.30        203.39        15.49 o                         
   1   5  21        124.96        117.33         9.96 o                         
   3   5  21         40.03         33.07        19.21 o                         
   5   5  21         21.33         19.21        11.21 o                         
  -8   6  21         53.78         54.10        10.75 o                         
  -6   6  21          5.44          7.81        11.61 o                         
  -4   6  21         25.19         33.62         8.49 o                         
  -2   6  21         59.67         72.29        10.46 o                         
   0   6  21          0.28         -1.60         4.94 o                         
   2   6  21          1.24         10.15         5.18 o                         
   4   6  21          7.73         -2.63         7.60 o                         
   6   6  21         48.31         57.63        16.01 o                         
  -9   7  21         19.83         26.41        14.41 o                         
  -7   7  21         46.27         33.89        10.81 o                         
  -5   7  21        101.15         95.24        17.61 o                         
  -3   7  21        115.41        117.75        19.61 o                         
  -1   7  21          0.23          5.46         5.71 o                         
   1   7  21          1.16          1.28         4.09 o                         
   3   7  21          5.59         10.72         5.29 o                         
   5   7  21          0.00         10.40        10.40 o                         
  -8   8  21         18.27         20.52         9.60 o                         
  -6   8  21         52.32         52.82        14.41 o                         
  -4   8  21          0.68          7.47        12.01 o                         
  -2   8  21         27.10         28.77         7.31 o                         
   0   8  21          6.30          8.24         5.97 o                         
   2   8  21         78.72         64.87         8.62 o                         
   4   8  21         60.19         69.51        11.35 o                         
  -7   9  21          6.48         35.22        13.61 o                         
  -5   9  21        188.17        160.11        15.85 o                         
  -3   9  21          0.91          8.00         6.47 o                         
  -1   9  21        195.98        190.29        13.36 o                         
   1   9  21        431.37        438.24        22.35 o                         
   3   9  21         14.88          8.80         8.40 o                         
   5   9  21         13.02         21.61        13.61 o                         
  -6  10  21         50.55         30.56        11.61 o                         
  -4  10  21         12.27         15.60         6.90 o                         
  -2  10  21          3.61          8.19        11.55 o                         
   0  10  21          8.21         19.15         6.08 o                         
   2  10  21         77.77         71.85        12.08 o                         
   4  10  21         58.90         65.58        24.01 o                         
  -5  11  21         91.64        100.30        10.95 o                         
  -3  11  21        175.27        177.13        13.72 o                         
  -1  11  21        138.13        154.26        19.19 o                         
   1  11  21        156.82        150.58        13.75 o                         
   3  11  21         22.70         30.93        11.61 o                         
  -4  12  21         75.77         80.52        10.11 o                         
  -2  12  21          5.84         13.50         6.65 o                         
   0  12  21          0.57          1.02         9.19 o                         
 -10   0  22        201.25        222.50        27.21 o                         
  -8   0  22        250.27        292.14        28.81 o                         
  -6   0  22        343.37        339.19        18.95 o                         
  -4   0  22        146.84        140.87        17.61 o                         
  -2   0  22          6.80          1.92         5.33 o                         
   0   0  22         73.93         48.82        12.81 o                         
   2   0  22         22.72         17.61         9.60 o                         
   4   0  22         47.64         29.61        10.40 o                         
  -9   1  22         25.71         30.01        10.19 o                         
  -7   1  22          0.07         -6.72         6.72 o                         
  -5   1  22        131.31        146.90        11.20 o                         
  -3   1  22          6.71         11.78        12.81 o                         
  -1   1  22        460.89        479.05        33.12 o                         
   1   1  22         73.53         84.53        11.32 o                         
   3   1  22        276.07        241.61        41.62 o                         
   5   1  22        181.55        193.74        16.12 o                         
 -10   2  22         26.74         31.68        10.71 o                         
  -8   2  22        121.64        148.07        15.28 o                         
  -6   2  22        331.93        344.94        18.95 o                         
  -4   2  22         81.31         81.43         8.76 o                         
  -2   2  22          9.08          4.35         6.34 o                         
   0   2  22         62.58         54.78         9.89 o                         
   2   2  22         44.98         29.21        11.21 o                         
   4   2  22         23.58         22.01        17.21 o                         
   6   2  22         11.18          4.00        11.21 o                         
  -9   3  22          0.04          3.60        10.81 o                         
  -7   3  22          0.20         -2.40         7.36 o                         
  -5   3  22          1.00         -5.35         5.35 o                         
  -3   3  22         16.48         10.93         6.49 o                         
  -1   3  22         68.33         86.34         8.59 o                         
   1   3  22          0.27          2.71         6.49 o                         
   3   3  22         20.43         36.52        12.81 o                         
   5   3  22         67.16         67.23        16.01 o                         
  -8   4  22         20.26         21.61         9.06 o                         
  -6   4  22          0.08          2.15         7.06 o                         
  -4   4  22          5.37         11.21         9.60 o                         
  -2   4  22         29.93         22.77         7.62 o                         
   0   4  22         16.82         21.06         6.08 o                         
   2   4  22          0.19          6.82         5.92 o                         
   4   4  22         31.52         40.67         9.00 o                         
   6   4  22         67.75         70.43        16.81 o                         
  -9   5  22          0.62         -6.00         7.92 o                         
  -7   5  22          3.09          8.91         8.40 o                         
  -5   5  22         35.55         56.03        14.41 o                         
  -3   5  22         51.15         47.80         9.57 o                         
  -1   5  22        237.93        237.01        17.20 o                         
   1   5  22          9.62         23.21         6.11 o                         
   3   5  22        118.11        115.34        12.87 o                         
   5   5  22         17.76         27.21        12.01 o                         
  -8   6  22        203.55        209.34        34.42 o                         
  -6   6  22        348.12        383.21        39.22 o                         
  -4   6  22         59.12         67.38        10.94 o                         
  -2   6  22        295.76        291.56        18.08 o                         
   0   6  22          2.35         -4.62         4.62 o                         
   2   6  22          1.34         10.82         5.62 o                         
   4   6  22         56.69         38.42        14.41 o                         
  -7   7  22         20.03         26.20        10.36 o                         
  -5   7  22        154.80        187.29        24.01 o                         
  -3   7  22         42.28         49.98        10.14 o                         
  -1   7  22        201.39        197.08        15.43 o                         
   1   7  22        154.64        168.20        10.98 o                         
   3   7  22        131.64        149.67        22.41 o                         
   5   7  22         73.60        106.45        20.01 o                         
  -8   8  22         42.01         43.30        11.32 o                         
  -6   8  22         64.54         84.04        17.61 o                         
  -4   8  22          0.29         -3.77         6.72 o                         
  -2   8  22          8.16         18.00        12.17 o                         
   0   8  22         44.07         46.10         7.69 o                         
   2   8  22         13.77         18.43         6.98 o                         
   4   8  22          3.67        -10.40        10.40 o                         
  -7   9  22          8.70          4.00        12.01 o                         
  -5   9  22          5.35          7.78         6.70 o                         
  -3   9  22         19.72         21.18         7.36 o                         
  -1   9  22          2.08          1.61         6.08 o                         
   1   9  22         66.22         68.95         9.03 o                         
   3   9  22          1.25         17.97        10.40 o                         
  -6  10  22          0.06         16.22         8.43 o                         
  -4  10  22          0.15          6.09         6.77 o                         
  -2  10  22         14.81         20.28         7.36 o                         
   0  10  22         39.71         55.44         9.01 o                         
   2  10  22          2.80         21.86         9.00 o                         
  -5  11  22         22.71         32.15         8.00 o                         
  -3  11  22          8.21          4.86         8.13 o                         
  -1  11  22         52.31         70.27         9.52 o                         
   1  11  22         35.07         39.22         7.95 o                         
  -2  12  22         68.76         67.04        11.27 o                         
  -9   1  23         28.51         23.04        10.46 o                         
  -7   1  23          0.85          1.54         7.86 o                         
  -5   1  23         26.33         24.12         8.40 o                         
  -3   1  23         75.83         76.04        13.61 o                         
  -1   1  23        170.62        146.42        14.42 o                         
   1   1  23         30.93         43.80         9.62 o                         
   3   1  23         42.69         32.50         8.43 o                         
   5   1  23         41.19         34.42        12.01 o                         
  -8   2  23         65.91         69.68        12.16 o                         
  -6   2  23        102.44        144.79        14.36 o                         
  -4   2  23        358.40        352.75        18.11 o                         
  -2   2  23        218.88        239.72        16.92 o                         
   0   2  23         57.31         63.04        18.41 o                         
   2   2  23         98.93         90.03        11.84 o                         
   4   2  23          0.18         -5.20         5.58 o                         
  -9   3  23         54.59         59.13        11.88 o                         
  -7   3  23         10.52         18.42        27.21 o                         
  -5   3  23          0.18         16.36         7.06 o                         
  -3   3  23         98.16        110.77        12.65 o                         
  -1   3  23        112.30        119.00        10.29 o                         
   1   3  23         65.07         79.35        11.59 o                         
   3   3  23        291.20        298.62        18.65 o                         
   5   3  23        167.68        158.47        21.61 o                         
  -8   4  23        165.24        176.85        17.61 o                         
  -6   4  23        299.68        333.99        19.47 o                         
  -4   4  23        207.54        226.51        24.01 o                         
  -2   4  23        278.85        299.69        18.00 o                         
   0   4  23         14.61         17.37         5.86 o                         
   2   4  23         64.78         84.59        11.59 o                         
   4   4  23          0.26         -8.80         8.80 o                         
  -7   5  23         24.97         31.48         9.33 o                         
  -5   5  23         15.15         15.21        11.21 o                         
  -3   5  23          7.46          2.12         7.10 o                         
  -1   5  23          2.61          9.81         6.49 o                         
   1   5  23          0.87          0.38         8.80 o                         
   3   5  23         72.04         67.23        11.15 o                         
   5   5  23         39.86         57.63        15.21 o                         
  -8   6  23          4.57         14.41         8.49 o                         
  -6   6  23         29.98         41.62        13.61 o                         
  -4   6  23          8.95         26.11         9.00 o                         
  -2   6  23          9.49         11.71         7.62 o                         
   0   6  23         17.55         18.39         6.27 o                         
   2   6  23         26.01         48.22        11.21 o                         
   4   6  23          0.00          6.40        11.21 o                         
  -7   7  23         27.94         57.63        16.01 o                         
  -5   7  23         32.11         34.42        13.61 o                         
  -3   7  23          0.00          8.42         7.62 o                         
  -1   7  23         28.83         37.13         7.41 o                         
   1   7  23         40.02         70.42         9.03 o                         
   3   7  23         72.14         50.42        15.21 o                         
  -6   8  23         64.49         59.23        16.81 o                         
  -4   8  23         86.12        109.25        13.79 o                         
  -2   8  23         60.50         66.35        18.32 o                         
   0   8  23         14.01         20.85         6.90 o                         
   2   8  23         20.01         21.59         6.85 o                         
  -5   9  23          0.12         -0.82        14.71 o                         
  -3   9  23          0.55         -3.88         5.69 o                         
  -1   9  23        117.25         89.22        10.46 o                         
   1   9  23         25.34         33.29         7.20 o                         
  -4  10  23         35.51         42.80         9.15 o                         
  -2  10  23         82.63        103.96        11.07 o                         
   0  10  23         53.57         68.24        14.67 o                         
  -1  11  23          7.75         11.40         6.90 o                         
  -8   0  24          0.00         10.40        12.81 o                         
  -6   0  24        123.94        161.68        20.81 o                         
  -4   0  24        137.17        169.68        20.01 o                         
  -2   0  24        102.05         96.85        17.61 o                         
   0   0  24        463.21        408.99        31.21 o                         
   2   0  24        440.98        504.24        35.22 o                         
   4   0  24         94.69        162.48        22.41 o                         
  -7   1  24         94.95         99.47        13.21 o                         
  -5   1  24         51.07         29.77         8.76 o                         
  -3   1  24          4.79          4.80         8.00 o                         
  -1   1  24         15.03         16.35         7.86 o                         
   1   1  24         21.16         12.68         7.06 o                         
   3   1  24        173.38        163.17        15.82 o                         
   5   1  24        102.26        120.86        20.01 o                         
  -8   2  24          9.98         -4.11         8.19 o                         
  -6   2  24         65.72         72.18        11.03 o                         
  -4   2  24         16.93         28.01        11.21 o                         
  -2   2  24          0.13         -3.71         6.15 o                         
   0   2  24          0.84          6.46         9.60 o                         
   2   2  24         93.93        109.27        12.72 o                         
   4   2  24         38.86         45.69         9.62 o                         
  -7   3  24         18.41         30.13         9.57 o                         
  -5   3  24          9.40         -2.40         9.60 o                         
  -3   3  24         18.34         23.80         7.62 o                         
  -1   3  24          7.73          6.00         7.36 o                         
   1   3  24          0.21         -3.65         5.00 o                         
   3   3  24         14.29         22.94         8.27 o                         
   5   3  24          0.98         -3.20         8.80 o                         
  -8   4  24          2.91         -7.11        10.00 o                         
  -6   4  24          0.02         -4.00         9.60 o                         
  -4   4  24         23.81         26.41        11.21 o                         
  -2   4  24         80.88         91.64        22.01 o                         
   0   4  24         72.59         68.29        10.46 o                         
   2   4  24         23.21         23.21        10.40 o                         
   4   4  24          3.40          9.60        11.21 o                         
  -7   5  24         87.96         82.42        14.51 o                         
  -5   5  24         12.37          0.00        11.21 o                         
  -3   5  24          1.08         12.36        11.21 o                         
  -1   5  24         15.51         12.72        17.21 o                         
   1   5  24         22.12         13.49         7.62 o                         
   3   5  24        121.35        133.32        15.61 o                         
  -6   6  24         84.69         93.64        19.21 o                         
  -4   6  24        184.92        199.22        17.20 o                         
  -2   6  24        110.08        119.17        13.55 o                         
   0   6  24         79.29         87.95        10.40 o                         
   2   6  24        176.11        177.31        16.38 o                         
  -5   7  24          1.11         -6.40         9.60 o                         
  -3   7  24          1.30          5.78         9.20 o                         
  -1   7  24          7.53          4.72         7.00 o                         
   1   7  24          0.47          1.14         5.51 o                         
   3   7  24        106.15        111.25        20.81 o                         
  -6   8  24         11.12         36.02        13.61 o                         
  -4   8  24         16.01         18.57         7.63 o                         
  -2   8  24         44.70         38.48         9.42 o                         
   0   8  24         29.64         44.91        16.41 o                         
   2   8  24         95.02        115.39        14.36 o                         
  -3   9  24          1.67          9.52         7.15 o                         
  -1   9  24          3.63         10.36         6.55 o                         
   1   9  24         28.57         40.55        17.21 o                         
  -2  10  24          3.18          7.20        11.21 o                         
  -7   1  25         27.22         30.93        12.41 o                         
  -5   1  25          0.43          4.10         7.60 o                         
  -1   1  25         21.91         29.12         8.76 o                         
   1   1  25         63.18         48.19        14.81 o                         
   3   1  25          7.26         10.15         9.20 o                         
  -6   2  25         52.81         60.12        10.75 o                         
  -4   2  25          8.56          1.60         8.80 o                         
  -2   2  25         12.07          7.20        11.21 o                         
   0   2  25        100.86        103.48        12.98 o                         
   2   2  25        194.91        253.65        20.65 o                         
   4   2  25         18.17         19.46        12.41 o                         
  -7   3  25        241.51        269.92        20.09 o                         
  -5   3  25         34.64         45.62        13.61 o                         
  -3   3  25         71.01         96.40        43.22 o                         
  -1   3  25        118.56        136.36        15.25 o                         
   1   3  25         38.60         62.23        14.01 o                         
   3   3  25         58.10         49.63         9.89 o                         
  -6   4  25         19.15         36.02        13.61 o                         
  -4   4  25         43.43         50.42        13.61 o                         
  -2   4  25          4.34          3.60         6.72 o                         
   0   4  25         14.24          4.40         6.79 o                         
   2   4  25        195.05        239.10        19.94 o                         
  -5   5  25         46.55         60.83        16.01 o                         
  -3   5  25          8.25         16.31         8.08 o                         
  -1   5  25         26.34         32.44         8.43 o                         
   1   5  25          3.21         -0.55        12.41 o                         
   3   5  25         19.47          6.87         6.51 o                         
  -6   6  25          0.34         -9.60         9.60 o                         
  -4   6  25         45.84         42.78        10.14 o                         
  -2   6  25         22.00         20.81         8.49 o                         
   0   6  25          0.34          2.89         7.10 o                         
   2   6  25          1.02         17.29         8.27 o                         
  -5   7  25          0.66         20.81        12.81 o                         
  -3   7  25         23.83          8.15         7.86 o                         
  -1   7  25          9.73         18.20         6.74 o                         
   1   7  25          0.67          9.68         8.40 o                         
  -4   8  25          0.08         -1.23         8.97 o                         
  -2   8  25          2.51          1.52         6.47 o                         
   0   8  25         41.97         36.94        12.41 o                         
  -6   0  26          3.19         11.21        11.21 o                         
  -2   0  26         16.52         13.61        10.40 o                         
   0   0  26         35.06         27.21        12.01 o                         
   2   0  26        199.07        232.11        28.01 o                         
  -5   1  26         29.69         31.21        12.01 o                         
  -1   1  26         51.82         58.96        16.41 o                         
   1   1  26        146.52        189.23        18.08 o                         
   3   1  26          4.24         11.70         7.29 o                         
  -6   2  26          4.47          5.60        10.40 o                         
  -4   2  26          5.19          0.80         8.80 o                         
  -2   2  26          5.12          8.80        11.21 o                         
   0   2  26         10.67         26.59         8.76 o                         
   2   2  26         84.11         76.52        32.42 o                         
  -5   3  26         23.28         32.02        12.81 o                         
  -3   3  26          0.64          8.90         7.10 o                         
  -1   3  26          4.74         12.42         8.19 o                         
   1   3  26          0.50          7.70         7.29 o                         
  -6   4  26          0.91         -5.60         9.60 o                         
  -4   4  26          0.12          8.80         9.60 o                         
  -2   4  26          0.42          1.54         7.62 o                         
   0   4  26         10.02          0.80         7.36 o                         
   2   4  26         11.07         19.96         8.84 o                         
  -5   5  26         20.23         38.42        14.41 o                         
  -3   5  26         46.56         58.73        10.71 o                         
  -1   5  26         41.00         60.83        16.81 o                         
   1   5  26         37.82         68.75        16.01 o                         
  -4   6  26          8.40         11.61         7.92 o                         
  -2   6  26          0.00          0.94         6.49 o                         
   0   6  26         11.97          4.80         7.29 o                         
  -5   1  27         26.27         28.81        13.61 o                         
  -3   1  27          1.52          2.40         9.60 o                         
  -1   1  27         27.73         37.37        12.01 o                         
   1   1  27         27.53         34.02        10.19 o                         
  -2   2  27          0.04         12.48         7.62 o                         
   0   2  27          0.15          6.34         7.29 o                         
  -3   3  27         24.29         29.61        13.61 o                         
  -1   3  27         29.13         35.92         9.33 o                         
  -2   4  27         32.20         47.22        15.21 o                         
                                                                                
